# Supplementary material for: Comprehensive investigation of the clinical significance and molecular mechanisms of plasmacytoma variant translocation 1 in sarcoma using genome-wide RNA sequencing data
Source: J Cancer. 2019 Aug 27;10(20):4961–77. doi: 10.7150/jca.31675 (PMC6775530; doi:10.7150/jca.31675)
Supplement: Supplementary file 2 — Supplementary tables. [file jcav10p4961s2.xlsx]

## Sheet: Table S1
Table S1. GO term enrichment of DEGs between low expression and overexpression PVT1 groups.
Category	Term	Count	%	PValue	Genes	List Total	Pop Hits	Pop Total	Fold Enrichment	Bonferroni	Benjamini	FDR
GOTERM_BP_DIRECT	GO:0030049~muscle filament sliding	16	0.0268804	1.2392e-14	TNNC2, MYL2, MYBPC2, ACTA1, TCAP, MYBPC1, TNNC1, MYL1, MYH2, MYH7, TNNI3, TTN, TNNI1, TNNT2, TNNT3, NEB	439	38	16792	16.1055	2.23572e-11	2.23572e-11	2.11164e-11
GOTERM_BP_DIRECT	GO:0007586~digestion	16	0.0268804	5.39125e-11	PPY, CCKBR, PGC, CTRB2, PRSS1, NPY4R, CLPS, UCN3, PRSS2, CLPSL1, TFF2, MEP1A, CTSE, PGA3, TFF1, GKN1	439	63	16792	9.71443	9.69345e-08	4.84673e-08	9.15402e-08
GOTERM_BP_DIRECT	GO:0010951~negative regulation of endopeptidase activity	17	0.0285604	1.01789e-07	KNG1, SERPINA11, SERPINA12, FETUB, COL28A1, SERPINI2, AHSG, WFDC6, SERPINA7, SERPINA6, SERPINB7, SERPINA4, EPPIN, WFDC1, HRG, ITIH2, ITIH3	439	121	16792	5.37405	0.000183	6.10038e-05	0.000172832
GOTERM_BP_DIRECT	GO:0006936~muscle contraction	16	0.0268804	1.16611e-07	MYL7, MYBPC2, MYH1, ACTA1, MYL1, MYH2, MYH7, TTN, CACNA1S, MYOT, MYH11, SCN7A, LMOD1, LMOD2, HCN4, MYLK	439	107	16792	5.71971	0.000209645	5.24154e-05	0.000197999
GOTERM_BP_DIRECT	GO:0060048~cardiac muscle contraction	10	0.0168002	1.98258e-06	TNNT2, MYL2, TCAP, TNNC1, MYL1, MYH7, TNNI3, TTN, CASQ2, TNNI1	439	45	16792	8.50013	0.00355834	0.000712683	0.00336625
GOTERM_BP_DIRECT	GO:0055010~ventricular cardiac muscle tissue morphogenesis	8	0.0134402	2.50576e-06	TNNT2, BMP10, MYL2, HAND1, TNNC1, MYH7, TNNI3, TNNI1	439	25	16792	12.2402	0.00449523	0.000750613	0.00425456
GOTERM_BP_DIRECT	GO:0003009~skeletal muscle contraction	7	0.0117602	2.74779e-05	TNNT3, TNNC2, TCAP, TNNC1, MYH7, TNNI3, TNNI1	439	24	16792	11.1564	0.0482054	0.00703315	0.0466457
GOTERM_BP_DIRECT	GO:0045214~sarcomere organization	7	0.0117602	8.68272e-05	BMP10, TCAP, LDB3, LMOD2, TTN, CASQ1, CASQ2	439	29	16792	9.2329	0.144545	0.0193261	0.147325
GOTERM_BP_DIRECT	GO:0007565~female pregnancy	11	0.0184803	0.00010631	INSL4, PSG9, PRLHR, PNOC, PSG6, PSG5, CRH, FOSL1, PRL, TAC3, ADCYAP1	439	89	16792	4.7276	0.173995	0.0210155	0.180354
GOTERM_BP_DIRECT	GO:0006937~regulation of muscle contraction	5	0.00840011	0.000371277	TNNT2, TNNT3, TNNC2, TNNC1, PPP1R12B	439	14	16792	13.6609	0.487103	0.0645878	0.62854
GOTERM_BP_DIRECT	GO:0021854~hypothalamus development	5	0.00840011	0.000495905	RAX, SOX3, GSX1, CRH, NR0B1	439	15	16792	12.7502	0.590107	0.0778783	0.83869
GOTERM_BP_DIRECT	GO:0045109~intermediate filament organization	5	0.00840011	0.00064766	KRT9, KRT25, GFAP, EPPK1, KRT20	439	16	16792	11.9533	0.688037	0.0925098	1.09402
GOTERM_BP_DIRECT	GO:0021983~pituitary gland development	6	0.0100801	0.000706361	GATA2, SOX3, LHX3, CDH1, NR0B1, ADCYAP1	439	28	16792	8.19655	0.719305	0.093106	1.19262
GOTERM_BP_DIRECT	GO:0022617~extracellular matrix disassembly	9	0.0151202	0.000803572	MMP9, PRSS2, CTRB2, MMP7, PRSS1, CDH1, CMA1, TPSAB1, CTSG	439	76	16792	4.52967	0.764349	0.0980923	1.35569
GOTERM_BP_DIRECT	GO:0048739~cardiac muscle fiber development	4	0.00672009	0.000895155	MYO18B, TCAP, MYH11, TTN	439	8	16792	19.1253	0.800154	0.101786	1.5091
GOTERM_BP_DIRECT	GO:0044267~cellular protein metabolic process	11	0.0184803	0.0010439	APOA4, ODAM, APOA1, SFTPA2, LTF, PGA3, SFTPA1, PRL, SFTPB, CTSG, DMBT1	439	118	16792	3.56573	0.847091	0.110743	1.75777
GOTERM_BP_DIRECT	GO:0007218~neuropeptide signaling pathway	10	0.0168002	0.00129227	HCRTR2, PPY, PRLHR, PNOC, PROKR2, NPY4R, GLRA4, NTSR1, TAC3, ADCYAP1	439	101	16792	3.78719	0.902217	0.127825	2.17169
GOTERM_BP_DIRECT	GO:0006942~regulation of striated muscle contraction	4	0.00672009	0.00131681	TNNT3, MYL2, ATP2A1, TNNI1	439	9	16792	17.0003	0.906443	0.123327	2.21249
GOTERM_BP_DIRECT	GO:0030241~skeletal muscle myosin thick filament assembly	3	0.00504007	0.00200131	TCAP, MYH11, TTN	439	3	16792	38.2506	0.97273	0.172691	3.34431
GOTERM_BP_DIRECT	GO:0007631~feeding behavior	6	0.0100801	0.00291384	HCRTR2, HTR1B, PPY, PRLHR, CCKBR, NPY4R	439	38	16792	6.03956	0.994735	0.230748	4.834
GOTERM_BP_DIRECT	GO:0070588~calcium ion transmembrane transport	10	0.0168002	0.00397648	TRPM8, GPM6A, ATP2A1, GRIN1, CACNG5, CACNG3, TRPV6, CACNA1S, IL1RAPL1, TRPM1	439	119	16792	3.21433	0.999226	0.289042	6.54152
GOTERM_BP_DIRECT	GO:0042438~melanin biosynthetic process	4	0.00672009	0.00414814	SLC45A2, TYRP1, TYR, PMEL	439	13	16792	11.7694	0.999432	0.288031	6.81463
GOTERM_BP_DIRECT	GO:0009612~response to mechanical stimulus	7	0.0117602	0.00426737	BGLAP, SOST, ACTA1, P2RX3, GATA4, CHI3L1, FOSL1	439	59	16792	4.5382	0.999542	0.284168	7.00388
GOTERM_BP_DIRECT	GO:0030240~skeletal muscle thin filament assembly	3	0.00504007	0.00644278	TCAP, ACTA1, TTN	439	5	16792	22.9503	0.999991	0.38383	10.3941
GOTERM_BP_DIRECT	GO:0007187~G-protein coupled receptor signaling pathway, coupled to cyclic nucleotide second messenger	6	0.0100801	0.0067148	HTR1B, SSTR3, HRH3, CNR1, PTH1R, LPAR3	439	46	16792	4.9892	0.999995	0.38403	10.8097
GOTERM_BP_DIRECT	GO:0008544~epidermis development	8	0.0134402	0.00673615	KRT9, SPRR1A, SPRR1B, BNC1, KLK5, RBP2, KRT34, KRT32	439	85	16792	3.60005	0.999995	0.373375	10.8422
GOTERM_BP_DIRECT	GO:0006366~transcription from RNA polymerase II promoter	24	0.0403205	0.00848566	CDX2, RAX, RFX6, BARHL1, GSX1, DMRT1, PAX5, PDX1, NPAS4, PAX2, SOHLH1, GATA1, FEZF2, GATA2, GFI1B, HAND1, OVOL3, GATA4, GBX2, POU3F4, FOSL1, FOXI1, ETV4, NR5A1	439	513	16792	1.7895	1	0.433055	13.4715
GOTERM_BP_DIRECT	GO:0007268~chemical synaptic transmission	14	0.0235203	0.0105048	HCRTR2, HTR1B, MPZ, SSTR3, PNOC, SYT10, CPNE6, DRD5, GRIN1, CRH, SLC18A2, LPAR3, NTSR1, GRM1	439	240	16792	2.23128	1	0.492432	16.4152
GOTERM_BP_DIRECT	GO:0030325~adrenal gland development	4	0.00672009	0.0125176	APOA1, CRH, NR0B1, NR5A1	439	19	16792	8.05275	1	0.542048	19.2557
GOTERM_BP_DIRECT	GO:0048565~digestive tract development	5	0.00840011	0.0126193	GATA1, GATA2, CLDN18, CCKBR, PDX1	439	35	16792	5.46437	1	0.532863	19.3969
GOTERM_BP_DIRECT	GO:0021902~commitment of neuronal cell to specific neuron type in forebrain	3	0.00504007	0.0130689	FEZF2, GATA2, TBR1	439	7	16792	16.3931	1	0.533732	20.0178
GOTERM_BP_DIRECT	GO:0014883~transition between fast and slow fiber	3	0.00504007	0.0130689	TNNC1, MYH7, TNNI1	439	7	16792	16.3931	1	0.533732	20.0178
GOTERM_BP_DIRECT	GO:0007417~central nervous system development	9	0.0151202	0.013355	KLK6, HELT, GABRA4, PCP4, SOX3, PDX1, NCAN, DCX, MOG	439	120	16792	2.86879	1	0.530197	20.4105
GOTERM_BP_DIRECT	GO:0007188~adenylate cyclase-modulating G-protein coupled receptor signaling pathway	5	0.00840011	0.0152842	RXFP1, CNR1, PTH1R, GLP2R, GNAT3	439	37	16792	5.169	1	0.567938	23.012
GOTERM_BP_DIRECT	GO:0035902~response to immobilization stress	4	0.00672009	0.0165341	UCN3, CRH, TFF1, NR0B1	439	21	16792	7.28582	1	0.585909	24.6545
GOTERM_BP_DIRECT	GO:0031102~neuron projection regeneration	3	0.00504007	0.0171269	APOA4, GFAP, APOA1	439	8	16792	14.344	1	0.588297	25.4219
GOTERM_BP_DIRECT	GO:0002576~platelet degranulation	8	0.0134402	0.0182126	KNG1, APOA1, SERPINA4, SCG3, HRG, ITIH3, TTN, AHSG	439	103	16792	2.97092	1	0.600684	26.8084
GOTERM_BP_DIRECT	GO:0016266~O-glycan processing	6	0.0100801	0.0199244	MUC21, B3GNT6, MUC5AC, A4GNT, MUC6, MUC17	439	60	16792	3.82506	1	0.623935	28.9453
GOTERM_BP_DIRECT	GO:0045471~response to ethanol	8	0.0134402	0.0200272	HTR1B, BGLAP, AVP, CNR1, GRIN1, CRH, CA3, ADCYAP1	439	105	16792	2.91433	1	0.616041	29.0717
GOTERM_BP_DIRECT	GO:0042158~lipoprotein biosynthetic process	3	0.00504007	0.021644	APOA4, APOA1, MTTP	439	9	16792	12.7502	1	0.635344	31.0327
GOTERM_BP_DIRECT	GO:0006508~proteolysis	22	0.0369605	0.0223294	ADGB, DCD, AGBL1, MMP9, PGC, CTRB2, KLK5, PRSS1, MMP7, F9, TPSD1, PGPEP1L, ADAMTS8, PRSS2, MEP1A, LTF, PGA3, CPA3, KLK10, TPSB2, TPSAB1, CTSG	439	500	16792	1.68303	1	0.637627	31.8485
GOTERM_BP_DIRECT	GO:0050896~response to stimulus	6	0.0100801	0.0226397	SLC45A2, RAX2, CLDN19, OBP2A, C2ORF71, RD3	439	62	16792	3.70167	1	0.633678	32.2148
GOTERM_BP_DIRECT	GO:0007548~sex differentiation	4	0.00672009	0.0237587	AMHR2, DMRT1, DMRTA2, WNT7A	439	24	16792	6.37509	1	0.64277	33.5206
GOTERM_BP_DIRECT	GO:0045944~positive regulation of transcription from RNA polymerase II promoter	37	0.0621608	0.0244541	LMO1, HFE2, HELT, PAX5, FHL5, PDX1, PAX2, SOHLH1, ADCYAP1, GATA1, GATA2, HAND1, SPX, GATA4, LHX3, GBX2, PLA2G1B, ABRA, FOSL1, ETV4, NR1H4, FGF4, NANOG, RAX, RFX6, BARHL1, GRIN1, GSX1, DMRT1, NPAS4, TBR1, PLAC8, FEZF2, TFAP2D, WNT7A, FOXI1, NR5A1	439	981	16792	1.44268	1	0.644857	34.3202
GOTERM_BP_DIRECT	GO:0002227~innate immune response in mucosa	4	0.00672009	0.0264886	APOA4, BPIFB1, PLA2G1B, LTF	439	25	16792	6.12009	1	0.666134	36.6075
GOTERM_BP_DIRECT	GO:0019953~sexual reproduction	3	0.00504007	0.0265938	ELSPBP1, TNP1, VGF	439	10	16792	11.4752	1	0.659369	36.7237
GOTERM_BP_DIRECT	GO:0032780~negative regulation of ATPase activity	3	0.00504007	0.0265938	TNNT2, LTF, TNNI3	439	10	16792	11.4752	1	0.659369	36.7237
GOTERM_BP_DIRECT	GO:0007166~cell surface receptor signaling pathway	14	0.0235203	0.0276962	ADGRF2, PRLHR, CCKBR, PTH1R, PROKR2, NPY4R, ADGRG7, INHA, OSTN, IL17C, AGTR2, NPPB, GLP2R, PRL	439	274	16792	1.95441	1	0.666407	37.9295
GOTERM_BP_DIRECT	GO:0051930~regulation of sensory perception of pain	4	0.00672009	0.0293789	SPX, NTSR1, GRM1, ACPP	439	26	16792	5.8847	1	0.680417	39.7285
GOTERM_BP_DIRECT	GO:0017187~peptidyl-glutamic acid carboxylation	3	0.00504007	0.0319507	BGLAP, PROZ, F9	439	11	16792	10.432	1	0.703692	42.3834
GOTERM_BP_DIRECT	GO:0002003~angiotensin maturation	3	0.00504007	0.0319507	CPA3, CMA1, CTSG	439	11	16792	10.432	1	0.703692	42.3834
GOTERM_BP_DIRECT	GO:0048863~stem cell differentiation	4	0.00672009	0.0324288	GPM6A, PDX1, PAX2, ETV4	439	27	16792	5.66675	1	0.701701	42.8647
GOTERM_BP_DIRECT	GO:0009887~organ morphogenesis	7	0.0117602	0.0331839	GATA1, GATA2, CDX2, LHX3, PAX5, PDX1, SFTPB	439	92	16792	2.91037	1	0.702857	43.6171
GOTERM_BP_DIRECT	GO:0030154~cell differentiation	20	0.0336005	0.0346142	KRT6A, CPLX2, NANOG, CDX2, RXFP1, SPATA31A1, MAEL, INHA, NPAS4, OSTN, SOHLH1, THEG, CXCL17, TDGF1, BNC1, PIWIL3, TFF1, AGR2, ETV4, NR5A1	439	462	16792	1.65587	1	0.711177	45.0168
GOTERM_BP_DIRECT	GO:0007267~cell-cell signaling	13	0.0218403	0.0346338	GATA1, IL17C, INSL4, PPY, AVP, SSTR3, GATA4, PANX3, INHA, FGFBP1, NR5A1, FGF4, ADCYAP1	439	254	16792	1.95771	1	0.704403	45.0357
GOTERM_BP_DIRECT	GO:0010033~response to organic substance	4	0.00672009	0.0356372	S100P, CDH1, CASQ1, AMPD1	439	28	16792	5.46437	1	0.708012	45.9977
GOTERM_BP_DIRECT	GO:0007191~adenylate cyclase-activating dopamine receptor signaling pathway	3	0.00504007	0.0376901	GPR21, ADCY5, DRD5	439	12	16792	9.56264	1	0.721741	47.9168
GOTERM_BP_DIRECT	GO:0055003~cardiac myofibril assembly	3	0.00504007	0.0376901	MYL2, TCAP, TTN	439	12	16792	9.56264	1	0.721741	47.9168
GOTERM_BP_DIRECT	GO:0042445~hormone metabolic process	3	0.00504007	0.0376901	KLK6, PRLHR, NR5A1	439	12	16792	9.56264	1	0.721741	47.9168
GOTERM_BP_DIRECT	GO:0055008~cardiac muscle tissue morphogenesis	3	0.00504007	0.0376901	TCAP, XIRP2, TTN	439	12	16792	9.56264	1	0.721741	47.9168
GOTERM_BP_DIRECT	GO:0007601~visual perception	11	0.0184803	0.0382651	RP1, SLC45A2, TYR, RAX, RAX2, CLDN19, C2ORF71, RPE65, PAX2, TRPM1, RD3	439	201	16792	2.09331	1	0.720704	48.4427
GOTERM_BP_DIRECT	GO:0035774~positive regulation of insulin secretion involved in cellular response to glucose stimulus	4	0.00672009	0.0390028	RFX6, CRH, PDX1, NR1H4	439	29	16792	5.27594	1	0.721223	49.1101
GOTERM_BP_DIRECT	GO:0006812~cation transport	4	0.00672009	0.0425238	TRPM8, GRIN1, PANX3, HCN4	439	30	16792	5.10008	1	0.746076	52.185
GOTERM_BP_DIRECT	GO:0007512~adult heart development	3	0.00504007	0.0437887	BMP10, TCAP, MYH7	439	13	16792	8.82705	1	0.750443	53.2463
GOTERM_BP_DIRECT	GO:0030239~myofibril assembly	3	0.00504007	0.0437887	MYOZ1, LMOD1, LMOD2	439	13	16792	8.82705	1	0.750443	53.2463
GOTERM_BP_DIRECT	GO:0006941~striated muscle contraction	3	0.00504007	0.0437887	MYH7, TTN, CASQ2	439	13	16792	8.82705	1	0.750443	53.2463
GOTERM_BP_DIRECT	GO:0016540~protein autoprocessing	3	0.00504007	0.0437887	KLK6, HFE2, CTSE	439	13	16792	8.82705	1	0.750443	53.2463
GOTERM_BP_DIRECT	GO:0001963~synaptic transmission, dopaminergic	3	0.00504007	0.0437887	GPR21, DRD5, CRH	439	13	16792	8.82705	1	0.750443	53.2463
GOTERM_BP_DIRECT	GO:0042472~inner ear morphogenesis	5	0.00840011	0.0463263	GATA2, ITGA8, GBX2, PAX2, FOXI1	439	52	16792	3.67794	1	0.764377	55.3089
GOTERM_BP_DIRECT	GO:0042593~glucose homeostasis	7	0.0117602	0.048713	GPR21, RFX6, CNR1, FFAR1, PDX1, VGF, NR1H4	439	101	16792	2.65103	1	0.776092	57.1705
GOTERM_CC_DIRECT	GO:0005615~extracellular space	88	0.147842	1.02618e-15	BMP10, INSL4, NRG3, HFE2, MMP9, PGC, CRP, MMP7, VGF, APOA4, REG3A, APOA1, SERPINA7, SPX, SERPINA6, PROZ, SERPINA4, TDGF1, EPPIN, PLA2G1B, CPA3, LTF, KNG1, AVP, ACTA1, CTRB2, F9, GIF, CST1, CSN1S1, LEFTY1, SCGB2A1, UCN3, SERPINB7, WFDC1, NPPB, CTSG, SMR3B, ODAM, DCD, BPIFB1, OLFM4, PPY, SERPINA11, SERPINA12, MSMB, SFTPA1, OSTN, CHIT1, ADCYAP1, AHSG, TAC3, KRT9, IL17C, PRSS2, TFF2, KRT1, TFF1, OLFM…	472	1347	18224	2.52242	2.9976e-13	2.9976e-13	1.33227e-12
GOTERM_CC_DIRECT	GO:0005576~extracellular region	94	0.157922	8.3188e-14	LYPD2, BMP10, NRG3, MMP9, OBP2A, CRP, MMP7, TTN, APOA4, AGTR2, APOA1, SERPINA7, APOF, PROZ, SERPINA4, EPPIN, PLA2G1B, CPA3, LTF, KLK10, ITIH2, ITIH3, TPSB2, PRL, PRLH, FGF4, KNG1, AVP, CTRB2, F9, GIF, INHA, TPSD1, CFC1, CSN1S1, CLPS, PSG9, WFDC6, PSG6, PSG5, NPPB, NCAN, CTSG, ODAM, DCD, PPY, BPIFB1, ITLN2, PRSS1, COL28A1, CDH1, UMOD, SFTPA1, OTOR, FAM19A3, CHIT1, ADCYAP1, TAC3, NETO1, AHSG, ANGPT…	472	1610	18224	2.25426	2.49467e-11	1.24734e-11	1.11122e-10
GOTERM_CC_DIRECT	GO:0030017~sarcomere	11	0.0184803	3.92472e-08	TNNT2, MYO18B, MYL2, ACTA1, MYL1, MYH2, ABRA, MYH7, LMOD1, LMOD2, TNNI3	472	39	18224	10.89	1.17741e-05	3.92471e-06	5.24461e-05
GOTERM_CC_DIRECT	GO:0005882~intermediate filament	16	0.0268804	2.1849e-07	KRT6C, GFAP, KRT6A, KRTAP13-4, KRT20, KRT34, KRT32, KRT24, KRT9, KRT25, KRT38, KRT37, KRT27, KRT77, KRT79, LMNTD1	472	113	18224	5.46693	6.55449e-05	1.63866e-05	0.000291968
GOTERM_CC_DIRECT	GO:0030018~Z disc	16	0.0268804	3.88039e-07	BMP10, TCAP, PPP1R12B, LDB3, MYOZ1, MYH7, FBP2, TTN, MYOT, IGFN1, MYO18B, TRIM54, NEB, XIRP2, CASQ2, AKAP4	472	118	18224	5.23528	0.000116405	2.32821e-05	0.000518536
GOTERM_CC_DIRECT	GO:0005861~troponin complex	6	0.0100801	5.92936e-07	TNNT2, TNNT3, TNNC2, TNNC1, TNNI3, TNNI1	472	8	18224	28.9576	0.000177865	2.96464e-05	0.000792338
GOTERM_CC_DIRECT	GO:0005865~striated muscle thin filament	6	0.0100801	4.58624e-06	TNNT2, NEB, ACTA1, LMOD1, LMOD2, TTN	472	11	18224	21.0601	0.00137493	0.000196534	0.00612843
GOTERM_CC_DIRECT	GO:0032982~myosin filament	6	0.0100801	3.89524e-05	MYH1, MYBPC2, MYBPC1, MYH2, MYH11, MYH7	472	16	18224	14.4788	0.0116179	0.00145968	0.0520396
GOTERM_CC_DIRECT	GO:0005859~muscle myosin complex	6	0.0100801	3.89524e-05	MYH1, MYL1, MYH2, MYH11, MYH7, TTN	472	16	18224	14.4788	0.0116179	0.00145968	0.0520396
GOTERM_CC_DIRECT	GO:0045095~keratin filament	12	0.0201603	5.46347e-05	KRT6C, KRTAP2-3, KRT6A, KRT74, KRT6B, KRT77, EPPK1, KRT79, KRT78, KRTAP1-1, KRT1, KRTAP1-5	472	100	18224	4.63322	0.0162573	0.00181955	0.0729839
GOTERM_CC_DIRECT	GO:0030016~myofibril	7	0.0117602	6.70493e-05	MYL2, NRAP, MYBPC1, MYL1, MYH2, LMOD1, LMOD2	472	28	18224	9.65254	0.0199145	0.00200952	0.089561
GOTERM_CC_DIRECT	GO:0016459~myosin complex	8	0.0134402	0.000281364	MYL7, MYO18B, MYH1, MYL2, MYH2, MYH11, MYH7, MYO1H	472	50	18224	6.17763	0.0809558	0.00764526	0.375334
GOTERM_CC_DIRECT	GO:0031672~A band	5	0.00840011	0.000358843	MYL7, MYH1, MYL2, PPP1R12B, MYH2	472	14	18224	13.7893	0.102078	0.00893256	0.478461
GOTERM_CC_DIRECT	GO:0031674~I band	5	0.00840011	0.00264033	TCAP, ATP2A1, TTN, CASQ1, CACNA1S	472	23	18224	8.39352	0.547581	0.0591874	3.47127
GOTERM_CC_DIRECT	GO:0031225~anchored component of membrane	10	0.0168002	0.00265319	LYPD2, ALPI, HFE2, CD177, ITLN1, TDGF1, LY6K, UMOD, CFC1, ART1	472	113	18224	3.41683	0.549327	0.0553394	3.48789
GOTERM_CC_DIRECT	GO:0005796~Golgi lumen	9	0.0151202	0.00341577	BGLAP, MUC21, PROZ, F9, MUC5AC, NCAN, WNT7A, MUC6, MUC17	472	96	18224	3.6197	0.641736	0.0661434	4.46936
GOTERM_CC_DIRECT	GO:0043195~terminal bouton	7	0.0117602	0.00522728	CPLX2, P2RX3, GRIN1, SLC18A2, NTSR1, CALB2, ADCYAP1	472	62	18224	4.35921	0.792432	0.0935946	6.76393
GOTERM_CC_DIRECT	GO:0045334~clathrin-coated endocytic vesicle	4	0.00672009	0.00619149	CPNE6, SFTPA2, SFTPA1, SFTPB	472	15	18224	10.296	0.844828	0.103809	7.96435
GOTERM_CC_DIRECT	GO:0070062~extracellular exosome	94	0.157922	0.00624082	LYPD2, SLC36A2, GDA, ALDH1L1, CLDN3, MMP9, PGC, DUOX2, CRP, MMP7, TTN, APOA4, APOA1, SERPINA7, SERPINA6, SBSN, PROZ, SERPINA4, LTF, ITIH2, SLC22A6, TRPV6, ITIH3, MB, KNG1, ACTA1, F9, FBP2, CLPS, RHCG, CTSE, CTSG, SMR3B, KRT6C, DCD, KRT6A, OLFM4, BPIFB1, KRT6B, ITLN1, PTH1R, PRSS1, ACP5, CDH1, UMOD, PAH, PSMA8, KRT24, TAC3, AHSG, KRT9, SPHKAP, KRT25, REG1A, KRT27, GPM6A, CD177, TFF2, KRT1, PGA3, C…	472	2811	18224	1.29113	0.847122	0.0990807	8.02538
GOTERM_CC_DIRECT	GO:0033017~sarcoplasmic reticulum membrane	5	0.00840011	0.0110634	MRLN, ATP2A1, CASQ1, CASQ2, ART1	472	34	18224	5.67797	0.964475	0.161096	13.8142
GOTERM_CC_DIRECT	GO:0042599~lamellar body	3	0.00504007	0.0168329	SFTPA2, SFTPA1, SFTPB	472	8	18224	14.4788	0.993859	0.224806	20.2962
GOTERM_CC_DIRECT	GO:0072562~blood microparticle	10	0.0168002	0.0174121	APOA4, KNG1, APOA1, ACTA1, KRT1, PRSS1, HRG, ITIH2, C4BPA, AHSG	472	152	18224	2.54014	0.994854	0.221927	20.9214
GOTERM_CC_DIRECT	GO:0043204~perikaryon	8	0.0134402	0.0200953	BGLAP, ITGA8, CPNE6, CRH, CTNND2, GLRA4, NGB, NTSR1	472	106	18224	2.91398	0.997735	0.241807	23.7588
GOTERM_CC_DIRECT	GO:0005887~integral component of plasma membrane	50	0.0840011	0.0220105	NRG3, CLDN3, NPY4R, LPAR3, ART1, AGTR2, HTR1B, KCNK9, SLC22A6, MAS1L, TRPV6, MLANA, CCKBR, PROKR2, NTSR1, NCR2, GRM1, TRPM1, SLC26A3, SSTR3, RHCG, GLRA4, GPR17, PRLHR, DRD5, PTH1R, FFAR1, RHBG, HCRTR2, HRH3, CNR1, IFITM5, HCN4, AMHR2, MPZ, GABRA4, GABRA6, GRIN1, PMEL, AQP10, SLC7A3, P2RX1, EPGN, SLC17A4, P2RX3, NPHS1, ATP2A1, MEP1A, SLC5A8, SLC18A2	472	1415	18224	1.36432	0.99874	0.251961	25.7262
GOTERM_CC_DIRECT	GO:0033162~melanosome membrane	3	0.00504007	0.0314165	SLC45A2, TYRP1, TYR	472	11	18224	10.53	0.999931	0.329014	34.7246
GOTERM_CC_DIRECT	GO:0031526~brush border membrane	5	0.00840011	0.0424346	SLC26A3, ITLN1, DRD5, PTH1R, MTTP	472	51	18224	3.78531	0.999998	0.405679	43.9787
GOTERM_CC_DIRECT	GO:0030141~secretory granule	6	0.0100801	0.0425173	OLFM4, AVP, PLA2G1B, LTF, CPA3, CTSG	472	74	18224	3.13055	0.999998	0.394269	44.0433
GOTERM_CC_DIRECT	GO:0005578~proteinaceous extracellular matrix	13	0.0218403	0.0474292	ADAMTS8, SOST, AMTN, MMP9, TNR, ENAM, SFTPA2, MMP7, CHI3L1, UMOD, SFTPA1, NCAN, WNT7A	472	268	18224	1.87288	1	0.417193	47.76
GOTERM_MF_DIRECT	GO:0005198~structural molecule activity	25	0.0420006	3.16953e-08	KRT6C, KRT6A, CLDN18, BGLAP, GFAP, MPZ, CLDN19, CLDN3, LCE2A, KRT34, KRT32, KRT24, KRT9, KRT38, KRT25, KRT37, KRT27, KRT74, KRT77, SPRR1A, SPRR1B, KRT79, KRT78, KRT1, LMNTD1	440	247	16881	3.88319	1.62596e-05	1.62596e-05	4.58073e-05
GOTERM_MF_DIRECT	GO:0004867~serine-type endopeptidase inhibitor activity	14	0.0235203	1.3354e-06	WFDC6, SERPINA11, SERPINA7, SERPINA6, SERPINA12, SERPINA4, SERPINB7, EPPIN, WFDC1, COL28A1, HRG, ITIH2, ITIH3, SERPINI2	440	97	16881	5.53735	0.000684825	0.000342471	0.00192995
GOTERM_MF_DIRECT	GO:0005184~neuropeptide hormone activity	8	0.0134402	9.29751e-06	PPY, AVP, PNOC, SPX, CRH, VGF, PRLH, ADCYAP1	440	30	16881	10.2309	0.00475829	0.00158862	0.0134363
GOTERM_MF_DIRECT	GO:0008307~structural constituent of muscle	9	0.0151202	1.06577e-05	NEB, MYL2, TCAP, MYBPC2, MYBPC1, MYL1, MYH11, TTN, MYOT	440	42	16881	8.22127	0.00545252	0.00136593	0.0154018
GOTERM_MF_DIRECT	GO:0003779~actin binding	22	0.0369605	1.31975e-05	TNNC2, MYH1, MYBPC2, MYBPC1, MYH2, MYH7, MYOZ1, MYO1H, TNNI3, TNNI1, MYOT, KLHL1, TNNT2, TNNT3, MYO18B, NEB, NRAP, XIRP2, ABRA, LMOD1, LMOD2, MYLK	440	278	16881	3.03615	0.00674751	0.00135316	0.0190719
GOTERM_MF_DIRECT	GO:0048306~calcium-dependent protein binding	10	0.0168002	1.72406e-05	TNNT3, CPLX2, S100P, TNNC2, TNNC1, STMN2, SYT8, TNNI3, CASQ2, DMBT1	440	58	16881	6.61481	0.00880549	0.001473	0.0249138
GOTERM_MF_DIRECT	GO:0005179~hormone activity	11	0.0184803	0.000164386	BMP10, UCN3, INSL4, PPY, CRH, NPPB, INHA, VGF, OSTN, PRL, PRLH	440	94	16881	4.48963	0.0808785	0.0119759	0.237315
GOTERM_MF_DIRECT	GO:0030246~carbohydrate binding	16	0.0268804	0.000193539	ITLN1, LGALS9C, SI, LGALS9B, ITLN2, CHI3L1, LGALS7, SFTPA1, CLC, REG3A, REG1A, CLEC2A, SFTPA2, KRT1, CD22, NCAN	440	196	16881	3.13191	0.0945245	0.0123352	0.279346
GOTERM_MF_DIRECT	GO:0008236~serine-type peptidase activity	9	0.0151202	0.000217121	PRSS2, CTRB2, KLK5, PRSS1, CMA1, KLK10, TPSD1, TPSB2, TPSAB1	440	63	16881	5.48084	0.105415	0.012301	0.313334
GOTERM_MF_DIRECT	GO:0004252~serine-type endopeptidase activity	17	0.0285604	0.00108157	KLK6, TISP43, MMP9, CTRB2, KLK5, PRSS1, MMP7, F9, TPSD1, PRSS2, PROZ, LTF, CMA1, KLK10, TPSAB1, TPSB2, CTSG	440	255	16881	2.55773	0.42601	0.0540016	1.5518
GOTERM_MF_DIRECT	GO:0030172~troponin C binding	3	0.00504007	0.00198943	TNNT2, TNNT3, TNNI3	440	3	16881	38.3659	0.639979	0.0886899	2.83704
GOTERM_MF_DIRECT	GO:0005523~tropomyosin binding	4	0.00672009	0.00513509	TNNT2, TNNT3, LMOD1, LMOD2	440	14	16881	10.9617	0.928716	0.197554	7.17047
GOTERM_MF_DIRECT	GO:0005102~receptor binding	19	0.0319204	0.00525828	KNG1, AVP, INSL4, PPY, NRG3, HFE2, GRIN1, INHA, TAC3, ADCYAP1, SSTR3, APOF, TDGF1, PLA2G1B, CRH, NPPB, HRG, WNT7A, IL1RAPL1	440	353	16881	2.06502	0.933104	0.187831	7.33646
GOTERM_MF_DIRECT	GO:0005509~calcium ion binding	31	0.0520807	0.00727334	MYL7, MYL2, TNNC2, TNNC1, MYL1, DUOX2, CRP, SYT8, UMOD, CDH1, TTN, CALB2, RAB44, PRSS2, PROZ, PLA2G1B, S100A2, BGLAP, S100P, PLA2G10, SYT10, CPNE6, GRIN1, F9, ATP2A1, C2CD4A, S100A7L2, NCAN, CASQ1, CASQ2, AOC3	440	717	16881	1.65878	0.976361	0.234702	10.0127
GOTERM_MF_DIRECT	GO:0031013~troponin I binding	3	0.00504007	0.00944305	TNNT2, TNNT3, TNNC1	440	6	16881	19.183	0.992306	0.277102	12.8137
GOTERM_MF_DIRECT	GO:0004869~cysteine-type endopeptidase inhibitor activity	5	0.00840011	0.0112915	KNG1, FETUB, CST1, HRG, AHSG	440	34	16881	5.64205	0.997049	0.305173	15.1358
GOTERM_MF_DIRECT	GO:0001228~transcriptional activator activity, RNA polymerase II transcription regulatory region sequence-specific binding	8	0.0134402	0.0119207	GATA1, FEZF2, GATA2, RFX6, BARHL1, GATA4, DMRT1, SOHLH1	440	95	16881	3.23081	0.997871	0.303637	15.9129
GOTERM_MF_DIRECT	GO:0031433~telethonin binding	3	0.00504007	0.0129941	BMP10, MYOZ1, TTN	440	7	16881	16.4425	0.998781	0.311168	17.2235
GOTERM_MF_DIRECT	GO:0005319~lipid transporter activity	4	0.00672009	0.0143311	APOA4, APOF, SFTPA1, MTTP	440	20	16881	7.67318	0.999392	0.322767	18.8294
GOTERM_MF_DIRECT	GO:0032052~bile acid binding	3	0.00504007	0.0170296	PLA2G1B, FABP1, NR1H4	440	8	16881	14.3872	0.999851	0.356332	21.9826
GOTERM_MF_DIRECT	GO:0051371~muscle alpha-actinin binding	3	0.00504007	0.0215222	NRAP, LDB3, TTN	440	9	16881	12.7886	0.999986	0.412276	26.9805
GOTERM_MF_DIRECT	GO:0008201~heparin binding	10	0.0168002	0.0242064	ELSPBP1, KNG1, SOST, ADAMTS8, MMP7, LTF, HRG, FGFBP1, CTSG, FGF4	440	160	16881	2.39787	0.999997	0.435262	29.8226
GOTERM_MF_DIRECT	GO:0008083~growth factor activity	10	0.0168002	0.0259659	BMP10, REG1A, NRG3, EPGN, TDGF1, INHA, TFF1, VGF, FGF4, LEFTY1	440	162	16881	2.36827	0.999999	0.443898	31.6294
GOTERM_MF_DIRECT	GO:0003774~motor activity	6	0.0100801	0.0284436	MYO18B, MYH1, MYH2, MYH11, MYH7, MYO1H	440	66	16881	3.48781	1	0.460329	34.1003
GOTERM_MF_DIRECT	GO:0001085~RNA polymerase II transcription factor binding	5	0.00840011	0.0334196	GATA1, GATA2, GFI1B, LHX3, GATA4	440	47	16881	4.08148	1	0.502167	38.8138
GOTERM_MF_DIRECT	GO:0008289~lipid binding	9	0.0151202	0.0438699	APOA4, BPIFB1, APOA1, FFAR1, LPAR3, FABP1, PMP2, MTTP, LIPF	440	151	16881	2.28671	1	0.587347	47.7093

## Sheet: Table S2
Table S2. KEGG term enrichment of DEGs between low expression and overexpression PVT1 groups.
Category	Term	Count	%	PValue	Genes	List Total	Pop Hits	Pop Total	Fold Enrichment	Bonferroni	Benjamini	FDR
KEGG_PATHWAY	hsa04080:Neuroactive ligand-receptor interaction	26	0.0436806	2.71395e-09	PRLHR, DRD5, PTH1R, PRSS1, NPY4R, LPAR3, HCRTR2, HTR1B, AGTR2, HRH3, PRSS2, CNR1, GLP2R, PRL, RXFP1, CCKBR, GABRA4, GABRA6, GRIN1, BRS3, NTSR1, GRM1, SSTR3, P2RX1, P2RX3, CTSG	159	277	6910	4.0792	4.69513e-07	4.69513e-07	3.32075e-06
KEGG_PATHWAY	hsa04975:Fat digestion and absorption	8	0.0134402	2.37827e-05	APOA4, CLPS, APOA1, PLA2G10, PLA2G1B, FABP1, MTTP, LIPF	159	39	6910	8.91469	0.00410601	0.00205512	0.0290963
KEGG_PATHWAY	hsa05414:Dilated cardiomyopathy	10	0.0168002	0.000115615	TNNT2, MYL2, TNNC1, ADCY5, ITGA8, CACNG5, CACNG3, TNNI3, TTN, CACNA1S	159	84	6910	5.1737	0.0198039	0.00664536	0.141373
KEGG_PATHWAY	hsa04260:Cardiac muscle contraction	9	0.0151202	0.000287812	TNNT2, MYL2, TNNC1, CACNG5, COX6A2, CACNG3, MYH7, TNNI3, CACNA1S	159	75	6910	5.21509	0.0485789	0.0123725	0.351593
KEGG_PATHWAY	hsa05410:Hypertrophic cardiomyopathy (HCM)	9	0.0151202	0.000377482	TNNT2, MYL2, TNNC1, ITGA8, CACNG5, CACNG3, TNNI3, TTN, CACNA1S	159	78	6910	5.01451	0.0632293	0.0129784	0.460904
KEGG_PATHWAY	hsa04977:Vitamin digestion and absorption	5	0.00840011	0.00139562	AWAT2, APOA4, APOA1, RBP2, GIF	159	22	6910	9.87707	0.214638	0.0394684	1.69433
KEGG_PATHWAY	hsa04261:Adrenergic signaling in cardiomyocytes	11	0.0184803	0.0018073	TNNT2, AGTR2, MYL2, TNNC1, ADCY5, CACNG5, CACNG3, MYH7, SCN7A, TNNI3, CACNA1S	159	146	6910	3.27432	0.26871	0.0437218	2.18907
KEGG_PATHWAY	hsa04020:Calcium signaling pathway	12	0.0201603	0.00256346	TNNC2, CCKBR, P2RX1, TNNC1, P2RX3, DRD5, ATP2A1, GRIN1, NTSR1, CACNA1S, GRM1, MYLK	159	179	6910	2.91346	0.358565	0.0539936	3.09183
KEGG_PATHWAY	hsa04972:Pancreatic secretion	8	0.0134402	0.00523023	SLC26A3, PLA2G10, ADCY5, PRSS2, ATP2A1, PLA2G1B, PRSS1, CPA3	159	93	6910	3.73842	0.596349	0.0958866	6.21491
KEGG_PATHWAY	hsa04723:Retrograde endocannabinoid signaling	8	0.0134402	0.00816296	KCNJ6, SLC17A6, GABRA4, ADCY5, GABRA6, CNR1, CACNA1S, GRM1	159	101	6910	3.44231	0.757799	0.132204	9.54256
KEGG_PATHWAY	hsa04530:Tight junction	9	0.0151202	0.0129793	MYL7, CLDN18, CLDN19, MYH1, MYL2, CLDN3, MYH2, MYH11, MYH7	159	137	6910	2.85498	0.895663	0.185732	14.7731
KEGG_PATHWAY	hsa04614:Renin-angiotensin system	4	0.00672009	0.0148495	AGTR2, CPA3, CMA1, CTSG	159	23	6910	7.55811	0.924847	0.194011	16.7281
KEGG_PATHWAY	hsa04726:Serotonergic synapse	7	0.0117602	0.0412909	HTR1B, KCNJ6, ADCY5, SLC18A2, PLA2G4F, CACNA1S, TPH2	159	111	6910	2.74067	0.999321	0.429449	40.307
KEGG_PATHWAY	hsa04970:Salivary secretion	6	0.0100801	0.0465317	PRB2, PRB1, ADCY5, CST1, TRPV6, DMBT1	159	86	6910	3.03203	0.999737	0.445011	44.1794

## Sheet: Table S3
Table S3. Module classification of DEGs.
ID	Module color
VGF	magenta
TAC3	brown
SLC26A3	brown
NPPB	brown
ADCYAP1	yellow
LEFTY1	green
MYO1H	grey
BGLAP	grey
ACPP	grey
PRLH	grey
PROZ	grey
PLAC8	grey
GATA2	brown
RHBG	green
AQP10	brown
CD177	grey
CMA1	yellow
CTSG	yellow
FCAMR	grey
TNR	brown
MYL7	brown
DMRT1	magenta
CRH	magenta
CPA3	yellow
RP1	grey
AP1M2	magenta
GFI1B	grey
FAM19A3	grey
OTOL1	grey
SSTR3	green
GABRA6	grey
NCAN	magenta
INHA	green
ADARB2	red
RBP2	brown
RAB44	yellow
TPSAB1	yellow
PTH1R	grey
PGC	blue
ITIH2	grey
S100A2	grey
CALB2	magenta
NANOG	grey
AHSP	grey
AMHR2	green
OR7D4	grey
GATA1	yellow
APOA4	brown
HAND1	brown
PLA2G1B	green
FOSL1	grey
OR4D10	grey
TNNT2	brown
ETV4	magenta
CR2	grey
FAM159B	grey
ALPI	brown
ACTA1	turquoise
CD22	green
CLDN18	blue
LPAR3	brown
FHL5	grey
SLC18A2	brown
MUC17	brown
FAIM2	grey
TCAP	turquoise
TM4SF20	brown
LTF	grey
IL17C	black
ATP2A1	turquoise
KCTD4	grey
PIWIL3	red
ITIH3	grey
SYT8	red
FFAR1	green
OR2Y1	grey
MLANA	grey
TPSB2	yellow
PNLDC1	grey
NANOGNB	grey
TRPM8	grey
BNC1	red
APOF	red
APOA1	green
TRIM67	magenta
IQCJ	grey
PRUNE2	grey
STMN2	red
HDC	yellow
TPH2	grey
RXFP1	grey
GKN1	blue
PRLHR	brown
DPPA3	grey
PSG6	grey
PPP1R12B	grey
ACP5	grey
VWA3B	grey
CASQ2	grey
S100A7L2	grey
C1orf186	yellow
ADGRF2	grey
KCNK9	grey
PTPN5	green
ALDH1L1	grey
MYOZ1	turquoise
GRM1	grey
RASL12	grey
CHIT1	grey
FSD2	turquoise
LY6K	grey
PNOC	magenta
TPSD1	yellow
SCG3	red
IL1RAPL1	grey
AOC3	grey
TISP43	grey
KRT1	yellow
DCDC2	grey
ABRA	grey
NPHS1	grey
HHATL	pink
NRG3	grey
LMAN1L	grey
PSMA8	grey
PMEL	pink
MUC6	blue
NTSR1	grey
C1orf105	grey
DLGAP2	magenta
TDGF1	red
CLC	grey
MEP1A	brown
FGFBP1	black
TTN	turquoise
AWAT2	grey
TNNC1	turquoise
FER1L5	grey
TCEAL6	grey
DPCR1	blue
NEB	turquoise
SI	brown
RPE65	grey
PAX5	grey
GPR17	grey
TCL1A	grey
KRTAP2-3	grey
WFDC1	grey
SPX	grey
CHI3L1	grey
PLA2G10	grey
RPRML	grey
ENTHD1	grey
MS4A10	brown
KRT38	grey
TDRD1	grey
SFTPB	grey
LDB3	turquoise
GLP2R	grey
CCL19	grey
CLPSL1	grey
MYOT	turquoise
ITGA8	grey
KLK5	black
CPLX2	red
KLK10	black
MMP7	grey
ADAMTS8	grey
BCAS1	grey
MYL2	turquoise
LGALS9B	grey
MB	turquoise
KRT79	grey
RPL3L	turquoise
DMRTA2	grey
PRR26	grey
CKM	turquoise
MMP9	grey
TYRP1	pink
SBSN	grey
LMO1	grey
A4GNT	blue
IGF2BP1	grey
GPR37L1	grey
GATA4	green
ARL14EPL	grey
P2RX3	grey
CXCL17	blue
SLC27A6	grey
MUSTN1	turquoise
DMBT1	grey
CASQ1	turquoise
GSC2	grey
ERN2	blue
NRAP	turquoise
C2CD4A	grey
NIPAL4	grey
GFAP	grey
MYLK	grey
MTTP	grey
PTCHD1	grey
WNT7A	brown
RTBDN	grey
ADCY5	grey
OBP2A	grey
UCN3	grey
KCNJ6	brown
TYR	pink
CELF3	grey
ACTL8	grey
NETO1	grey
SPANXB1	grey
SLC45A2	pink
TRPV6	red
TRPM1	pink
LMOD2	turquoise
TNNC2	turquoise
OVOL3	grey
MPZ	grey
FBXO40	grey
SERPINA6	grey
LINC01207	grey
PNMA5	purple
HELT	grey
LIPF	blue
GPM6A	grey
KRT6A	black
CFAP47	grey
GKN2	blue
RD3	yellow
LGALS9C	grey
CACNG3	grey
SERPINA11	grey
COL28A1	grey
P2RX1	grey
PGPEP1L	grey
MYH7	turquoise
NR0B1	grey
SOST	black
CNR1	grey
NR1H4	grey
CRP	grey
ENAM	grey
H2AFB1	black
KRT20	brown
IGFN1	pink
TNP1	grey
KRT6C	black
SERPINB7	grey
TUBA3C	purple
HCN4	grey
DCAF4L2	grey
LINC00675	blue
NPAS4	grey
LMOD1	grey
MAEL	purple
KAAG1	grey
CDH1	pink
TMEM252	grey
NCR2	grey
HCRTR2	magenta
MOG	grey
KRTAP1-5	grey
MUC5AC	blue
APOBEC2	turquoise
BARHL1	grey
ARHGAP36	grey
NWD1	grey
CCDC63	grey
KRT37	grey
C4BPA	grey
NR5A1	green
SERPINA12	grey
TBR1	grey
CTNND2	grey
CCDC60	grey
ADGRG7	grey
OR52E8	grey
KRT77	grey
CA3	turquoise
SLC17A4	brown
KLHL1	grey
MAS1L	yellow
FAM9B	grey
STOML3	grey
UGT2B7	grey
EPPK1	grey
DCX	grey
SERPINI2	grey
ANGPTL7	grey
MAGEA10	black
ANKRD34C	grey
NKX6-2	grey
AC083902.2	turquoise
GBX2	grey
C12orf54	grey
KLK6	grey
SLC7A3	grey
NMRK2	turquoise
TNNT3	turquoise
HTR1B	grey
GRIN1	grey
FREM3	grey
DGKK	grey
KBTBD13	grey
S100P	blue
HFE2	turquoise
ADGB	grey
KNG1	grey
MYH2	turquoise
CACNA1S	turquoise
NKAIN3	grey
SOX3	grey
PPY	pink
SFTPA1	grey
TFAP2D	grey
PCP4L1	grey
PAH	grey
CACNG5	grey
TECRL	turquoise
FRG2C	grey
RGS21	grey
ITLN1	pink
DCD	grey
AMPD1	turquoise
GPR21	grey
PRR32	grey
RAX	black
ACOT6	grey
DUOX2	grey
ASB15	turquoise
RHCG	grey
SFTPA2	grey
SMCP	grey
FAM9A	magenta
OTOR	grey
KRT34	grey
PNMA6F	green
PAX2	grey
ODAM	grey
ITLN2	grey
GDA	pink
KRTAP1-1	grey
UGT2B11	grey
PRIMA1	grey
C10orf71	turquoise
TRIM54	turquoise
COX6A2	turquoise
LCE2A	grey
IRX4	red
PDCL2	grey
RFX6	grey
CWH43	grey
SMR3B	grey
GLRA4	grey
SPRR1B	black
SYT10	grey
RAX2	grey
LMNTD1	grey
IFITM5	grey
AC104831.1	turquoise
MYO18B	turquoise
CLDN3	grey
SERPINA4	blue
KRT32	grey
GSG1L	grey
CTRB2	grey
SBK2	grey
PROKR2	green
MYH11	grey
TFF2	blue
MORN5	grey
SPRR1A	black
MYBPC1	turquoise
CCKBR	grey
SCN7A	grey
ASB10	turquoise
DUOXA2	grey
AWAT1	grey
THEG	grey
PGA3	blue
DRD5	grey
FAM83C	grey
LYPD2	grey
KRT6B	black
SLC36A2	turquoise
NGB	grey
OLFM3	grey
TNNI1	turquoise
C1orf87	grey
ANHX	grey
XIRP2	turquoise
KRT74	yellow
SPANXC	grey
MRLN	turquoise
ART1	turquoise
AVP	grey
HRH3	grey
GIF	blue
AHSG	grey
AGBL1	turquoise
OLFM4	blue
KRT78	grey
CLPS	grey
TNNI3	grey
GNAT3	grey
GMNC	grey
TMEM207	grey
FABP1	brown
PRSS2	blue
FOXR2	purple
FMR1NB	purple
FETUB	grey
CSAG2	grey
ANTXRL	grey
CDX2	grey
C1orf141	grey
SLC5A8	grey
CPNE6	grey
PRSS1	blue
HOXD12	grey
PRB2	grey
PANX3	grey
MYBPC2	turquoise
PRDM7	grey
DNTT	pink
PPP1R27	turquoise
AMTN	grey
TRIM49B	red
SLC22A6	grey
MYH1	turquoise
PSG9	grey
INSL4	grey
FBP2	grey
PSG5	grey
AKAIN1	grey
WFDC6	grey
MUC21	grey
AKAP4	grey
DCAF8L1	grey
FAM83B	grey
FEZF2	grey
PDX1	grey
CSN1S1	grey
TFF1	blue
EPPIN	grey
ALKAL1	grey
SOHLH1	grey
DUPD1	turquoise
KRT24	grey
CTXN3	grey
CDRT15L2	grey
PLA2G4F	grey
GABRA4	grey
KRT9	grey
FAM135B	grey
HRG	grey
C2orf71	grey
KRT25	grey
MSMB	blue
CSN3	grey
RFPL1	grey
EPGN	grey
SERPINA7	grey
RNF223	grey
OSTN	grey
NPY4R	grey
AGR2	blue
KRT27	grey
PCP4	blue
FOXI1	grey
PRB1	grey
CT47B1	purple
FTHL17	purple
FGF4	grey
MYL1	turquoise
OR4N2	grey
PPP1R2P9	grey
BPIFB1	blue
SLC17A6	grey
UMOD	grey
B3GNT6	blue
POU3F4	grey
KRTAP13-4	grey
LHX3	grey
BMP10	grey
CLEC2A	grey
PRDM9	grey
AC004233.2	purple
SPHKAP	grey
GSX1	grey
FUT9	grey
CFC1	grey
AGTR2	grey
F9	grey
TBX22	grey
LGALS7	grey
PRL	grey
BRS3	grey
ELSPBP1	pink
CST1	grey
REG1A	blue
ABCC12	grey
TRIM40	grey
CLDN19	grey
NEUROD4	red
PAGE4	grey
AC245041.1	grey
IRS4	grey
CTSE	blue
ADAD1	purple
SPATA31A1	grey
SCGB2A1	blue
UGT2B15	blue
PMP2	grey
REG3A	blue
XAGE3	purple

## Sheet: Table S4
Table S4. Weighted co-expression coefficient of DEGs
ID	ID	Weighted co-expression coefficient
VGF	DMRT1	0.891524
VGF	CRH	0.92818
VGF	AP1M2	0.866559
VGF	NCAN	0.890657
VGF	ETV4	0.908738
VGF	TRIM67	0.841533
VGF	DLGAP2	0.814505
VGF	HCRTR2	0.825021
VGF	FAM9A	0.897334
TAC3	SLC26A3	0.997562
TAC3	NPPB	0.924253
TAC3	GATA2	0.882301
TAC3	TNR	0.966072
TAC3	MYL7	0.956428
TAC3	RBP2	0.964114
TAC3	APOA4	0.997785
TAC3	HAND1	0.986287
TAC3	TNNT2	0.972256
TAC3	ALPI	0.997625
TAC3	SLC18A2	0.634492
TAC3	MUC17	0.988175
TAC3	PRLHR	0.98087
TAC3	MEP1A	0.875603
TAC3	SI	0.97151
TAC3	MS4A10	0.975538
TAC3	KCNJ6	0.609862
TAC3	KRT20	0.790484
TAC3	FABP1	0.815754
SLC26A3	NPPB	0.925246
SLC26A3	GATA2	0.883182
SLC26A3	TNR	0.967172
SLC26A3	MYL7	0.940981
SLC26A3	RBP2	0.964913
SLC26A3	APOA4	0.998951
SLC26A3	HAND1	0.988167
SLC26A3	TNNT2	0.971234
SLC26A3	ALPI	0.998795
SLC26A3	SLC18A2	0.635133
SLC26A3	MUC17	0.989623
SLC26A3	PRLHR	0.982451
SLC26A3	MEP1A	0.876889
SLC26A3	SI	0.972721
SLC26A3	MS4A10	0.976602
SLC26A3	KCNJ6	0.610816
SLC26A3	KRT20	0.792088
SLC26A3	FABP1	0.81894
NPPB	GATA2	0.820522
NPPB	TNR	0.894551
NPPB	MYL7	0.871645
NPPB	RBP2	0.894474
NPPB	APOA4	0.925552
NPPB	HAND1	0.914213
NPPB	TNNT2	0.899196
NPPB	ALPI	0.925347
NPPB	MUC17	0.916003
NPPB	PRLHR	0.909325
NPPB	MEP1A	0.819749
NPPB	SI	0.900149
NPPB	MS4A10	0.902595
NPPB	KRT20	0.732524
NPPB	FABP1	0.753631
ADCYAP1	CMA1	0.966536
ADCYAP1	CTSG	0.960874
ADCYAP1	CPA3	0.951949
ADCYAP1	RAB44	0.936564
ADCYAP1	TPSAB1	0.943882
ADCYAP1	GATA1	0.91973
ADCYAP1	TPSB2	0.910118
ADCYAP1	HDC	0.908813
ADCYAP1	C1orf186	0.851355
ADCYAP1	TPSD1	0.895076
ADCYAP1	KRT1	0.855289
ADCYAP1	RD3	0.88539
ADCYAP1	MAS1L	0.901597
ADCYAP1	KRT74	0.846737
LEFTY1	RHBG	0.970983
LEFTY1	SSTR3	0.845375
LEFTY1	INHA	0.964502
LEFTY1	AMHR2	0.920448
LEFTY1	PLA2G1B	0.950922
LEFTY1	FFAR1	0.95851
LEFTY1	PTPN5	0.621076
LEFTY1	GATA4	0.849174
LEFTY1	NR5A1	0.836468
LEFTY1	PNMA6F	0.896249
MYO1H	S100A2	0.812596
BGLAP	PTH1R	0.90721
BGLAP	AHSP	0.91062
ACPP	KLK6	0.679465
ACPP	OR4N2	0.662484
PRLH	NRG3	0.932927
PRLH	LMAN1L	0.880744
PRLH	GSC2	0.968577
PRLH	PAX2	0.81209
GATA2	TNR	0.881254
GATA2	MYL7	0.830437
GATA2	RBP2	0.853654
GATA2	APOA4	0.883484
GATA2	HAND1	0.876728
GATA2	TNNT2	0.855299
GATA2	ALPI	0.884558
GATA2	SLC18A2	0.796499
GATA2	MUC17	0.874516
GATA2	PRLHR	0.878536
GATA2	MEP1A	0.77307
GATA2	SI	0.857252
GATA2	MS4A10	0.875743
GATA2	KRT20	0.691282
GATA2	FABP1	0.720206
RHBG	SSTR3	0.844323
RHBG	INHA	0.966552
RHBG	AMHR2	0.921323
RHBG	PLA2G1B	0.955981
RHBG	FFAR1	0.961917
RHBG	PTPN5	0.623683
RHBG	GATA4	0.8559
RHBG	NR5A1	0.857792
RHBG	PNMA6F	0.893658
CMA1	CTSG	0.996936
CMA1	CPA3	0.990563
CMA1	RAB44	0.974717
CMA1	TPSAB1	0.983687
CMA1	GATA1	0.95911
CMA1	TPSB2	0.953514
CMA1	HDC	0.951422
CMA1	C1orf186	0.891151
CMA1	TPSD1	0.934627
CMA1	KRT1	0.886235
CMA1	RD3	0.928565
CMA1	MAS1L	0.951626
CMA1	KRT74	0.858078
CTSG	CPA3	0.99481
CTSG	RAB44	0.982216
CTSG	TPSAB1	0.992967
CTSG	GATA1	0.972267
CTSG	TPSB2	0.96801
CTSG	HDC	0.964178
CTSG	C1orf186	0.898197
CTSG	TPSD1	0.951358
CTSG	KRT1	0.893309
CTSG	RD3	0.93596
CTSG	MAS1L	0.955095
CTSG	KRT74	0.855936
FCAMR	OR7D4	0.990409
FCAMR	CR2	0.98772
FCAMR	LTF	0.957361
FCAMR	NPHS1	0.781356
FCAMR	PAX5	0.734747
FCAMR	TCL1A	0.696854
TNR	MYL7	0.909601
TNR	RBP2	0.93449
TNR	APOA4	0.967568
TNR	HAND1	0.95712
TNR	TNNT2	0.937944
TNR	ALPI	0.967201
TNR	SLC18A2	0.641952
TNR	MUC17	0.957354
TNR	PRLHR	0.950259
TNR	MEP1A	0.851803
TNR	SI	0.942832
TNR	MS4A10	0.94469
TNR	KCNJ6	0.604561
TNR	KRT20	0.764725
TNR	FABP1	0.786591
MYL7	RBP2	0.91284
MYL7	APOA4	0.941164
MYL7	HAND1	0.929585
MYL7	TNNT2	0.926702
MYL7	ALPI	0.940834
MYL7	MUC17	0.931797
MYL7	PRLHR	0.925637
MYL7	MEP1A	0.823595
MYL7	SI	0.915195
MYL7	MS4A10	0.919794
MYL7	KRT20	0.744516
MYL7	FABP1	0.770389
DMRT1	CRH	0.952474
DMRT1	AP1M2	0.884525
DMRT1	NCAN	0.915123
DMRT1	ETV4	0.866012
DMRT1	TRIM67	0.863924
DMRT1	DLGAP2	0.836171
DMRT1	HCRTR2	0.842496
DMRT1	FAM9A	0.915784
CRH	AP1M2	0.930185
CRH	NCAN	0.957975
CRH	ETV4	0.911475
CRH	TRIM67	0.906646
CRH	DLGAP2	0.879705
CRH	HCRTR2	0.880909
CRH	FAM9A	0.958206
CPA3	RAB44	0.987713
CPA3	TPSAB1	0.992412
CPA3	GATA1	0.977167
CPA3	TPSB2	0.970853
CPA3	HDC	0.972416
CPA3	C1orf186	0.904724
CPA3	TPSD1	0.962265
CPA3	KRT1	0.880675
CPA3	RD3	0.942875
CPA3	MAS1L	0.967265
CPA3	KRT74	0.839295
AP1M2	NCAN	0.891343
AP1M2	ETV4	0.8672
AP1M2	TRIM67	0.843477
AP1M2	DLGAP2	0.816479
AP1M2	HCRTR2	0.823216
AP1M2	FAM9A	0.889159
OTOL1	STOML3	0.903704
SSTR3	INHA	0.836028
SSTR3	AMHR2	0.806395
SSTR3	PLA2G1B	0.841655
SSTR3	FFAR1	0.832867
SSTR3	GATA4	0.788566
SSTR3	NR5A1	0.725187
SSTR3	PNMA6F	0.775912
GABRA6	NANOG	0.987391
GABRA6	NANOGNB	0.999
GABRA6	DPPA3	0.997528
GABRA6	TISP43	0.983607
GABRA6	THEG	0.829298
NCAN	ETV4	0.909746
NCAN	TRIM67	0.869741
NCAN	DLGAP2	0.844701
NCAN	HCRTR2	0.925371
NCAN	FAM9A	0.922616
INHA	AMHR2	0.930231
INHA	PLA2G1B	0.947162
INHA	FFAR1	0.957789
INHA	PTPN5	0.6413
INHA	GATA4	0.85987
INHA	NR5A1	0.830543
INHA	PNMA6F	0.922733
ADARB2	PIWIL3	0.679182
ADARB2	SYT8	0.667176
ADARB2	BNC1	0.605807
ADARB2	APOF	0.656997
ADARB2	SCG3	0.605193
ADARB2	CPLX2	0.693938
RBP2	APOA4	0.965338
RBP2	HAND1	0.954946
RBP2	TNNT2	0.948109
RBP2	ALPI	0.965115
RBP2	SLC18A2	0.612721
RBP2	MUC17	0.954932
RBP2	PRLHR	0.948422
RBP2	MEP1A	0.845612
RBP2	SI	0.938418
RBP2	MS4A10	0.942594
RBP2	KRT20	0.765245
RBP2	FABP1	0.787961
RAB44	TPSAB1	0.984407
RAB44	GATA1	0.977894
RAB44	TPSB2	0.971892
RAB44	HDC	0.984464
RAB44	C1orf186	0.893231
RAB44	TPSD1	0.962073
RAB44	KRT1	0.866675
RAB44	RD3	0.923676
RAB44	MAS1L	0.961544
RAB44	KRT74	0.823458
TPSAB1	GATA1	0.984012
TPSAB1	TPSB2	0.979375
TPSAB1	HDC	0.972534
TPSAB1	C1orf186	0.900202
TPSAB1	TPSD1	0.962769
TPSAB1	KRT1	0.891918
TPSAB1	RD3	0.941645
TPSAB1	MAS1L	0.953298
TPSAB1	KRT74	0.843293
PTH1R	AHSP	0.903432
PGC	CLDN18	0.998219
PGC	GKN1	0.997326
PGC	MUC6	0.824053
PGC	DPCR1	0.99205
PGC	A4GNT	0.992877
PGC	CXCL17	0.960895
PGC	ERN2	0.709529
PGC	LIPF	0.997427
PGC	GKN2	0.99722
PGC	LINC00675	0.996637
PGC	MUC5AC	0.999363
PGC	S100P	0.993457
PGC	SERPINA4	0.994976
PGC	TFF2	0.998485
PGC	PGA3	0.997088
PGC	GIF	0.997135
PGC	OLFM4	0.71139
PGC	PRSS2	0.864934
PGC	PRSS1	0.862559
PGC	TFF1	0.999407
PGC	MSMB	0.997471
PGC	AGR2	0.989366
PGC	BPIFB1	0.859123
PGC	B3GNT6	0.979926
PGC	REG1A	0.930315
PGC	CTSE	0.990717
PGC	UGT2B15	0.942375
PGC	REG3A	0.894519
ITIH2	CST1	0.926133
NANOG	NANOGNB	0.986817
NANOG	DPPA3	0.986827
NANOG	TISP43	0.975719
NANOG	THEG	0.827126
AMHR2	PLA2G1B	0.905549
AMHR2	FFAR1	0.917088
AMHR2	PTPN5	0.646038
AMHR2	GATA4	0.826843
AMHR2	NR5A1	0.796566
AMHR2	PNMA6F	0.916155
OR7D4	CR2	0.960171
OR7D4	LTF	0.943417
OR7D4	NPHS1	0.784073
OR7D4	PAX5	0.691242
OR7D4	TCL1A	0.669349
GATA1	TPSB2	0.97829
GATA1	HDC	0.972566
GATA1	C1orf186	0.885505
GATA1	TPSD1	0.965465
GATA1	KRT1	0.862121
GATA1	RD3	0.92001
GATA1	MAS1L	0.935093
GATA1	KRT74	0.815565
APOA4	HAND1	0.987732
APOA4	TNNT2	0.971586
APOA4	ALPI	0.999318
APOA4	SLC18A2	0.635366
APOA4	MUC17	0.989779
APOA4	PRLHR	0.982192
APOA4	MEP1A	0.877747
APOA4	SI	0.973283
APOA4	MS4A10	0.97668
APOA4	KCNJ6	0.610807
APOA4	KRT20	0.791596
APOA4	FABP1	0.817516
HAND1	TNNT2	0.959825
HAND1	ALPI	0.987758
HAND1	SLC18A2	0.627884
HAND1	MUC17	0.978042
HAND1	PRLHR	0.970598
HAND1	MEP1A	0.863448
HAND1	SI	0.961455
HAND1	MS4A10	0.963708
HAND1	KCNJ6	0.60256
HAND1	KRT20	0.780457
HAND1	FABP1	0.804762
PLA2G1B	FFAR1	0.934738
PLA2G1B	PTPN5	0.608083
PLA2G1B	GATA4	0.834254
PLA2G1B	NR5A1	0.83181
PLA2G1B	PNMA6F	0.878304
OR4D10	MMP7	0.914434
TNNT2	ALPI	0.971842
TNNT2	SLC18A2	0.613199
TNNT2	MUC17	0.961672
TNNT2	PRLHR	0.954383
TNNT2	MEP1A	0.84959
TNNT2	SI	0.944522
TNNT2	MS4A10	0.950125
TNNT2	KCNJ6	0.636586
TNNT2	KRT20	0.767348
TNNT2	FABP1	0.791398
ETV4	TRIM67	0.822669
ETV4	DLGAP2	0.794086
ETV4	HCRTR2	0.850422
ETV4	FAM9A	0.894456
CR2	LTF	0.949638
CR2	NPHS1	0.763698
CR2	PAX5	0.758563
CR2	TCL1A	0.713607
FAM159B	UCN3	0.638223
FAM159B	PDCL2	0.639757
ALPI	SLC18A2	0.634729
ALPI	MUC17	0.991247
ALPI	PRLHR	0.981956
ALPI	MEP1A	0.877252
ALPI	SI	0.974683
ALPI	MS4A10	0.976721
ALPI	KCNJ6	0.610954
ALPI	KRT20	0.792725
ALPI	FABP1	0.817701
ACTA1	ATP2A1	0.774133
ACTA1	MYOZ1	0.817747
ACTA1	FSD2	0.778763
ACTA1	TTN	0.797057
ACTA1	TNNC1	0.684161
ACTA1	NEB	0.787866
ACTA1	LDB3	0.828177
ACTA1	MYOT	0.767782
ACTA1	MYL2	0.691558
ACTA1	MB	0.800266
ACTA1	RPL3L	0.824898
ACTA1	CKM	0.823899
ACTA1	CASQ1	0.854021
ACTA1	NRAP	0.777849
ACTA1	LMOD2	0.788577
ACTA1	TNNC2	0.747871
ACTA1	MYH7	0.84099
ACTA1	APOBEC2	0.756169
ACTA1	AC083902.2	0.654174
ACTA1	HFE2	0.814901
ACTA1	MYH2	0.772403
ACTA1	CACNA1S	0.784052
ACTA1	AMPD1	0.824736
ACTA1	ASB15	0.803344
ACTA1	C10orf71	0.770431
ACTA1	COX6A2	0.607121
ACTA1	AC104831.1	0.806483
ACTA1	MYBPC1	0.804954
ACTA1	SLC36A2	0.686342
ACTA1	XIRP2	0.634093
ACTA1	ART1	0.676178
ACTA1	DUPD1	0.621277
ACTA1	MYL1	0.824009
CLDN18	GKN1	0.991505
CLDN18	MUC6	0.821286
CLDN18	DPCR1	0.993789
CLDN18	A4GNT	0.988945
CLDN18	CXCL17	0.962395
CLDN18	ERN2	0.709165
CLDN18	LIPF	0.991689
CLDN18	GKN2	0.99145
CLDN18	LINC00675	0.993336
CLDN18	MUC5AC	0.996123
CLDN18	S100P	0.991553
CLDN18	SERPINA4	0.996194
CLDN18	TFF2	0.99371
CLDN18	PGA3	0.99121
CLDN18	GIF	0.991339
CLDN18	OLFM4	0.743686
CLDN18	PRSS2	0.861332
CLDN18	PRSS1	0.860043
CLDN18	TFF1	0.996094
CLDN18	MSMB	0.9961
CLDN18	AGR2	0.98698
CLDN18	BPIFB1	0.883577
CLDN18	B3GNT6	0.987154
CLDN18	REG1A	0.947751
CLDN18	CTSE	0.989156
CLDN18	UGT2B15	0.947477
CLDN18	REG3A	0.890683
SLC18A2	MUC17	0.626706
SLC18A2	PRLHR	0.625064
SLC18A2	SI	0.614664
SLC18A2	MS4A10	0.636406
MUC17	PRLHR	0.972681
MUC17	MEP1A	0.869556
MUC17	SI	0.967348
MUC17	MS4A10	0.969026
MUC17	KCNJ6	0.606196
MUC17	KRT20	0.795035
MUC17	FABP1	0.815514
TCAP	TNNC1	0.878058
TCAP	MYOT	0.716503
TCAP	MYL2	0.879186
TCAP	MB	0.672288
TCAP	MUSTN1	0.868778
TCAP	NRAP	0.708243
TCAP	LMOD2	0.727226
TCAP	APOBEC2	0.718429
TCAP	C10orf71	0.636024
TCAP	TRIM54	0.692889
TCAP	COX6A2	0.869908
TCAP	AC104831.1	0.686845
TCAP	TNNI1	0.944634
TCAP	XIRP2	0.847195
TCAP	DUPD1	0.919188
LTF	NPHS1	0.743257
LTF	PAX5	0.717596
LTF	TCL1A	0.679487
IL17C	FGFBP1	0.954375
IL17C	KLK5	0.935292
IL17C	KLK10	0.612828
IL17C	H2AFB1	0.904468
IL17C	MAGEA10	0.816657
IL17C	RAX	0.732773
IL17C	SPRR1B	0.846242
IL17C	SPRR1A	0.881471
ATP2A1	MYOZ1	0.88641
ATP2A1	FSD2	0.86611
ATP2A1	TTN	0.89666
ATP2A1	NEB	0.853227
ATP2A1	LDB3	0.850871
ATP2A1	MYOT	0.746227
ATP2A1	MB	0.803804
ATP2A1	RPL3L	0.972382
ATP2A1	CKM	0.877837
ATP2A1	CASQ1	0.899487
ATP2A1	NRAP	0.761392
ATP2A1	LMOD2	0.75936
ATP2A1	TNNC2	0.911354
ATP2A1	MYH7	0.924558
ATP2A1	APOBEC2	0.731181
ATP2A1	CA3	0.654987
ATP2A1	HFE2	0.894136
ATP2A1	MYH2	0.993522
ATP2A1	CACNA1S	0.866958
ATP2A1	AMPD1	0.954318
ATP2A1	ASB15	0.928508
ATP2A1	C10orf71	0.791137
ATP2A1	AC104831.1	0.797747
ATP2A1	MYBPC1	0.896773
ATP2A1	SLC36A2	0.769927
ATP2A1	ART1	0.861365
ATP2A1	MYBPC2	0.658808
ATP2A1	MYL1	0.950688
PIWIL3	SYT8	0.940389
PIWIL3	BNC1	0.843389
PIWIL3	APOF	0.96792
PIWIL3	SCG3	0.695209
PIWIL3	TDGF1	0.859101
PIWIL3	CPLX2	0.949724
PIWIL3	IRX4	0.812105
PIWIL3	TRIM49B	0.772325
SYT8	BNC1	0.810737
SYT8	APOF	0.941412
SYT8	SCG3	0.669776
SYT8	TDGF1	0.828784
SYT8	CPLX2	0.954627
SYT8	IRX4	0.78982
SYT8	TRIM49B	0.800567
FFAR1	PTPN5	0.615618
FFAR1	GATA4	0.849994
FFAR1	NR5A1	0.82692
FFAR1	PNMA6F	0.90403
OR2Y1	KRT79	0.85091
OR2Y1	C4BPA	0.683546
OR2Y1	RGS21	0.84984
MLANA	SPX	0.620151
TPSB2	HDC	0.965873
TPSB2	C1orf186	0.879227
TPSB2	TPSD1	0.976721
TPSB2	KRT1	0.873704
TPSB2	RD3	0.915128
TPSB2	MAS1L	0.928337
TPSB2	KRT74	0.817228
NANOGNB	DPPA3	0.997201
NANOGNB	TISP43	0.983251
NANOGNB	THEG	0.828769
BNC1	APOF	0.830009
BNC1	TDGF1	0.730312
BNC1	CPLX2	0.813474
BNC1	IRX4	0.774614
BNC1	TRIM49B	0.834978
APOF	SCG3	0.688225
APOF	TDGF1	0.8575
APOF	CPLX2	0.944581
APOF	IRX4	0.804772
APOF	TRIM49B	0.754236
TRIM67	DLGAP2	0.826617
TRIM67	HCRTR2	0.800187
TRIM67	FAM9A	0.86697
HDC	C1orf186	0.885508
HDC	TPSD1	0.961695
HDC	KRT1	0.845088
HDC	RD3	0.891342
HDC	MAS1L	0.955058
HDC	KRT74	0.797841
GKN1	MUC6	0.822503
GKN1	DPCR1	0.985071
GKN1	A4GNT	0.993917
GKN1	CXCL17	0.953614
GKN1	ERN2	0.706274
GKN1	LIPF	0.999992
GKN1	GKN2	0.999845
GKN1	LINC00675	0.996387
GKN1	MUC5AC	0.998631
GKN1	S100P	0.990653
GKN1	SERPINA4	0.988307
GKN1	TFF2	0.999783
GKN1	PGA3	0.999788
GKN1	GIF	0.999837
GKN1	OLFM4	0.667147
GKN1	PRSS2	0.865144
GKN1	PRSS1	0.86162
GKN1	TFF1	0.998772
GKN1	MSMB	0.99429
GKN1	AGR2	0.98756
GKN1	BPIFB1	0.823609
GKN1	B3GNT6	0.965518
GKN1	REG1A	0.903039
GKN1	CTSE	0.987944
GKN1	UGT2B15	0.93067
GKN1	REG3A	0.89466
PRLHR	MEP1A	0.85984
PRLHR	SI	0.955608
PRLHR	MS4A10	0.959544
PRLHR	KRT20	0.781397
PRLHR	FABP1	0.806499
DPPA3	TISP43	0.981685
DPPA3	THEG	0.827496
ACP5	MMP9	0.946649
S100A7L2	PDX1	0.712142
C1orf186	TPSD1	0.878226
C1orf186	KRT1	0.80121
C1orf186	RD3	0.864285
C1orf186	MAS1L	0.881963
C1orf186	KRT74	0.754809
ADGRF2	ODAM	0.811493
ADGRF2	AMTN	0.69024
ADGRF2	CSN1S1	0.90458
KCNK9	KRT37	0.855745
KCNK9	CLPS	0.84075
MYOZ1	FSD2	0.83065
MYOZ1	TTN	0.986364
MYOZ1	TNNC1	0.839601
MYOZ1	NEB	0.983557
MYOZ1	LDB3	0.846392
MYOZ1	MYOT	0.956716
MYOZ1	MYL2	0.832369
MYOZ1	MB	0.981176
MYOZ1	RPL3L	0.957181
MYOZ1	CKM	0.996466
MYOZ1	MUSTN1	0.604103
MYOZ1	CASQ1	0.864316
MYOZ1	NRAP	0.965725
MYOZ1	LMOD2	0.960009
MYOZ1	TNNC2	0.921599
MYOZ1	MYH7	0.974553
MYOZ1	APOBEC2	0.946082
MYOZ1	CA3	0.658071
MYOZ1	HFE2	0.987391
MYOZ1	MYH2	0.904884
MYOZ1	CACNA1S	0.985844
MYOZ1	AMPD1	0.97848
MYOZ1	ASB15	0.98499
MYOZ1	C10orf71	0.960795
MYOZ1	TRIM54	0.77261
MYOZ1	COX6A2	0.774442
MYOZ1	AC104831.1	0.974148
MYOZ1	MYBPC1	0.981761
MYOZ1	SLC36A2	0.844527
MYOZ1	TNNI1	0.745372
MYOZ1	XIRP2	0.829984
MYOZ1	ART1	0.868339
MYOZ1	MYBPC2	0.751621
MYOZ1	MYH1	0.68241
MYOZ1	DUPD1	0.766132
MYOZ1	MYL1	0.982377
FSD2	TTN	0.838798
FSD2	NEB	0.807915
FSD2	LDB3	0.813253
FSD2	MYOT	0.731981
FSD2	MB	0.774427
FSD2	RPL3L	0.874079
FSD2	CKM	0.824698
FSD2	CASQ1	0.865861
FSD2	NRAP	0.743346
FSD2	LMOD2	0.738666
FSD2	TNNC2	0.823528
FSD2	MYH7	0.846139
FSD2	APOBEC2	0.718148
FSD2	HFE2	0.832061
FSD2	MYH2	0.871614
FSD2	CACNA1S	0.818693
FSD2	AMPD1	0.867717
FSD2	ASB15	0.856684
FSD2	C10orf71	0.764647
FSD2	AC104831.1	0.76694
FSD2	MYBPC1	0.833762
FSD2	SLC36A2	0.73472
FSD2	ART1	0.804523
FSD2	MYBPC2	0.632148
FSD2	MYL1	0.866596
TPSD1	KRT1	0.853726
TPSD1	RD3	0.898251
TPSD1	MAS1L	0.917135
TPSD1	KRT74	0.79776
SCG3	TDGF1	0.612143
SCG3	CPLX2	0.694582
TISP43	THEG	0.816998
KRT1	RD3	0.845101
KRT1	MAS1L	0.844403
KRT1	KRT74	0.892918
DCDC2	KAAG1	0.684302
ABRA	FBXO40	0.672926
ABRA	FBP2	0.643608
NRG3	LMAN1L	0.832305
NRG3	GSC2	0.90593
NRG3	PAX2	0.76583
LMAN1L	GSC2	0.890987
LMAN1L	PAX2	0.829915
MUC6	DPCR1	0.816141
MUC6	A4GNT	0.82086
MUC6	CXCL17	0.894048
MUC6	LIPF	0.82252
MUC6	GKN2	0.822167
MUC6	LINC00675	0.820778
MUC6	MUC5AC	0.828163
MUC6	S100P	0.816121
MUC6	SERPINA4	0.818072
MUC6	TFF2	0.823161
MUC6	PGA3	0.822099
MUC6	GIF	0.822207
MUC6	PRSS2	0.876143
MUC6	PRSS1	0.883535
MUC6	TFF1	0.823726
MUC6	MSMB	0.822802
MUC6	AGR2	0.856933
MUC6	BPIFB1	0.703583
MUC6	B3GNT6	0.805313
MUC6	REG1A	0.762725
MUC6	CTSE	0.81547
MUC6	UGT2B15	0.772705
MUC6	REG3A	0.734185
DLGAP2	HCRTR2	0.770656
DLGAP2	FAM9A	0.844029
TDGF1	CPLX2	0.838942
TDGF1	IRX4	0.709619
TDGF1	TRIM49B	0.666551
MEP1A	SI	0.857714
MEP1A	MS4A10	0.859159
MEP1A	KRT20	0.696864
MEP1A	FABP1	0.717236
FGFBP1	KLK5	0.994522
FGFBP1	KLK10	0.640284
FGFBP1	H2AFB1	0.940056
FGFBP1	KRT6C	0.653806
FGFBP1	MAGEA10	0.85386
FGFBP1	RAX	0.75982
FGFBP1	SPRR1B	0.901175
FGFBP1	SPRR1A	0.925814
TTN	TNNC1	0.785706
TTN	NEB	0.987161
TTN	LDB3	0.849587
TTN	MYOT	0.933008
TTN	MYL2	0.773143
TTN	MB	0.957127
TTN	RPL3L	0.95219
TTN	CKM	0.980345
TTN	CASQ1	0.868959
TTN	NRAP	0.944731
TTN	LMOD2	0.926284
TTN	TNNC2	0.93959
TTN	MYH7	0.95153
TTN	APOBEC2	0.924345
TTN	CA3	0.652687
TTN	HFE2	0.983007
TTN	MYH2	0.920663
TTN	CACNA1S	0.992246
TTN	AMPD1	0.975462
TTN	ASB15	0.992319
TTN	C10orf71	0.94517
TTN	TRIM54	0.753741
TTN	COX6A2	0.73198
TTN	AC104831.1	0.941989
TTN	MYBPC1	0.97915
TTN	SLC36A2	0.84461
TTN	TNNI1	0.695704
TTN	XIRP2	0.805386
TTN	ART1	0.91717
TTN	MYBPC2	0.816346
TTN	MYH1	0.751995
TTN	DUPD1	0.708717
TTN	MYL1	0.979367
TNNC1	NEB	0.834445
TNNC1	LDB3	0.622317
TNNC1	MYOT	0.933479
TNNC1	MYL2	0.99156
TNNC1	MB	0.917185
TNNC1	RPL3L	0.709942
TNNC1	CKM	0.860152
TNNC1	MUSTN1	0.839399
TNNC1	CASQ1	0.617144
TNNC1	NRAP	0.933105
TNNC1	LMOD2	0.949778
TNNC1	TNNC2	0.671185
TNNC1	MYH7	0.804875
TNNC1	APOBEC2	0.929078
TNNC1	HFE2	0.819162
TNNC1	CACNA1S	0.808693
TNNC1	AMPD1	0.752086
TNNC1	ASB15	0.758925
TNNC1	C10orf71	0.879304
TNNC1	TRIM54	0.81367
TNNC1	COX6A2	0.940092
TNNC1	AC104831.1	0.930139
TNNC1	MYBPC1	0.79675
TNNC1	SLC36A2	0.682784
TNNC1	TNNI1	0.971635
TNNC1	XIRP2	0.943374
TNNC1	DUPD1	0.973259
TNNC1	MYL1	0.758047
DPCR1	A4GNT	0.982142
DPCR1	CXCL17	0.956888
DPCR1	ERN2	0.705021
DPCR1	LIPF	0.985189
DPCR1	GKN2	0.985004
DPCR1	LINC00675	0.986758
DPCR1	MUC5AC	0.990002
DPCR1	S100P	0.985262
DPCR1	SERPINA4	0.991177
DPCR1	TFF2	0.987497
DPCR1	PGA3	0.984692
DPCR1	GIF	0.984773
DPCR1	OLFM4	0.742088
DPCR1	PRSS2	0.855009
DPCR1	PRSS1	0.85403
DPCR1	TFF1	0.98994
DPCR1	MSMB	0.989708
DPCR1	AGR2	0.980688
DPCR1	BPIFB1	0.880575
DPCR1	B3GNT6	0.981901
DPCR1	REG1A	0.944482
DPCR1	CTSE	0.983497
DPCR1	UGT2B15	0.941865
DPCR1	REG3A	0.884933
NEB	LDB3	0.824273
NEB	MYOT	0.957376
NEB	MYL2	0.818932
NEB	MB	0.972256
NEB	RPL3L	0.925471
NEB	CKM	0.981831
NEB	MUSTN1	0.608334
NEB	CASQ1	0.838271
NEB	NRAP	0.969743
NEB	LMOD2	0.951346
NEB	TNNC2	0.942105
NEB	MYH7	0.94088
NEB	APOBEC2	0.948879
NEB	CA3	0.638929
NEB	HFE2	0.97542
NEB	MYH2	0.877515
NEB	CACNA1S	0.991675
NEB	AMPD1	0.956091
NEB	ASB15	0.97576
NEB	C10orf71	0.95869
NEB	TRIM54	0.785282
NEB	COX6A2	0.787752
NEB	AC104831.1	0.959024
NEB	MYBPC1	0.969541
NEB	SLC36A2	0.834008
NEB	TNNI1	0.755717
NEB	XIRP2	0.852808
NEB	ART1	0.881916
NEB	MYBPC2	0.798324
NEB	MYH1	0.732326
NEB	DUPD1	0.761778
NEB	MYL1	0.96209
SI	MS4A10	0.955544
SI	KRT20	0.784692
SI	FABP1	0.792435
PAX5	TCL1A	0.846864
TCL1A	CCL19	0.698151
SPX	FREM3	0.601012
SPX	FBP2	0.749764
MS4A10	KCNJ6	0.604608
MS4A10	KRT20	0.770652
MS4A10	FABP1	0.799783
SFTPB	SFTPA1	0.817975
LDB3	MYOT	0.761478
LDB3	MYL2	0.621642
LDB3	MB	0.799807
LDB3	RPL3L	0.875962
LDB3	CKM	0.839565
LDB3	CASQ1	0.894585
LDB3	NRAP	0.774388
LDB3	LMOD2	0.767369
LDB3	TNNC2	0.819827
LDB3	MYH7	0.852109
LDB3	APOBEC2	0.751583
LDB3	CA3	0.65852
LDB3	AC083902.2	0.62538
LDB3	HFE2	0.853464
LDB3	MYH2	0.853288
LDB3	CACNA1S	0.832316
LDB3	AMPD1	0.868265
LDB3	ASB15	0.859344
LDB3	C10orf71	0.790382
LDB3	AC104831.1	0.791987
LDB3	MYBPC1	0.854734
LDB3	SLC36A2	0.771376
LDB3	XIRP2	0.609426
LDB3	ART1	0.786277
LDB3	MYBPC2	0.638516
LDB3	MYL1	0.867882
MYOT	MYL2	0.925141
MYOT	MB	0.987906
MYOT	RPL3L	0.854943
MYOT	CKM	0.96445
MYOT	MUSTN1	0.736221
MYOT	CASQ1	0.763197
MYOT	NRAP	0.992822
MYOT	LMOD2	0.988735
MYOT	TNNC2	0.831867
MYOT	MYH7	0.909482
MYOT	APOBEC2	0.983198
MYOT	HFE2	0.940976
MYOT	MYH2	0.769812
MYOT	CACNA1S	0.948205
MYOT	AMPD1	0.894039
MYOT	ASB15	0.913231
MYOT	C10orf71	0.964625
MYOT	TRIM54	0.836538
MYOT	COX6A2	0.888804
MYOT	AC104831.1	0.983753
MYOT	MYBPC1	0.930085
MYOT	SLC36A2	0.797954
MYOT	TNNI1	0.877611
MYOT	XIRP2	0.935231
MYOT	ART1	0.771506
MYOT	MYBPC2	0.7079
MYOT	MYH1	0.640467
MYOT	DUPD1	0.885394
MYOT	MYL1	0.901738
KLK5	KLK10	0.667218
KLK5	H2AFB1	0.935084
KLK5	KRT6C	0.656233
KLK5	MAGEA10	0.849072
KLK5	RAX	0.756707
KLK5	SPRR1B	0.898622
KLK5	SPRR1A	0.921634
CPLX2	IRX4	0.789142
CPLX2	TRIM49B	0.774461
KLK10	H2AFB1	0.603109
MYL2	MB	0.912146
MYL2	RPL3L	0.710297
MYL2	CKM	0.855767
MYL2	MUSTN1	0.840697
MYL2	CASQ1	0.617724
MYL2	NRAP	0.92363
MYL2	LMOD2	0.947946
MYL2	TNNC2	0.653439
MYL2	MYH7	0.809901
MYL2	APOBEC2	0.919002
MYL2	HFE2	0.813148
MYL2	CACNA1S	0.793461
MYL2	AMPD1	0.749639
MYL2	ASB15	0.749409
MYL2	C10orf71	0.871548
MYL2	TRIM54	0.794752
MYL2	COX6A2	0.931849
MYL2	AC104831.1	0.92965
MYL2	MYBPC1	0.789631
MYL2	SLC36A2	0.675592
MYL2	TNNI1	0.967568
MYL2	XIRP2	0.926791
MYL2	DUPD1	0.977818
MYL2	MYL1	0.753806
MB	RPL3L	0.903051
MB	CKM	0.988185
MB	MUSTN1	0.699773
MB	CASQ1	0.8089
MB	NRAP	0.994201
MB	LMOD2	0.994141
MB	TNNC2	0.866209
MB	MYH7	0.949267
MB	APOBEC2	0.979326
MB	CA3	0.629536
MB	HFE2	0.967428
MB	MYH2	0.823776
MB	CACNA1S	0.96751
MB	AMPD1	0.935177
MB	ASB15	0.946169
MB	C10orf71	0.972209
MB	TRIM54	0.814781
MB	COX6A2	0.857285
MB	AC104831.1	0.996391
MB	MYBPC1	0.956458
MB	SLC36A2	0.822061
MB	TNNI1	0.84251
MB	XIRP2	0.903957
MB	ART1	0.800594
MB	MYBPC2	0.707738
MB	MYH1	0.637653
MB	DUPD1	0.858219
MB	MYL1	0.940094
KRT79	RGS21	0.723066
RPL3L	CKM	0.954427
RPL3L	CASQ1	0.910782
RPL3L	NRAP	0.868156
RPL3L	LMOD2	0.870253
RPL3L	TNNC2	0.928762
RPL3L	MYH7	0.981522
RPL3L	APOBEC2	0.840185
RPL3L	CA3	0.674166
RPL3L	HFE2	0.958364
RPL3L	MYH2	0.977036
RPL3L	CACNA1S	0.931772
RPL3L	AMPD1	0.992069
RPL3L	ASB15	0.971896
RPL3L	C10orf71	0.884938
RPL3L	TRIM54	0.630128
RPL3L	COX6A2	0.630048
RPL3L	AC104831.1	0.900879
RPL3L	MYBPC1	0.95748
RPL3L	SLC36A2	0.822817
RPL3L	XIRP2	0.672133
RPL3L	ART1	0.864916
RPL3L	MYBPC2	0.683263
RPL3L	MYH1	0.61392
RPL3L	DUPD1	0.62604
RPL3L	MYL1	0.990115
CKM	MUSTN1	0.623152
CKM	CASQ1	0.859605
CKM	NRAP	0.972873
CKM	LMOD2	0.972035
CKM	TNNC2	0.91395
CKM	MYH7	0.980315
CKM	APOBEC2	0.953626
CKM	CA3	0.658535
CKM	HFE2	0.987617
CKM	MYH2	0.894242
CKM	CACNA1S	0.980441
CKM	AMPD1	0.976444
CKM	ASB15	0.97881
CKM	C10orf71	0.964631
CKM	TRIM54	0.768375
CKM	COX6A2	0.792233
CKM	AC104831.1	0.984441
CKM	MYBPC1	0.979637
CKM	SLC36A2	0.84199
CKM	TNNI1	0.766741
CKM	XIRP2	0.839763
CKM	ART1	0.84639
CKM	MYBPC2	0.725054
CKM	MYH1	0.654694
CKM	DUPD1	0.789832
CKM	MYL1	0.980036
TYRP1	TYR	0.972392
TYRP1	SLC45A2	0.970445
TYRP1	TRPM1	0.972057
TYRP1	PPY	0.958865
TYRP1	ITLN1	0.941727
TYRP1	DNTT	0.931216
TYRP1	ELSPBP1	0.959615
A4GNT	CXCL17	0.949355
A4GNT	ERN2	0.70369
A4GNT	LIPF	0.993924
A4GNT	GKN2	0.993733
A4GNT	LINC00675	0.992666
A4GNT	MUC5AC	0.993373
A4GNT	S100P	0.984783
A4GNT	SERPINA4	0.986295
A4GNT	TFF2	0.994028
A4GNT	PGA3	0.993604
A4GNT	GIF	0.993818
A4GNT	OLFM4	0.678584
A4GNT	PRSS2	0.864114
A4GNT	PRSS1	0.861694
A4GNT	TFF1	0.993573
A4GNT	MSMB	0.989843
A4GNT	AGR2	0.981765
A4GNT	BPIFB1	0.829511
A4GNT	B3GNT6	0.964305
A4GNT	REG1A	0.905947
A4GNT	CTSE	0.98342
A4GNT	UGT2B15	0.930929
A4GNT	REG3A	0.886165
GPR37L1	GFAP	0.898306
GPR37L1	PRIMA1	0.790881
GATA4	NR5A1	0.739837
GATA4	PNMA6F	0.802733
ARL14EPL	DMBT1	0.659392
CXCL17	ERN2	0.681717
CXCL17	LIPF	0.953798
CXCL17	GKN2	0.953511
CXCL17	LINC00675	0.955608
CXCL17	MUC5AC	0.961505
CXCL17	S100P	0.954973
CXCL17	SERPINA4	0.959217
CXCL17	TFF2	0.955911
CXCL17	PGA3	0.953241
CXCL17	GIF	0.953304
CXCL17	OLFM4	0.722902
CXCL17	PRSS2	0.828885
CXCL17	PRSS1	0.827854
CXCL17	TFF1	0.958555
CXCL17	MSMB	0.959833
CXCL17	AGR2	0.979954
CXCL17	BPIFB1	0.855633
CXCL17	B3GNT6	0.952072
CXCL17	REG1A	0.916593
CXCL17	CTSE	0.952254
CXCL17	UGT2B15	0.91272
CXCL17	REG3A	0.857064
MUSTN1	NRAP	0.729357
MUSTN1	LMOD2	0.742487
MUSTN1	APOBEC2	0.733677
MUSTN1	C10orf71	0.669455
MUSTN1	TRIM54	0.688277
MUSTN1	COX6A2	0.824268
MUSTN1	AC104831.1	0.709751
MUSTN1	TNNI1	0.875701
MUSTN1	XIRP2	0.824164
MUSTN1	DUPD1	0.859916
CASQ1	NRAP	0.777383
CASQ1	LMOD2	0.773819
CASQ1	TNNC2	0.848712
CASQ1	MYH7	0.884994
CASQ1	APOBEC2	0.75253
CASQ1	CA3	0.646802
CASQ1	AC083902.2	0.641055
CASQ1	HFE2	0.871808
CASQ1	MYH2	0.901965
CASQ1	CACNA1S	0.847065
CASQ1	AMPD1	0.902291
CASQ1	ASB15	0.886513
CASQ1	C10orf71	0.79459
CASQ1	AC104831.1	0.803469
CASQ1	MYBPC1	0.866185
CASQ1	SLC36A2	0.744064
CASQ1	ART1	0.80726
CASQ1	MYBPC2	0.639728
CASQ1	MYL1	0.900742
GSC2	PAX2	0.845029
ERN2	LIPF	0.706386
ERN2	GKN2	0.706549
ERN2	LINC00675	0.711314
ERN2	MUC5AC	0.708258
ERN2	S100P	0.701886
ERN2	SERPINA4	0.705489
ERN2	TFF2	0.707489
ERN2	PGA3	0.705633
ERN2	GIF	0.707592
ERN2	PRSS2	0.608777
ERN2	PRSS1	0.608729
ERN2	TFF1	0.708577
ERN2	MSMB	0.707644
ERN2	AGR2	0.701143
ERN2	BPIFB1	0.618604
ERN2	B3GNT6	0.697562
ERN2	REG1A	0.667365
ERN2	CTSE	0.70472
ERN2	UGT2B15	0.670428
ERN2	REG3A	0.636389
NRAP	LMOD2	0.993232
NRAP	TNNC2	0.849805
NRAP	MYH7	0.920013
NRAP	APOBEC2	0.986886
NRAP	CA3	0.607131
NRAP	HFE2	0.950843
NRAP	MYH2	0.784356
NRAP	CACNA1S	0.958286
NRAP	AMPD1	0.906608
NRAP	ASB15	0.924808
NRAP	C10orf71	0.970013
NRAP	TRIM54	0.836422
NRAP	COX6A2	0.884698
NRAP	AC104831.1	0.98999
NRAP	MYBPC1	0.93898
NRAP	SLC36A2	0.8072
NRAP	TNNI1	0.874302
NRAP	XIRP2	0.936685
NRAP	ART1	0.786462
NRAP	MYBPC2	0.717967
NRAP	MYH1	0.649131
NRAP	DUPD1	0.879834
NRAP	MYL1	0.912867
GFAP	PRIMA1	0.629015
UCN3	PDCL2	0.890061
TYR	SLC45A2	0.998071
TYR	TRPM1	0.9976
TYR	PPY	0.986307
TYR	ITLN1	0.943065
TYR	DNTT	0.95459
TYR	ELSPBP1	0.983214
SLC45A2	TRPM1	0.99685
SLC45A2	PPY	0.98459
SLC45A2	ITLN1	0.940855
SLC45A2	DNTT	0.951872
SLC45A2	ELSPBP1	0.981014
TRPV6	IRX4	0.663037
TRPV6	NEUROD4	0.994173
TRPM1	PPY	0.984172
TRPM1	ITLN1	0.942303
TRPM1	DNTT	0.9521
TRPM1	ELSPBP1	0.981474
LMOD2	TNNC2	0.828602
LMOD2	MYH7	0.932138
LMOD2	APOBEC2	0.980207
LMOD2	CA3	0.610087
LMOD2	HFE2	0.945383
LMOD2	MYH2	0.77714
LMOD2	CACNA1S	0.938904
LMOD2	AMPD1	0.904761
LMOD2	ASB15	0.911747
LMOD2	C10orf71	0.963593
LMOD2	TRIM54	0.819981
LMOD2	COX6A2	0.888171
LMOD2	AC104831.1	0.996829
LMOD2	MYBPC1	0.930333
LMOD2	SLC36A2	0.798307
LMOD2	TNNI1	0.884799
LMOD2	XIRP2	0.921739
LMOD2	ART1	0.746021
LMOD2	MYBPC2	0.655357
LMOD2	DUPD1	0.899471
LMOD2	MYL1	0.909369
TNNC2	MYH7	0.902245
TNNC2	APOBEC2	0.82283
TNNC2	CA3	0.628016
TNNC2	HFE2	0.923475
TNNC2	MYH2	0.927224
TNNC2	CACNA1S	0.936365
TNNC2	AMPD1	0.940388
TNNC2	ASB15	0.948145
TNNC2	C10orf71	0.859389
TNNC2	TRIM54	0.644185
TNNC2	COX6A2	0.624736
TNNC2	AC104831.1	0.849534
TNNC2	MYBPC1	0.920706
TNNC2	SLC36A2	0.794981
TNNC2	XIRP2	0.675421
TNNC2	ART1	0.892659
TNNC2	MYBPC2	0.775887
TNNC2	MYH1	0.717877
TNNC2	MYL1	0.94821
OVOL3	FRG2C	0.681063
MPZ	CLDN19	0.979492
FBXO40	FBP2	0.712421
LIPF	GKN2	0.999837
LIPF	LINC00675	0.996447
LIPF	MUC5AC	0.998691
LIPF	S100P	0.990755
LIPF	SERPINA4	0.988484
LIPF	TFF2	0.999806
LIPF	PGA3	0.999783
LIPF	GIF	0.999832
LIPF	OLFM4	0.668038
LIPF	PRSS2	0.865159
LIPF	PRSS1	0.861667
LIPF	TFF1	0.998859
LIPF	MSMB	0.994397
LIPF	AGR2	0.987659
LIPF	BPIFB1	0.824346
LIPF	B3GNT6	0.965845
LIPF	REG1A	0.903655
LIPF	CTSE	0.988039
LIPF	UGT2B15	0.930985
LIPF	REG3A	0.894734
KRT6A	KRT6C	0.854004
KRT6A	SPRR1B	0.705787
KRT6A	SPRR1A	0.632689
KRT6A	KRT6B	0.656534
GKN2	LINC00675	0.99625
GKN2	MUC5AC	0.998497
GKN2	S100P	0.990745
GKN2	SERPINA4	0.988246
GKN2	TFF2	0.999645
GKN2	PGA3	0.999624
GKN2	GIF	0.999694
GKN2	OLFM4	0.667421
GKN2	PRSS2	0.864906
GKN2	PRSS1	0.861399
GKN2	TFF1	0.998653
GKN2	MSMB	0.994179
GKN2	AGR2	0.987416
GKN2	BPIFB1	0.8248
GKN2	B3GNT6	0.965536
GKN2	REG1A	0.903159
GKN2	CTSE	0.987863
GKN2	UGT2B15	0.930848
GKN2	REG3A	0.89443
RD3	MAS1L	0.910412
RD3	KRT74	0.794467
COL28A1	PRDM7	0.888898
MYH7	APOBEC2	0.895421
MYH7	CA3	0.672028
MYH7	HFE2	0.972064
MYH7	MYH2	0.928554
MYH7	CACNA1S	0.937669
MYH7	AMPD1	0.986279
MYH7	ASB15	0.962962
MYH7	C10orf71	0.922679
MYH7	TRIM54	0.686036
MYH7	COX6A2	0.717131
MYH7	AC104831.1	0.954995
MYH7	MYBPC1	0.962481
MYH7	SLC36A2	0.825137
MYH7	TNNI1	0.69176
MYH7	XIRP2	0.746811
MYH7	ART1	0.812638
MYH7	MYBPC2	0.640329
MYH7	DUPD1	0.727877
MYH7	MYL1	0.98471
H2AFB1	MAGEA10	0.815719
H2AFB1	RAX	0.744458
H2AFB1	SPRR1B	0.848365
H2AFB1	SPRR1A	0.88333
KRT20	FABP1	0.677045
KRT6C	SPRR1B	0.8394
KRT6C	SPRR1A	0.76818
KRT6C	KRT6B	0.72936
TUBA3C	FOXR2	0.627408
TUBA3C	FMR1NB	0.757118
TUBA3C	CT47B1	0.740948
TUBA3C	FTHL17	0.740942
TUBA3C	AC004233.2	0.622533
TUBA3C	ADAD1	0.736254
TUBA3C	XAGE3	0.653512
DCAF4L2	KRTAP1-1	0.780076
DCAF4L2	PSG9	0.739437
LINC00675	MUC5AC	0.997003
LINC00675	S100P	0.990174
LINC00675	SERPINA4	0.989501
LINC00675	TFF2	0.996934
LINC00675	PGA3	0.996044
LINC00675	GIF	0.996207
LINC00675	OLFM4	0.690069
LINC00675	PRSS2	0.862082
LINC00675	PRSS1	0.859366
LINC00675	TFF1	0.997103
LINC00675	MSMB	0.993882
LINC00675	AGR2	0.986495
LINC00675	BPIFB1	0.843955
LINC00675	B3GNT6	0.972232
LINC00675	REG1A	0.918048
LINC00675	CTSE	0.991497
LINC00675	UGT2B15	0.934424
LINC00675	REG3A	0.891894
MAEL	FMR1NB	0.689878
MAEL	CT47B1	0.708116
MAEL	FTHL17	0.705447
MAEL	ADAD1	0.703339
MAEL	XAGE3	0.61791
NCR2	C1orf87	0.659504
HCRTR2	FAM9A	0.871006
MUC5AC	S100P	0.992876
MUC5AC	SERPINA4	0.99296
MUC5AC	TFF2	0.999301
MUC5AC	PGA3	0.998388
MUC5AC	GIF	0.998431
MUC5AC	OLFM4	0.695848
MUC5AC	PRSS2	0.865159
MUC5AC	PRSS1	0.862512
MUC5AC	TFF1	0.999558
MUC5AC	MSMB	0.996671
MUC5AC	AGR2	0.990342
MUC5AC	BPIFB1	0.846306
MUC5AC	B3GNT6	0.975105
MUC5AC	REG1A	0.92081
MUC5AC	CTSE	0.990217
MUC5AC	UGT2B15	0.938206
MUC5AC	REG3A	0.894738
APOBEC2	HFE2	0.929826
APOBEC2	MYH2	0.755451
APOBEC2	CACNA1S	0.940243
APOBEC2	AMPD1	0.881068
APOBEC2	ASB15	0.902053
APOBEC2	C10orf71	0.955531
APOBEC2	TRIM54	0.835447
APOBEC2	COX6A2	0.885716
APOBEC2	AC104831.1	0.974393
APOBEC2	MYBPC1	0.917254
APOBEC2	SLC36A2	0.78856
APOBEC2	TNNI1	0.87851
APOBEC2	XIRP2	0.936452
APOBEC2	ART1	0.764935
APOBEC2	MYBPC2	0.708399
APOBEC2	MYH1	0.641611
APOBEC2	DUPD1	0.881377
APOBEC2	MYL1	0.888851
ARHGAP36	RHCG	0.910508
ARHGAP36	CFC1	0.750281
CCDC63	KRT78	0.982655
KRT37	KRT34	0.652052
KRT37	KRT32	0.686305
KRT37	CLPS	0.935774
NR5A1	PNMA6F	0.765743
OR52E8	SMCP	0.869676
KRT77	TRIM40	0.99585
CA3	HFE2	0.659296
CA3	MYH2	0.656363
CA3	CACNA1S	0.642865
CA3	AMPD1	0.674811
CA3	ASB15	0.663576
CA3	C10orf71	0.609906
CA3	AC104831.1	0.62816
CA3	MYBPC1	0.654187
CA3	MYL1	0.676145
MAS1L	KRT74	0.790427
MAGEA10	RAX	0.663697
MAGEA10	SPRR1B	0.776619
MAGEA10	SPRR1A	0.810393
NKX6-2	CTRB2	0.733805
NKX6-2	HRH3	0.836498
NKX6-2	TNNI3	0.811542
NKX6-2	SOHLH1	0.940415
NMRK2	COX6A2	0.619119
S100P	SERPINA4	0.988326
S100P	TFF2	0.991831
S100P	PGA3	0.990384
S100P	GIF	0.99034
S100P	OLFM4	0.707766
S100P	PRSS2	0.858423
S100P	PRSS1	0.855843
S100P	TFF1	0.99297
S100P	MSMB	0.991495
S100P	AGR2	0.982965
S100P	BPIFB1	0.855086
S100P	B3GNT6	0.974477
S100P	REG1A	0.926543
S100P	CTSE	0.984985
S100P	UGT2B15	0.934608
S100P	REG3A	0.88974
HFE2	MYH2	0.911027
HFE2	CACNA1S	0.975996
HFE2	AMPD1	0.976901
HFE2	ASB15	0.979984
HFE2	C10orf71	0.948033
HFE2	TRIM54	0.775481
HFE2	COX6A2	0.752753
HFE2	AC104831.1	0.9611
HFE2	MYBPC1	0.977896
HFE2	SLC36A2	0.837301
HFE2	TNNI1	0.724398
HFE2	XIRP2	0.806703
HFE2	ART1	0.866335
HFE2	MYBPC2	0.74196
HFE2	MYH1	0.672028
HFE2	DUPD1	0.746923
HFE2	MYL1	0.980721
KNG1	CLEC2A	0.837988
KNG1	F9	0.882293
MYH2	CACNA1S	0.893924
MYH2	AMPD1	0.964617
MYH2	ASB15	0.948608
MYH2	C10orf71	0.814174
MYH2	AC104831.1	0.813912
MYH2	MYBPC1	0.915262
MYH2	SLC36A2	0.787729
MYH2	ART1	0.894874
MYH2	MYBPC2	0.707192
MYH2	MYH1	0.644895
MYH2	MYL1	0.963102
CACNA1S	AMPD1	0.960978
CACNA1S	ASB15	0.987471
CACNA1S	C10orf71	0.953479
CACNA1S	TRIM54	0.777719
CACNA1S	COX6A2	0.762573
CACNA1S	AC104831.1	0.948973
CACNA1S	MYBPC1	0.974497
CACNA1S	SLC36A2	0.839759
CACNA1S	TNNI1	0.724858
CACNA1S	XIRP2	0.836202
CACNA1S	ART1	0.907663
CACNA1S	MYBPC2	0.827612
CACNA1S	MYH1	0.764475
CACNA1S	DUPD1	0.73514
CACNA1S	MYL1	0.967838
PPY	ITLN1	0.929501
PPY	DNTT	0.952569
PPY	ELSPBP1	0.970244
SFTPA1	SFTPA2	0.881047
ITLN1	DNTT	0.897995
ITLN1	ELSPBP1	0.930205
DCD	LGALS7	0.96997
AMPD1	ASB15	0.987894
AMPD1	C10orf71	0.916592
AMPD1	TRIM54	0.677326
AMPD1	COX6A2	0.676901
AMPD1	AC104831.1	0.930244
AMPD1	MYBPC1	0.974064
AMPD1	SLC36A2	0.836625
AMPD1	TNNI1	0.639994
AMPD1	XIRP2	0.726262
AMPD1	ART1	0.881743
AMPD1	MYBPC2	0.720337
AMPD1	MYH1	0.651203
AMPD1	DUPD1	0.670209
AMPD1	MYL1	0.997539
RAX	SPRR1B	0.681933
RAX	SPRR1A	0.710423
ASB15	C10orf71	0.932298
ASB15	TRIM54	0.715291
ASB15	COX6A2	0.698689
ASB15	AC104831.1	0.931807
ASB15	MYBPC1	0.980751
ASB15	SLC36A2	0.843894
ASB15	TNNI1	0.657113
ASB15	XIRP2	0.765318
ASB15	ART1	0.919399
ASB15	MYBPC2	0.795988
ASB15	MYH1	0.730917
ASB15	DUPD1	0.678885
ASB15	MYL1	0.991039
RHCG	CFC1	0.691372
KRT34	CLPS	0.628988
ODAM	AMTN	0.637672
ODAM	CSN1S1	0.793606
KRTAP1-1	PSG9	0.706145
C10orf71	TRIM54	0.792566
C10orf71	COX6A2	0.825202
C10orf71	AC104831.1	0.96631
C10orf71	MYBPC1	0.952456
C10orf71	SLC36A2	0.805523
C10orf71	TNNI1	0.808217
C10orf71	XIRP2	0.880512
C10orf71	ART1	0.815393
C10orf71	MYBPC2	0.722767
C10orf71	MYH1	0.656285
C10orf71	DUPD1	0.81851
C10orf71	MYL1	0.921896
TRIM54	COX6A2	0.802202
TRIM54	AC104831.1	0.802539
TRIM54	MYBPC1	0.732326
TRIM54	SLC36A2	0.654159
TRIM54	TNNI1	0.814618
TRIM54	XIRP2	0.861396
TRIM54	ART1	0.615155
TRIM54	MYBPC2	0.628127
TRIM54	DUPD1	0.788201
TRIM54	MYL1	0.68743
COX6A2	AC104831.1	0.861936
COX6A2	MYBPC1	0.732981
COX6A2	SLC36A2	0.634538
COX6A2	TNNI1	0.948847
COX6A2	XIRP2	0.935367
COX6A2	DUPD1	0.931674
COX6A2	MYL1	0.685376
IRX4	TRIM49B	0.759847
IRX4	NEUROD4	0.66858
PDCL2	CSAG2	0.610399
RFX6	SPATA31A1	0.946635
SPRR1B	SPRR1A	0.979725
AC104831.1	MYBPC1	0.947379
AC104831.1	SLC36A2	0.813471
AC104831.1	TNNI1	0.853287
AC104831.1	XIRP2	0.897173
AC104831.1	ART1	0.769692
AC104831.1	MYBPC2	0.663534
AC104831.1	DUPD1	0.873457
AC104831.1	MYL1	0.933706
CLDN3	LYPD2	0.992551
SERPINA4	TFF2	0.990525
SERPINA4	PGA3	0.988047
SERPINA4	GIF	0.988035
SERPINA4	OLFM4	0.74274
SERPINA4	PRSS2	0.85815
SERPINA4	PRSS1	0.856637
SERPINA4	TFF1	0.992876
SERPINA4	MSMB	0.992654
SERPINA4	AGR2	0.983342
SERPINA4	BPIFB1	0.880064
SERPINA4	B3GNT6	0.984424
SERPINA4	REG1A	0.944491
SERPINA4	CTSE	0.985761
SERPINA4	UGT2B15	0.947957
SERPINA4	REG3A	0.887961
KRT32	CLPS	0.642493
CTRB2	HRH3	0.834786
CTRB2	TNNI3	0.883403
CTRB2	SOHLH1	0.797027
TFF2	PGA3	0.999591
TFF2	GIF	0.99966
TFF2	OLFM4	0.678615
TFF2	PRSS2	0.865407
TFF2	PRSS1	0.862201
TFF2	TFF1	0.999435
TFF2	MSMB	0.995569
TFF2	AGR2	0.988683
TFF2	BPIFB1	0.833122
TFF2	B3GNT6	0.969676
TFF2	REG1A	0.910475
TFF2	CTSE	0.989301
TFF2	UGT2B15	0.934729
TFF2	REG3A	0.895426
MYBPC1	SLC36A2	0.837122
MYBPC1	TNNI1	0.699167
MYBPC1	XIRP2	0.79265
MYBPC1	ART1	0.883011
MYBPC1	MYBPC2	0.757802
MYBPC1	MYH1	0.690612
MYBPC1	DUPD1	0.720714
MYBPC1	MYL1	0.976904
PGA3	GIF	0.999624
PGA3	OLFM4	0.666679
PGA3	PRSS2	0.864661
PGA3	PRSS1	0.86118
PGA3	TFF1	0.998548
PGA3	MSMB	0.994365
PGA3	AGR2	0.987357
PGA3	BPIFB1	0.823172
PGA3	B3GNT6	0.96515
PGA3	REG1A	0.902592
PGA3	CTSE	0.987623
PGA3	UGT2B15	0.933865
PGA3	REG3A	0.894125
SLC36A2	XIRP2	0.683054
SLC36A2	ART1	0.760402
SLC36A2	MYBPC2	0.66171
SLC36A2	MYH1	0.6044
SLC36A2	DUPD1	0.615379
SLC36A2	MYL1	0.840084
TNNI1	XIRP2	0.950737
TNNI1	DUPD1	0.978955
TNNI1	MYL1	0.648127
XIRP2	ART1	0.639467
XIRP2	MYBPC2	0.651897
XIRP2	DUPD1	0.926037
XIRP2	MYL1	0.735667
ART1	MYBPC2	0.901939
ART1	MYH1	0.861631
ART1	MYL1	0.886993
HRH3	TNNI3	0.934146
HRH3	SOHLH1	0.896719
GIF	OLFM4	0.666693
GIF	PRSS2	0.864892
GIF	PRSS1	0.861237
GIF	TFF1	0.998613
GIF	MSMB	0.994138
GIF	AGR2	0.987587
GIF	BPIFB1	0.823199
GIF	B3GNT6	0.965307
GIF	REG1A	0.902678
GIF	CTSE	0.987664
GIF	UGT2B15	0.930168
GIF	REG3A	0.894547
OLFM4	PRSS1	0.601554
OLFM4	TFF1	0.694648
OLFM4	MSMB	0.713627
OLFM4	AGR2	0.697095
OLFM4	BPIFB1	0.940662
OLFM4	B3GNT6	0.800214
OLFM4	REG1A	0.894136
OLFM4	CTSE	0.707281
OLFM4	UGT2B15	0.748647
OLFM4	REG3A	0.61431
TNNI3	SOHLH1	0.883175
PRSS2	PRSS1	0.980517
PRSS2	TFF1	0.865271
PRSS2	MSMB	0.861933
PRSS2	AGR2	0.855487
PRSS2	BPIFB1	0.726615
PRSS2	B3GNT6	0.841353
PRSS2	REG1A	0.792303
PRSS2	CTSE	0.856138
PRSS2	UGT2B15	0.80831
PRSS2	REG3A	0.7761
FOXR2	FMR1NB	0.768476
FOXR2	CT47B1	0.778293
FOXR2	FTHL17	0.779864
FOXR2	AC004233.2	0.650879
FOXR2	ADAD1	0.77502
FOXR2	XAGE3	0.684987
FMR1NB	CT47B1	0.983272
FMR1NB	FTHL17	0.982601
FMR1NB	AC004233.2	0.827597
FMR1NB	ADAD1	0.981734
FMR1NB	XAGE3	0.883553
PRSS1	TFF1	0.862507
PRSS1	MSMB	0.859667
PRSS1	AGR2	0.852671
PRSS1	BPIFB1	0.731678
PRSS1	B3GNT6	0.840722
PRSS1	REG1A	0.797046
PRSS1	CTSE	0.854449
PRSS1	UGT2B15	0.80864
PRSS1	REG3A	0.794285
PRB2	FAM83B	0.881191
PRB2	C2orf71	0.846322
MYBPC2	MYH1	0.98853
MYBPC2	MYL1	0.733833
DNTT	ELSPBP1	0.937402
AMTN	CSN1S1	0.660531
SLC22A6	UMOD	0.862204
MYH1	MYL1	0.664669
FAM83B	C2orf71	0.898853
FEZF2	LHX3	0.725645
TFF1	MSMB	0.996671
TFF1	AGR2	0.989623
TFF1	BPIFB1	0.846188
TFF1	B3GNT6	0.975113
TFF1	REG1A	0.921033
TFF1	CTSE	0.990693
TFF1	UGT2B15	0.938715
TFF1	REG3A	0.895608
DUPD1	MYL1	0.677176
KRT24	KRT25	0.842824
KRT24	KRT27	0.890844
KRT24	POU3F4	0.664954
KRT25	KRT27	0.966327
KRT25	POU3F4	0.615964
MSMB	AGR2	0.987198
MSMB	BPIFB1	0.860128
MSMB	B3GNT6	0.978704
MSMB	REG1A	0.930375
MSMB	CTSE	0.988264
MSMB	UGT2B15	0.941545
MSMB	REG3A	0.891403
AGR2	BPIFB1	0.844841
AGR2	B3GNT6	0.968437
AGR2	REG1A	0.91728
AGR2	CTSE	0.980893
AGR2	UGT2B15	0.930128
AGR2	REG3A	0.884892
KRT27	POU3F4	0.629341
FOXI1	BMP10	0.936193
CT47B1	FTHL17	0.996525
CT47B1	AC004233.2	0.843461
CT47B1	ADAD1	0.991603
CT47B1	XAGE3	0.884303
FTHL17	AC004233.2	0.834561
FTHL17	ADAD1	0.993242
FTHL17	XAGE3	0.881926
BPIFB1	B3GNT6	0.919259
BPIFB1	REG1A	0.978343
BPIFB1	CTSE	0.866878
BPIFB1	UGT2B15	0.870517
BPIFB1	REG3A	0.751214
B3GNT6	REG1A	0.969825
B3GNT6	CTSE	0.971849
B3GNT6	UGT2B15	0.944961
B3GNT6	REG3A	0.870091
CLEC2A	F9	0.903994
AC004233.2	ADAD1	0.828387
AC004233.2	XAGE3	0.741608
REG1A	CTSE	0.930825
REG1A	UGT2B15	0.920972
REG1A	REG3A	0.827949
CTSE	UGT2B15	0.935617
CTSE	REG3A	0.886912
ADAD1	XAGE3	0.878735
UGT2B15	REG3A	0.83643

## Sheet: Table S5
Table S5. GO term enrichment of PVT1 co-expression genes.
Category	Term	Count	%	PValue	Genes	List Total	Pop Hits	Pop Total	Fold Enrichment	Bonferroni	Benjamini	FDR
GOTERM_MF_DIRECT	GO:0044822~poly(A) RNA binding	32	0.27999	2.75633e-20	GLRX3, PUS1, FKBP4, STIP1, BOP1, CCT3, SF3B2, DCAF13, RPL30, DHX37, PABPC1, ENO1, GTPBP4, CCDC86, RRP12, RAN, RRP9, NCL, MRTO4, NOP14, CCT4, NOP2, NME1, SFPQ, NOP16, RRS1, NOP58, GPATCH4, HSPD1, NOP56, WDR43, PUF60	64	1129	16881	7.47609	4.76844e-18	4.76844e-18	3.3726e-17
GOTERM_CC_DIRECT	GO:0005730~nucleolus	20	0.174993	3.08363e-11	CCDC86, GTPBP4, RRP12, RAN, BOP1, TOP1MT, RRP9, NCL, MRTO4, NOP14, DCAF13, NOP2, DHX37, NOP16, RRS1, NOP58, NOP56, EEF1D, MYC, WDR43	63	857	18224	6.75075	4.59461e-09	4.59461e-09	3.67811e-08
GOTERM_BP_DIRECT	GO:0006364~rRNA processing	11	0.0962464	5.52548e-09	NOP14, DCAF13, RPL30, CCDC86, DHX37, NOP58, RRP9, BOP1, NOP56, WDR43, MRTO4	63	214	16792	13.7006	2.72959e-06	2.72959e-06	7.94342e-06
GOTERM_CC_DIRECT	GO:0032040~small-subunit processome	5	0.0437484	5.87482e-06	NOP14, DCAF13, NOP58, RRP9, NOP56	63	35	18224	41.3243	0.000874968	0.00043758	0.00700717
GOTERM_MF_DIRECT	GO:0005515~protein binding	51	0.446233	6.43293e-06	STEAP3, RP1, CCT3, SLC52A2, ARHGAP22, HSF1, IFRD2, MYC, FOSL1, GTPBP4, STX1A, RAN, FADD, TATDN1, HMGA1, NCL, MRTO4, RAB11FIP5, NME2, NOP2, NME1, FARSB, RIN1, EEF1D, WDR43, CPSF1, GLRX3, SRM, TNFRSF12A, FKBP4, STIP1, BOP1, RCC1, SF3B2, RPL30, EIF3B, PABPC1, ENO1, CCDC86, TKT, C8ORF33, VDAC1, CCT7, CCT4, SFPQ, NOP58, RRS1, GPATCH4, HSPD1, NOP56, PUF60	64	8785	16881	1.53125	0.00111228	0.000556295	0.00787095
GOTERM_CC_DIRECT	GO:0005654~nucleoplasm	24	0.209992	2.14012e-05	RAN, FKBP4, TKT, BOP1, RRP9, RCC1, TATDN1, NCL, HMGA1, SF3B2, MRTO4, NOP14, DCAF13, EIF3B, CCT4, HSF1, DHX37, SFPQ, NOP58, NOP56, WDR43, MYC, PUF60, CPSF1	63	2784	18224	2.49371	0.00318373	0.00106237	0.025524
GOTERM_CC_DIRECT	GO:0005634~nucleus	34	0.297489	8.99757e-05	GLRX3, PUS1, CYC1, STIP1, BOP1, RCC1, DCAF13, ARHGAP22, RPL30, HSF1, PABPC1, IFRD2, FOSL1, MYC, ENO1, GTPBP4, CCDC86, RAN, TKT, RRP9, TOP1MT, NCL, HMGA1, VDAC1, MRTO4, NOP14, NME2, NME1, SFPQ, NOP16, RRS1, NOP58, EEF1D, CPSF1	63	5415	18224	1.81628	0.0133175	0.00334614	0.107269
GOTERM_CC_DIRECT	GO:0030687~preribosome, large subunit precursor	4	0.0349987	0.000128637	CCDC86, RRS1, BOP1, MRTO4	63	29	18224	39.8993	0.0189857	0.0038263	0.153329
GOTERM_CC_DIRECT	GO:0043209~myelin sheath	6	0.052498	0.000166747	NME2, STIP1, TKT, HSPD1, CCT3, VDAC1	63	152	18224	11.4185	0.0245412	0.00413266	0.198712
GOTERM_CC_DIRECT	GO:0031428~box C/D snoRNP complex	3	0.026249	0.00016933	NOP58, RRP9, NOP56	63	6	18224	144.635	0.0249166	0.00359812	0.201787
GOTERM_CC_DIRECT	GO:0005829~cytosol	24	0.209992	0.000337049	STX1A, SRM, RAN, FKBP4, ANPEP, TKT, FADD, CCT3, HMGA1, CCT7, ARHGAP22, RPL30, NME2, EIF3B, CCT4, HSF1, NME1, FARSB, PABPC1, HSPD1, EEF1D, FOSL1, MYC, ENO1	63	3315	18224	2.09426	0.0489882	0.00625893	0.401288
GOTERM_BP_DIRECT	GO:1904871~positive regulation of protein localization to Cajal body	3	0.026249	0.000370245	CCT7, CCT4, CCT3	63	8	16792	99.9524	0.167178	0.087409	0.530947
GOTERM_CC_DIRECT	GO:0002199~zona pellucida receptor complex	3	0.026249	0.000403724	CCT7, CCT4, CCT3	63	9	18224	96.4233	0.0583927	0.00666293	0.480495
GOTERM_CC_DIRECT	GO:0005832~chaperonin-containing T-complex	3	0.026249	0.000403724	CCT7, CCT4, CCT3	63	9	18224	96.4233	0.0583927	0.00666293	0.480495
GOTERM_CC_DIRECT	GO:0044297~cell body	4	0.0349987	0.00128763	CCT7, CCT4, FADD, CCT3	63	63	18224	18.3663	0.174677	0.019015	1.52511
GOTERM_BP_DIRECT	GO:1904874~positive regulation of telomerase RNA localization to Cajal body	3	0.026249	0.00136548	CCT7, CCT4, CCT3	63	15	16792	53.3079	0.490848	0.201486	1.94519
GOTERM_BP_DIRECT	GO:0050821~protein stabilization	5	0.0437484	0.00159644	CCT7, GTPBP4, CCT4, HSPD1, CCT3	63	136	16792	9.79925	0.545824	0.17907	2.27069
GOTERM_MF_DIRECT	GO:0030515~snoRNA binding	3	0.026249	0.00274994	NOP14, NOP58, NOP56	64	21	16881	37.6808	0.378981	0.146831	3.31329
GOTERM_CC_DIRECT	GO:0005874~microtubule	6	0.052498	0.00409823	CCT7, RP1, CCT4, FKBP4, CCT3, WDR43	63	311	18224	5.58077	0.457676	0.0541076	4.78032
GOTERM_BP_DIRECT	GO:0016032~viral process	6	0.052498	0.00489342	CCDC86, RAN, HSPD1, RCC1, VDAC1, SF3B2	63	299	16792	5.34862	0.91137	0.384091	6.80912
GOTERM_BP_DIRECT	GO:0032212~positive regulation of telomere maintenance via telomerase	3	0.026249	0.00619531	CCT7, CCT4, CCT3	63	32	16792	24.9881	0.953579	0.400505	8.5466
GOTERM_BP_DIRECT	GO:0007339~binding of sperm to zona pellucida	3	0.026249	0.00737931	CCT7, CCT4, CCT3	63	35	16792	22.8463	0.974239	0.407082	10.1005
GOTERM_BP_DIRECT	GO:1901998~toxin transport	3	0.026249	0.00779493	CCT7, CCT4, CCT3	63	36	16792	22.2116	0.979053	0.383207	10.6401
GOTERM_MF_DIRECT	GO:0051082~unfolded protein binding	4	0.0349987	0.00805136	CCT7, CCT4, HSPD1, CCT3	64	110	16881	9.59148	0.753039	0.295052	9.41794
GOTERM_CC_DIRECT	GO:0005737~cytoplasm	28	0.244991	0.00861477	STEAP3, RP1, FKBP4, BOP1, CCT3, RCC1, DCAF13, RPL30, EIF3B, HSF1, DHX37, PABPC1, ENO1, GTPBP4, RAN, FADD, MRTO4, CCT7, NME2, CCT4, NME1, SFPQ, FARSB, NOP58, RIN1, HSPD1, NOP56, EEF1D	63	5222	18224	1.55104	0.724498	0.101861	9.80541
GOTERM_MF_DIRECT	GO:0031072~heat shock protein binding	3	0.026249	0.0107219	HSF1, FKBP4, EEF1D	64	42	16881	18.8404	0.84509	0.311322	12.3572
GOTERM_CC_DIRECT	GO:0030529~intracellular ribonucleoprotein complex	4	0.0349987	0.0111569	PABPC1, BOP1, NCL, PUF60	63	136	18224	8.50794	0.812076	0.120669	12.5257
GOTERM_BP_DIRECT	GO:0002762~negative regulation of myeloid leukocyte differentiation	2	0.0174993	0.0146886	NME2, NME1	63	4	16792	133.27	0.999331	0.55613	19.1625
GOTERM_BP_DIRECT	GO:0000154~rRNA modification	2	0.0174993	0.0146886	NOP58, NOP56	63	4	16792	133.27	0.999331	0.55613	19.1625
GOTERM_MF_DIRECT	GO:0003723~RNA binding	7	0.0612477	0.0160738	RPL30, EIF3B, PUS1, FARSB, PABPC1, NOP56, NCL	64	547	16881	3.37543	0.939394	0.373262	17.9855
GOTERM_BP_DIRECT	GO:0098609~cell-cell adhesion	5	0.0437484	0.0178126	RAN, NOP56, EEF1D, PUF60, ENO1	63	271	16792	4.91771	0.999861	0.58847	22.7699
GOTERM_BP_DIRECT	GO:1904385~cellular response to angiotensin	2	0.0174993	0.0183275	HSF1, MYC	63	5	16792	106.616	0.999892	0.564259	23.35
GOTERM_CC_DIRECT	GO:0070761~pre-snoRNP complex	2	0.0174993	0.0202426	NOP58, NOP56	63	6	18224	96.4233	0.952503	0.195592	21.6455
GOTERM_CC_DIRECT	GO:0019907~cyclin-dependent protein kinase activating kinase holoenzyme complex	2	0.0174993	0.0202426	HSPD1, PUF60	63	6	18224	96.4233	0.952503	0.195592	21.6455
GOTERM_BP_DIRECT	GO:0050679~positive regulation of epithelial cell proliferation	3	0.026249	0.0206955	NME2, NME1, MYC	63	60	16792	13.327	0.999967	0.577221	25.9656
GOTERM_BP_DIRECT	GO:0009299~mRNA transcription	2	0.0174993	0.0219532	HSF1, EEF1D	63	6	16792	88.8466	0.999983	0.569804	27.3207
GOTERM_BP_DIRECT	GO:0000055~ribosomal large subunit export from nucleus	2	0.0174993	0.0219532	RAN, RRS1	63	6	16792	88.8466	0.999983	0.569804	27.3207
GOTERM_MF_DIRECT	GO:0098641~cadherin binding involved in cell-cell adhesion	5	0.0437484	0.0230192	RAN, NOP56, EEF1D, PUF60, ENO1	64	290	16881	4.54768	0.982206	0.437607	24.795
GOTERM_CC_DIRECT	GO:0070062~extracellular exosome	17	0.148744	0.0234295	GLRX3, RAN, FKBP4, TKT, ANPEP, CCT3, NCL, VDAC1, CCT7, RPL30, NME2, EIF3B, CCT4, NME1, PABPC1, HSPD1, ENO1	63	2811	18224	1.74941	0.97077	0.209827	24.6322
GOTERM_CC_DIRECT	GO:0005913~cell-cell adherens junction	5	0.0437484	0.0241788	RAN, NOP56, EEF1D, PUF60, ENO1	63	323	18224	4.47786	0.973929	0.203822	25.319
GOTERM_CC_DIRECT	GO:0030141~secretory granule	3	0.026249	0.0262934	RAB11FIP5, STX1A, HSPD1	63	74	18224	11.7272	0.981129	0.208273	27.2267
GOTERM_BP_DIRECT	GO:0006457~protein folding	4	0.0349987	0.0288811	CCT7, CCT4, FKBP4, CCT3	63	180	16792	5.9231	0.999999	0.644453	34.3812
GOTERM_BP_DIRECT	GO:0000447~endonucleolytic cleavage in ITS1 to separate SSU-rRNA from 5.8S rRNA and LSU-rRNA from tricistronic rRNA transcript (SSU-rRNA, 5.8S rRNA, LSU-rRNA)	2	0.0174993	0.029165	NOP14, RRS1	63	8	16792	66.6349	1	0.622726	34.6564
GOTERM_BP_DIRECT	GO:0009629~response to gravity	2	0.0174993	0.029165	STX1A, FOSL1	63	8	16792	66.6349	1	0.622726	34.6564
GOTERM_CC_DIRECT	GO:0016020~membrane	14	0.122495	0.0318165	GTPBP4, RAN, CYC1, NCL, VDAC1, NOP14, RPL30, NME1, FARSB, NOP58, NOP56, PABPC1, HSPD1, ENO1	63	2200	18224	1.84081	0.991915	0.234825	32.0005
GOTERM_BP_DIRECT	GO:0006220~pyrimidine nucleotide metabolic process	2	0.0174993	0.0327512	NME2, NME1	63	9	16792	59.231	1	0.642323	38.042
GOTERM_BP_DIRECT	GO:1904851~positive regulation of establishment of protein localization to telomere	2	0.0174993	0.0327512	CCT7, CCT4	63	9	16792	59.231	1	0.642323	38.042
GOTERM_BP_DIRECT	GO:0000463~maturation of LSU-rRNA from tricistronic rRNA transcript (SSU-rRNA, 5.8S rRNA, LSU-rRNA)	2	0.0174993	0.0327512	GTPBP4, BOP1	63	9	16792	59.231	1	0.642323	38.042
GOTERM_BP_DIRECT	GO:0006163~purine nucleotide metabolic process	2	0.0174993	0.0363245	NME2, NME1	63	10	16792	53.3079	1	0.658769	41.2524
GOTERM_MF_DIRECT	GO:0019215~intermediate filament binding	2	0.0174993	0.0367091	NME2, NME1	64	10	16881	52.7531	0.998451	0.554595	36.7212
GOTERM_MF_DIRECT	GO:0004536~deoxyribonuclease activity	2	0.0174993	0.0367091	NME1, TATDN1	64	10	16881	52.7531	0.998451	0.554595	36.7212
GOTERM_CC_DIRECT	GO:0000785~chromatin	3	0.026249	0.0369081	RAN, SFPQ, HMGA1	63	89	18224	9.75067	0.996315	0.255404	36.1455
GOTERM_MF_DIRECT	GO:0000166~nucleotide binding	5	0.0437484	0.0408915	EIF3B, SFPQ, PABPC1, NCL, PUF60	64	348	16881	3.78974	0.99927	0.551815	40.0021
GOTERM_CC_DIRECT	GO:0031965~nuclear membrane	4	0.0349987	0.0430958	GTPBP4, RRP12, RCC1, MRTO4	63	229	18224	5.05275	0.998589	0.279772	40.8708
GOTERM_CC_DIRECT	GO:0005732~small nucleolar ribonucleoprotein complex	2	0.0174993	0.0433497	NOP58, NOP56	63	13	18224	44.5031	0.998644	0.269804	41.0577
GOTERM_BP_DIRECT	GO:0006228~UTP biosynthetic process	2	0.0174993	0.043432	NME2, NME1	63	12	16792	44.4233	1	0.704364	47.1832
GOTERM_BP_DIRECT	GO:0006241~CTP biosynthetic process	2	0.0174993	0.043432	NME2, NME1	63	12	16792	44.4233	1	0.704364	47.1832
GOTERM_CC_DIRECT	GO:0005925~focal adhesion	5	0.0437484	0.0439996	ARHGAP22, RPL30, NME2, PABPC1, HMGA1	63	391	18224	3.6991	0.998775	0.262694	41.5335
GOTERM_BP_DIRECT	GO:0006183~GTP biosynthetic process	2	0.0174993	0.0469664	NME2, NME1	63	13	16792	41.0061	1	0.713705	49.9205
GOTERM_BP_DIRECT	GO:0001525~angiogenesis	4	0.0349987	0.0493433	ARHGAP22, TNFRSF12A, ANPEP, NCL	63	223	16792	4.78098	1	0.71346	51.6864
GOTERM_BP_DIRECT	GO:0009142~nucleoside triphosphate biosynthetic process	2	0.0174993	0.0504879	NME2, NME1	63	14	16792	38.0771	1	0.704385	52.516
GOTERM_CC_DIRECT	GO:0043234~protein complex	5	0.0437484	0.0515386	HSF1, FKBP4, STIP1, HSPD1, MYC	63	412	18224	3.51056	0.999623	0.290214	46.8022
GOTERM_CC_DIRECT	GO:0080008~Cul4-RING E3 ubiquitin ligase complex	2	0.0174993	0.0563122	DCAF4, DCAF13	63	17	18224	34.0317	0.999822	0.302208	49.9094
GOTERM_BP_DIRECT	GO:0008285~negative regulation of cell proliferation	5	0.0437484	0.058414	GTPBP4, HSF1, NME1, HMGA1, FOSL1	63	396	16792	3.3654	1	0.741156	57.9068
GOTERM_MF_DIRECT	GO:0042802~identical protein binding	7	0.0612477	0.0599984	CCT7, HSF1, SRM, NME1, FADD, NCL, PUF60	64	749	16881	2.4651	0.999978	0.657134	53.0965
GOTERM_BP_DIRECT	GO:0009615~response to virus	3	0.026249	0.0623763	HMGA1, FOSL1, ENO1	63	110	16792	7.26926	1	0.749261	60.3828
GOTERM_BP_DIRECT	GO:0006165~nucleoside diphosphate phosphorylation	2	0.0174993	0.0644466	NME2, NME1	63	18	16792	29.6155	1	0.746198	61.6219
GOTERM_CC_DIRECT	GO:0005938~cell cortex	3	0.026249	0.0657477	GLRX3, WDR43, NCL	63	123	18224	7.05536	0.99996	0.333245	55.5674
GOTERM_BP_DIRECT	GO:0051276~chromosome organization	2	0.0174993	0.0679045	SFPQ, MYC	63	19	16792	28.0568	1	0.750806	63.6116
GOTERM_MF_DIRECT	GO:0004550~nucleoside diphosphate kinase activity	2	0.0174993	0.0720913	NME2, NME1	64	20	16881	26.3766	0.999998	0.691719	59.9688
GOTERM_CC_DIRECT	GO:0031012~extracellular matrix	4	0.0349987	0.0797652	RPL30, RAN, SFPQ, HSPD1	63	296	18224	3.90905	0.999996	0.378972	62.8987
GOTERM_CC_DIRECT	GO:0005739~mitochondrion	9	0.078747	0.0807077	CCT7, NOP14, PUS1, FKBP4, CYC1, HSPD1, TOP1MT, MYC, VDAC1	63	1331	18224	1.95599	0.999996	0.371482	63.3495
GOTERM_BP_DIRECT	GO:0071398~cellular response to fatty acid	2	0.0174993	0.0816112	NME2, NME1	63	23	16792	23.1774	1	0.801617	70.5916
GOTERM_CC_DIRECT	GO:0036464~cytoplasmic ribonucleoprotein granule	2	0.0174993	0.0817209	PABPC1, NCL	63	25	18224	23.1416	0.999997	0.364709	63.8284
GOTERM_MF_DIRECT	GO:0043015~gamma-tubulin binding	2	0.0174993	0.0858833	RAB11FIP5, NME1	64	24	16881	21.9805	1	0.725985	66.671
GOTERM_BP_DIRECT	GO:0042273~ribosomal large subunit biogenesis	2	0.0174993	0.08839	NOP16, RRS1	63	25	16792	21.3232	1	0.816069	73.5627
GOTERM_BP_DIRECT	GO:0015949~nucleobase-containing small molecule interconversion	2	0.0174993	0.08839	NME2, NME1	63	25	16792	21.3232	1	0.816069	73.5627
GOTERM_BP_DIRECT	GO:0006413~translational initiation	3	0.026249	0.0910735	RPL30, EIF3B, PABPC1	63	137	16792	5.83664	1	0.814506	74.6597
GOTERM_CC_DIRECT	GO:0000794~condensed nuclear chromosome	2	0.0174993	0.0910746	RRS1, RCC1	63	28	18224	20.6621	0.999999	0.387761	67.9866
GOTERM_CC_DIRECT	GO:0005741~mitochondrial outer membrane	3	0.026249	0.0914244	RAB11FIP5, NME1, VDAC1	63	149	18224	5.82422	0.999999	0.378855	68.1333
GOTERM_BP_DIRECT	GO:0006259~DNA metabolic process	2	0.0174993	0.0917609	NME1, RAN	63	26	16792	20.5031	1	0.805928	74.9339
GOTERM_BP_DIRECT	GO:2001238~positive regulation of extrinsic apoptotic signaling pathway	2	0.0174993	0.0917609	TNFRSF12A, FADD	63	26	16792	20.5031	1	0.805928	74.9339
GOTERM_BP_DIRECT	GO:0043388~positive regulation of DNA binding	2	0.0174993	0.0984659	NME1, MYC	63	28	16792	19.0385	1	0.818571	77.4667
GOTERM_BP_DIRECT	GO:0006378~mRNA polyadenylation	2	0.0174993	0.0984659	PABPC1, CPSF1	63	28	16792	19.0385	1	0.818571	77.4667
GOTERM_BP_DIRECT	GO:0043065~positive regulation of apoptotic process	4	0.0349987	0.0991494	TNFRSF12A, FADD, HSPD1, FOSL1	63	300	16792	3.55386	1	0.810604	77.7111

## Sheet: Table S6
Table S6. KEGG term enrichment of PVT1 co-expression genes.
Category	Term	Count	%	PValue	Genes	List Total	Pop Hits	Pop Total	Fold Enrichment	Bonferroni	Benjamini	FDR
KEGG_PATHWAY	hsa03008:Ribosome biogenesis in eukaryotes	5	0.0437484	0.000911352	GTPBP4, RAN, NOP58, NOP56, WDR43	36	87	6910	11.0313	0.0694966	0.0694966	0.962238
KEGG_PATHWAY	hsa03018:RNA degradation	3	0.026249	0.0575693	HSPD1, PABPC1, ENO1	36	77	6910	7.47835	0.990759	0.903871	46.6758
KEGG_PATHWAY	hsa01130:Biosynthesis of antibiotics	4	0.0349987	0.0910081	NME2, NME1, TKT, ENO1	36	212	6910	3.62159	0.999468	0.918951	63.6468

## Sheet: Table S7
Table S7. GSEA results of c5 reference gene sets for overexpression PVT1 groups.
NAME	GS<br> follow link to MSigDB	GS DETAILS	SIZE	ES	NES	NOM p-val	FDR q-val	FWER p-val	RANK AT MAX	LEADING EDGE
GO_NUCLEOLAR_PART	GO_NUCLEOLAR_PART	Details ...	59	0.765334	2.29618	<0.0001	0.00445089	0.004	2620	tags=71%, list=14%, signal=83%
GO_PRERIBOSOME	GO_PRERIBOSOME	Details ...	58	0.783567	2.25084	<0.0001	0.0119934	0.018	2591	tags=71%, list=14%, signal=82%
GO_RNA_CATABOLIC_PROCESS	GO_RNA_CATABOLIC_PROCESS	Details ...	216	0.664635	2.24869	<0.0001	0.00833431	0.019	2789	tags=56%, list=15%, signal=65%
GO_RIBONUCLEOPROTEIN_COMPLEX_BIOGENESIS	GO_RIBONUCLEOPROTEIN_COMPLEX_BIOGENESIS	Details ...	413	0.648756	2.24791	<0.0001	0.00625074	0.019	2631	tags=54%, list=15%, signal=62%
GO_NCRNA_METABOLIC_PROCESS	GO_NCRNA_METABOLIC_PROCESS	Details ...	497	0.613447	2.24555	<0.0001	0.00520854	0.02	2855	tags=51%, list=16%, signal=59%
GO_NCRNA_PROCESSING	GO_NCRNA_PROCESSING	Details ...	360	0.669555	2.2407	<0.0001	0.00494191	0.02	2670	tags=58%, list=15%, signal=67%
GO_RRNA_METABOLIC_PROCESS	GO_RRNA_METABOLIC_PROCESS	Details ...	243	0.734192	2.23709	<0.0001	0.00476495	0.023	2670	tags=68%, list=15%, signal=79%
GO_RIBOSOME_BIOGENESIS	GO_RIBOSOME_BIOGENESIS	Details ...	291	0.704734	2.21882	<0.0001	0.0064344	0.032	2670	tags=64%, list=15%, signal=74%
GO_SMALL_SUBUNIT_PROCESSOME	GO_SMALL_SUBUNIT_PROCESSOME	Details ...	32	0.763222	2.18078	<0.0001	0.0115971	0.062	2591	tags=66%, list=14%, signal=76%
GO_MATURATION_OF_SSU_RRNA	GO_MATURATION_OF_SSU_RRNA	Details ...	40	0.736563	2.16971	<0.0001	0.0125301	0.072	2591	tags=63%, list=14%, signal=73%
GO_RIBOSOMAL_SMALL_SUBUNIT_BIOGENESIS	GO_RIBOSOMAL_SMALL_SUBUNIT_BIOGENESIS	Details ...	54	0.761987	2.16566	<0.0001	0.0122873	0.076	2591	tags=69%, list=14%, signal=80%
GO_VIRAL_LIFE_CYCLE	GO_VIRAL_LIFE_CYCLE	Details ...	278	0.566551	2.13268	<0.0001	0.0193251	0.12	3007	tags=47%, list=17%, signal=56%
GO_TRANSLATION_INITIATION_FACTOR_ACTIVITY	GO_TRANSLATION_INITIATION_FACTOR_ACTIVITY	Details ...	48	0.663947	2.12706	0.00203252	0.0200768	0.127	4531	tags=67%, list=25%, signal=89%
GO_CYTOSOLIC_PART	GO_CYTOSOLIC_PART	Details ...	209	0.656327	2.12155	<0.0001	0.0202444	0.132	2055	tags=51%, list=11%, signal=57%
GO_TRANSLATIONAL_INITIATION	GO_TRANSLATIONAL_INITIATION	Details ...	142	0.805525	2.10101	<0.0001	0.0268651	0.175	2031	tags=75%, list=11%, signal=83%
GO_MULTI_ORGANISM_METABOLIC_PROCESS	GO_MULTI_ORGANISM_METABOLIC_PROCESS	Details ...	136	0.760537	2.09869	<0.0001	0.0261214	0.179	2031	tags=69%, list=11%, signal=77%
GO_PROTEIN_HOMOTRIMERIZATION	GO_PROTEIN_HOMOTRIMERIZATION	Details ...	19	0.636146	2.09492	<0.0001	0.0259029	0.188	3781	tags=53%, list=21%, signal=66%
GO_AMIDE_BIOSYNTHETIC_PROCESS	GO_AMIDE_BIOSYNTHETIC_PROCESS	Details ...	482	0.56481	2.0931	<0.0001	0.0253779	0.197	3050	tags=48%, list=17%, signal=56%
GO_TRNA_BINDING	GO_TRNA_BINDING	Details ...	43	0.620625	2.09236	<0.0001	0.0243338	0.199	2545	tags=53%, list=14%, signal=62%
GO_90S_PRERIBOSOME	GO_90S_PRERIBOSOME	Details ...	23	0.78611	2.08402	<0.0001	0.0268532	0.23	2591	tags=78%, list=14%, signal=91%
GO_ISOMERASE_ACTIVITY	GO_ISOMERASE_ACTIVITY	Details ...	142	0.482721	2.07191	<0.0001	0.0309527	0.256	3080	tags=40%, list=17%, signal=48%
GO_TRNA_METABOLIC_PROCESS	GO_TRNA_METABOLIC_PROCESS	Details ...	166	0.555082	2.07124	0.00207469	0.0296855	0.257	3003	tags=48%, list=17%, signal=57%
GO_ORGANIC_CYCLIC_COMPOUND_CATABOLIC_PROCESS	GO_ORGANIC_CYCLIC_COMPOUND_CATABOLIC_PROCESS	Details ...	406	0.481366	2.06467	<0.0001	0.0318677	0.28	2832	tags=38%, list=16%, signal=44%
GO_ESTABLISHMENT_OF_PROTEIN_LOCALIZATION_TO_ORGANELLE	GO_ESTABLISHMENT_OF_PROTEIN_LOCALIZATION_TO_ORGANELLE	Details ...	346	0.516626	2.04764	<0.0001	0.0384469	0.333	2703	tags=43%, list=15%, signal=50%
GO_RIBONUCLEOPROTEIN_COMPLEX_SUBUNIT_ORGANIZATION	GO_RIBONUCLEOPROTEIN_COMPLEX_SUBUNIT_ORGANIZATION	Details ...	185	0.54835	2.0445	0.00422833	0.0381268	0.341	3411	tags=48%, list=19%, signal=59%
GO_MATURATION_OF_SSU_RRNA_FROM_TRICISTRONIC_RRNA_TRANSCRIPT_SSU_RRNA_5_8S_RRNA_LSU_RRNA_	GO_MATURATION_OF_SSU_RRNA_FROM_TRICISTRONIC_RRNA_TRANSCRIPT_SSU_RRNA_5_8S_RRNA_LSU_RRNA_	Details ...	33	0.731767	2.0426	<0.0001	0.0374928	0.347	2591	tags=61%, list=14%, signal=71%
GO_MATURATION_OF_5_8S_RRNA_FROM_TRICISTRONIC_RRNA_TRANSCRIPT_SSU_RRNA_5_8S_RRNA_LSU_RRNA_	GO_MATURATION_OF_5_8S_RRNA_FROM_TRICISTRONIC_RRNA_TRANSCRIPT_SSU_RRNA_5_8S_RRNA_LSU_RRNA_	Details ...	19	0.772645	2.03444	0.00201613	0.0404406	0.378	2275	tags=79%, list=13%, signal=90%
GO_SNORNA_BINDING	GO_SNORNA_BINDING	Details ...	25	0.726038	2.03227	<0.0001	0.0399316	0.382	3783	tags=76%, list=21%, signal=96%
GO_MATURATION_OF_5_8S_RRNA	GO_MATURATION_OF_5_8S_RRNA	Details ...	28	0.729592	2.03116	0.00392927	0.0391041	0.385	2576	tags=71%, list=14%, signal=83%
GO_SMALL_NUCLEOLAR_RIBONUCLEOPROTEIN_COMPLEX	GO_SMALL_NUCLEOLAR_RIBONUCLEOPROTEIN_COMPLEX	Details ...	18	0.823036	2.02516	<0.0001	0.041047	0.399	1808	tags=78%, list=10%, signal=86%
GO_NUCLEAR_TRANSCRIBED_MRNA_CATABOLIC_PROCESS_NONSENSE_MEDIATED_DECAY	GO_NUCLEAR_TRANSCRIBED_MRNA_CATABOLIC_PROCESS_NONSENSE_MEDIATED_DECAY	Details ...	117	0.788172	2.02483	<0.0001	0.0398345	0.399	2031	tags=74%, list=11%, signal=83%
GO_PROTEIN_FOLDING	GO_PROTEIN_FOLDING	Details ...	198	0.488323	2.02263	<0.0001	0.0396291	0.405	3370	tags=44%, list=19%, signal=54%
GO_TRANSLATION_FACTOR_ACTIVITY_RNA_BINDING	GO_TRANSLATION_FACTOR_ACTIVITY_RNA_BINDING	Details ...	82	0.54481	2.01949	0.002079	0.0400713	0.415	2874	tags=43%, list=16%, signal=50%
GO_PROTEIN_TARGETING_TO_MEMBRANE	GO_PROTEIN_TARGETING_TO_MEMBRANE	Details ...	154	0.690674	2.01886	<0.0001	0.0390759	0.416	2031	tags=57%, list=11%, signal=64%
GO_DNA_DIRECTED_RNA_POLYMERASE_III_COMPLEX	GO_DNA_DIRECTED_RNA_POLYMERASE_III_COMPLEX	Details ...	18	0.734114	2.01681	<0.0001	0.038701	0.418	1958	tags=56%, list=11%, signal=62%
GO_PRERIBOSOME_LARGE_SUBUNIT_PRECURSOR	GO_PRERIBOSOME_LARGE_SUBUNIT_PRECURSOR	Details ...	20	0.840888	2.01389	<0.0001	0.038893	0.428	1844	tags=80%, list=10%, signal=89%
GO_PROTEIN_TARGETING	GO_PROTEIN_TARGETING	Details ...	390	0.479531	1.99332	<0.0001	0.0504578	0.529	2703	tags=39%, list=15%, signal=45%
GO_NUCLEOTIDE_PHOSPHORYLATION	GO_NUCLEOTIDE_PHOSPHORYLATION	Details ...	55	0.580713	1.99115	<0.0001	0.050256	0.536	3407	tags=49%, list=19%, signal=60%
GO_TRNA_PROCESSING	GO_TRNA_PROCESSING	Details ...	106	0.540188	1.99048	0.00204082	0.0491925	0.538	3782	tags=54%, list=21%, signal=68%
GO_RIBOSOME_ASSEMBLY	GO_RIBOSOME_ASSEMBLY	Details ...	50	0.719785	1.98931	0.00204082	0.0486178	0.54	2576	tags=66%, list=14%, signal=77%
GO_RIBOSOMAL_LARGE_SUBUNIT_BIOGENESIS	GO_RIBOSOMAL_LARGE_SUBUNIT_BIOGENESIS	Details ...	48	0.734834	1.9809	<0.0001	0.0525312	0.578	2576	tags=69%, list=14%, signal=80%
GO_UNFOLDED_PROTEIN_BINDING	GO_UNFOLDED_PROTEIN_BINDING	Details ...	88	0.54558	1.97952	<0.0001	0.0521843	0.585	2872	tags=48%, list=16%, signal=56%
GO_REGULATION_OF_RNA_STABILITY	GO_REGULATION_OF_RNA_STABILITY	Details ...	133	0.505748	1.97634	<0.0001	0.0533803	0.596	3071	tags=46%, list=17%, signal=55%
GO_REGULATION_OF_TRANSLATIONAL_INITIATION	GO_REGULATION_OF_TRANSLATIONAL_INITIATION	Details ...	79	0.503018	1.97494	<0.0001	0.0527826	0.598	4161	tags=47%, list=23%, signal=61%
GO_RNA_3_END_PROCESSING	GO_RNA_3_END_PROCESSING	Details ...	96	0.530357	1.97275	0.00417537	0.0529068	0.605	2985	tags=42%, list=16%, signal=50%
GO_PEPTIDYL_PROLINE_MODIFICATION	GO_PEPTIDYL_PROLINE_MODIFICATION	Details ...	46	0.570896	1.96654	0.00414079	0.0559634	0.62	3162	tags=43%, list=17%, signal=53%
GO_PSEUDOURIDINE_SYNTHESIS	GO_PSEUDOURIDINE_SYNTHESIS	Details ...	17	0.73839	1.96563	0.00393701	0.0553252	0.621	2658	tags=71%, list=15%, signal=83%
GO_ESTABLISHMENT_OF_PROTEIN_LOCALIZATION_TO_MEMBRANE	GO_ESTABLISHMENT_OF_PROTEIN_LOCALIZATION_TO_MEMBRANE	Details ...	260	0.537193	1.96502	0.00207469	0.0546051	0.623	2919	tags=45%, list=16%, signal=53%
GO_POSTTRANSCRIPTIONAL_REGULATION_OF_GENE_EXPRESSION	GO_POSTTRANSCRIPTIONAL_REGULATION_OF_GENE_EXPRESSION	Details ...	414	0.404175	1.96401	<0.0001	0.0540422	0.624	3092	tags=34%, list=17%, signal=40%
GO_DNA_TEMPLATED_TRANSCRIPTION_TERMINATION	GO_DNA_TEMPLATED_TRANSCRIPTION_TERMINATION	Details ...	97	0.547062	1.96389	0.00635593	0.0529614	0.624	3411	tags=45%, list=19%, signal=56%
GO_RIBONUCLEOPROTEIN_COMPLEX_BINDING	GO_RIBONUCLEOPROTEIN_COMPLEX_BINDING	Details ...	88	0.501706	1.96202	0.00201613	0.0533773	0.634	2804	tags=44%, list=15%, signal=52%
GO_EXOSOME_RNASE_COMPLEX_	GO_EXOSOME_RNASE_COMPLEX_	Details ...	21	0.664228	1.95828	0.00419287	0.0547003	0.646	2583	tags=57%, list=14%, signal=67%
GO_RRNA_BINDING	GO_RRNA_BINDING	Details ...	54	0.703357	1.95441	<0.0001	0.0562481	0.666	2117	tags=57%, list=12%, signal=65%
GO_INTRAMOLECULAR_OXIDOREDUCTASE_ACTIVITY	GO_INTRAMOLECULAR_OXIDOREDUCTASE_ACTIVITY	Details ...	49	0.550163	1.95303	<0.0001	0.0558325	0.669	3587	tags=53%, list=20%, signal=66%
GO_AMINO_ACID_ACTIVATION	GO_AMINO_ACID_ACTIVATION	Details ...	51	0.606368	1.94939	0.0041841	0.0573435	0.68	4606	tags=61%, list=25%, signal=81%
GO_ORGANELLE_ENVELOPE_LUMEN	GO_ORGANELLE_ENVELOPE_LUMEN	Details ...	72	0.541389	1.94839	0.00203252	0.0569717	0.682	4751	tags=58%, list=26%, signal=79%
GO_RRNA_MODIFICATION	GO_RRNA_MODIFICATION	Details ...	23	0.671475	1.94819	0.00621118	0.0561415	0.683	2147	tags=61%, list=12%, signal=69%
GO_CLEAVAGE_INVOLVED_IN_RRNA_PROCESSING	GO_CLEAVAGE_INVOLVED_IN_RRNA_PROCESSING	Details ...	19	0.731846	1.94721	0.00203666	0.0557834	0.685	3374	tags=79%, list=19%, signal=97%
GO_ENDOPLASMIC_RETICULUM_GOLGI_INTERMEDIATE_COMPARTMENT	GO_ENDOPLASMIC_RETICULUM_GOLGI_INTERMEDIATE_COMPARTMENT	Details ...	97	0.519653	1.94545	0.00208768	0.05596	0.691	3005	tags=47%, list=17%, signal=57%
GO_CYTOPLASMIC_TRANSLATION	GO_CYTOPLASMIC_TRANSLATION	Details ...	40	0.753441	1.94255	<0.0001	0.0569653	0.698	2789	tags=80%, list=15%, signal=94%
GO_ENDORIBONUCLEASE_COMPLEX	GO_ENDORIBONUCLEASE_COMPLEX	Details ...	17	0.689324	1.93821	<0.0001	0.0586935	0.708	2620	tags=59%, list=14%, signal=69%
GO_PROTEIN_LOCALIZATION_TO_ENDOPLASMIC_RETICULUM	GO_PROTEIN_LOCALIZATION_TO_ENDOPLASMIC_RETICULUM	Details ...	122	0.767072	1.93691	<0.0001	0.0586321	0.714	2804	tags=80%, list=15%, signal=94%
GO_MITOCHONDRIAL_RNA_METABOLIC_PROCESS	GO_MITOCHONDRIAL_RNA_METABOLIC_PROCESS	Details ...	23	0.629432	1.92511	0.00207469	0.0662191	0.751	3766	tags=57%, list=21%, signal=71%
GO_MONOSACCHARIDE_BINDING	GO_MONOSACCHARIDE_BINDING	Details ...	65	0.545541	1.92376	0.002331	0.066022	0.754	3908	tags=51%, list=22%, signal=64%
GO_POSITIVE_REGULATION_OF_PROTEIN_MODIFICATION_BY_SMALL_PROTEIN_CONJUGATION_OR_REMOVAL	GO_POSITIVE_REGULATION_OF_PROTEIN_MODIFICATION_BY_SMALL_PROTEIN_CONJUGATION_OR_REMOVAL	Details ...	184	0.442611	1.91836	<0.0001	0.0691478	0.766	3166	tags=37%, list=17%, signal=44%
GO_UBIQUITIN_LIKE_PROTEIN_CONJUGATING_ENZYME_ACTIVITY	GO_UBIQUITIN_LIKE_PROTEIN_CONJUGATING_ENZYME_ACTIVITY	Details ...	29	0.595218	1.91714	<0.0001	0.0692245	0.769	2835	tags=48%, list=16%, signal=57%
GO_NUCLEAR_EXOSOME_RNASE_COMPLEX_	GO_NUCLEAR_EXOSOME_RNASE_COMPLEX_	Details ...	15	0.72833	1.91476	0.00417537	0.0699829	0.78	2583	tags=67%, list=14%, signal=78%
GO_RRNA_CATABOLIC_PROCESS	GO_RRNA_CATABOLIC_PROCESS	Details ...	17	0.650156	1.90852	<0.0001	0.0740042	0.788	2583	tags=53%, list=14%, signal=62%
GO_RIBOSOME	GO_RIBOSOME	Details ...	212	0.68434	1.9082	0.00610998	0.073164	0.79	2698	tags=63%, list=15%, signal=73%
GO_CYTOSOLIC_RIBOSOME	GO_CYTOSOLIC_RIBOSOME	Details ...	108	0.821349	1.90759	<0.0001	0.0725862	0.791	2031	tags=81%, list=11%, signal=91%
GO_STRUCTURAL_CONSTITUENT_OF_RIBOSOME	GO_STRUCTURAL_CONSTITUENT_OF_RIBOSOME	Details ...	201	0.686459	1.90117	0.00408998	0.0766621	0.806	2172	tags=61%, list=12%, signal=69%
GO_REGULATION_OF_PROTEIN_UBIQUITINATION_INVOLVED_IN_UBIQUITIN_DEPENDENT_PROTEIN_CATABOLIC_PROCESS	GO_REGULATION_OF_PROTEIN_UBIQUITINATION_INVOLVED_IN_UBIQUITIN_DEPENDENT_PROTEIN_CATABOLIC_PROCESS	Details ...	101	0.525046	1.90047	<0.0001	0.0759795	0.807	4840	tags=57%, list=27%, signal=78%
GO_RNA_PHOSPHODIESTER_BOND_HYDROLYSIS_ENDONUCLEOLYTIC	GO_RNA_PHOSPHODIESTER_BOND_HYDROLYSIS_ENDONUCLEOLYTIC	Details ...	54	0.518594	1.8993	0.00886918	0.0756667	0.809	2620	tags=43%, list=14%, signal=50%
GO_GLUCOSE_6_PHOSPHATE_METABOLIC_PROCESS	GO_GLUCOSE_6_PHOSPHATE_METABOLIC_PROCESS	Details ...	20	0.700282	1.89756	0.00210526	0.0757279	0.814	2231	tags=65%, list=12%, signal=74%
GO_RNA_PHOSPHODIESTER_BOND_HYDROLYSIS	GO_RNA_PHOSPHODIESTER_BOND_HYDROLYSIS	Details ...	107	0.459742	1.89645	0.00444444	0.0757168	0.816	2771	tags=36%, list=15%, signal=43%
GO_TRANSLATION_INITIATION_FACTOR_BINDING	GO_TRANSLATION_INITIATION_FACTOR_BINDING	Details ...	27	0.548879	1.89527	0.00814664	0.0756312	0.818	997	tags=37%, list=5%, signal=39%
GO_NCRNA_CATABOLIC_PROCESS	GO_NCRNA_CATABOLIC_PROCESS	Details ...	22	0.608533	1.89191	0.0045977	0.0774402	0.822	2583	tags=45%, list=14%, signal=53%
GO_NUCLEAR_TRANSCRIBED_MRNA_CATABOLIC_PROCESS_EXONUCLEOLYTIC	GO_NUCLEAR_TRANSCRIBED_MRNA_CATABOLIC_PROCESS_EXONUCLEOLYTIC	Details ...	30	0.609009	1.89185	0.00612245	0.0765567	0.823	2885	tags=50%, list=16%, signal=59%
GO_PIGMENT_GRANULE	GO_PIGMENT_GRANULE	Details ...	101	0.509242	1.88787	0.00840336	0.0786823	0.831	3406	tags=48%, list=19%, signal=58%
GO_HISTONE_MRNA_METABOLIC_PROCESS	GO_HISTONE_MRNA_METABOLIC_PROCESS	Details ...	28	0.567202	1.88294	0.0021097	0.0815828	0.843	3411	tags=46%, list=19%, signal=57%
GO_CYTOPLASMIC_EXOSOME_RNASE_COMPLEX_	GO_CYTOPLASMIC_EXOSOME_RNASE_COMPLEX_	Details ...	15	0.698719	1.882	0.004158	0.0814822	0.845	2583	tags=60%, list=14%, signal=70%
GO_RIBOSOMAL_SUBUNIT	GO_RIBOSOMAL_SUBUNIT	Details ...	155	0.756605	1.88114	0.004	0.0812651	0.846	2172	tags=71%, list=12%, signal=80%
GO_LIGASE_ACTIVITY_FORMING_CARBON_OXYGEN_BONDS	GO_LIGASE_ACTIVITY_FORMING_CARBON_OXYGEN_BONDS	Details ...	44	0.585	1.88097	0.0126316	0.0803714	0.846	4606	tags=57%, list=25%, signal=76%
GO_REGULATION_OF_LIGASE_ACTIVITY	GO_REGULATION_OF_LIGASE_ACTIVITY	Details ...	125	0.49458	1.88076	0.002	0.0795342	0.846	3071	tags=42%, list=17%, signal=51%
GO_MRNA_3_END_PROCESSING	GO_MRNA_3_END_PROCESSING	Details ...	71	0.525627	1.8744	0.00842105	0.0837607	0.865	2985	tags=39%, list=16%, signal=47%
GO_LARGE_RIBOSOMAL_SUBUNIT	GO_LARGE_RIBOSOMAL_SUBUNIT	Details ...	90	0.771428	1.87011	0.00607287	0.0863153	0.871	2395	tags=73%, list=13%, signal=84%
GO_ESTABLISHMENT_OF_PROTEIN_LOCALIZATION_TO_ENDOPLASMIC_RETICULUM	GO_ESTABLISHMENT_OF_PROTEIN_LOCALIZATION_TO_ENDOPLASMIC_RETICULUM	Details ...	103	0.812788	1.86745	<0.0001	0.0879192	0.877	2062	tags=83%, list=11%, signal=93%
GO_POSITIVE_REGULATION_OF_LIGASE_ACTIVITY	GO_POSITIVE_REGULATION_OF_LIGASE_ACTIVITY	Details ...	105	0.522569	1.8674	0.0020284	0.086963	0.877	3071	tags=45%, list=17%, signal=54%
GO_CHAPERONE_MEDIATED_PROTEIN_FOLDING	GO_CHAPERONE_MEDIATED_PROTEIN_FOLDING	Details ...	44	0.54239	1.86193	0.00204918	0.0911103	0.891	3308	tags=52%, list=18%, signal=64%
GO_NUCLEAR_ENVELOPE_REASSEMBLY	GO_NUCLEAR_ENVELOPE_REASSEMBLY	Details ...	17	0.653142	1.86034	0.00782779	0.0914706	0.893	3607	tags=65%, list=20%, signal=81%
GO_RRNA_TRANSCRIPTION	GO_RRNA_TRANSCRIPTION	Details ...	17	0.643824	1.86034	0.0041841	0.0904793	0.893	1797	tags=47%, list=10%, signal=52%
GO_PURINE_NUCLEOSIDE_MONOPHOSPHATE_BIOSYNTHETIC_PROCESS	GO_PURINE_NUCLEOSIDE_MONOPHOSPHATE_BIOSYNTHETIC_PROCESS	Details ...	56	0.594461	1.85654	0.00422833	0.0930095	0.899	3440	tags=63%, list=19%, signal=77%
GO_REGULATION_OF_TELOMERASE_RNA_LOCALIZATION_TO_CAJAL_BODY	GO_REGULATION_OF_TELOMERASE_RNA_LOCALIZATION_TO_CAJAL_BODY	Details ...	15	0.786682	1.85361	0.00411523	0.0947604	0.901	1872	tags=67%, list=10%, signal=74%
GO_CYTOSOLIC_LARGE_RIBOSOMAL_SUBUNIT	GO_CYTOSOLIC_LARGE_RIBOSOMAL_SUBUNIT	Details ...	58	0.849107	1.85346	<0.0001	0.0938565	0.901	2031	tags=86%, list=11%, signal=97%
GO_OXIDOREDUCTASE_ACTIVITY_ACTING_ON_A_SULFUR_GROUP_OF_DONORS	GO_OXIDOREDUCTASE_ACTIVITY_ACTING_ON_A_SULFUR_GROUP_OF_DONORS	Details ...	43	0.573065	1.85023	<0.0001	0.0957905	0.906	2803	tags=49%, list=15%, signal=58%
GO_RNA_POLYMERASE_ACTIVITY	GO_RNA_POLYMERASE_ACTIVITY	Details ...	43	0.53949	1.84941	0.00440529	0.0955676	0.907	2082	tags=40%, list=11%, signal=45%
GO__DE_NOVO_PROTEIN_FOLDING	GO__DE_NOVO_PROTEIN_FOLDING	Details ...	17	0.69869	1.84665	0.00203252	0.0971916	0.91	3220	tags=65%, list=18%, signal=79%
GO_SPLICEOSOMAL_COMPLEX	GO_SPLICEOSOMAL_COMPLEX	Details ...	161	0.49957	1.8466	0.0162933	0.0962928	0.91	3911	tags=47%, list=22%, signal=59%
GO_SMALL_NUCLEAR_RIBONUCLEOPROTEIN_COMPLEX	GO_SMALL_NUCLEAR_RIBONUCLEOPROTEIN_COMPLEX	Details ...	59	0.59225	1.84491	0.012	0.0966057	0.911	5130	tags=68%, list=28%, signal=94%
GO_ERAD_PATHWAY	GO_ERAD_PATHWAY	Details ...	70	0.471066	1.83696	0.00386847	0.103629	0.925	4262	tags=49%, list=23%, signal=63%
GO_RIBONUCLEOPROTEIN_COMPLEX_LOCALIZATION	GO_RIBONUCLEOPROTEIN_COMPLEX_LOCALIZATION	Details ...	112	0.4864	1.83694	0.0124481	0.102642	0.925	3397	tags=41%, list=19%, signal=50%
GO_GLUCOSE_CATABOLIC_PROCESS	GO_GLUCOSE_CATABOLIC_PROCESS	Details ...	27	0.618548	1.83538	0.0112108	0.103083	0.925	2984	tags=52%, list=16%, signal=62%
GO_PEPTIDYL_ASPARAGINE_MODIFICATION	GO_PEPTIDYL_ASPARAGINE_MODIFICATION	Details ...	38	0.526822	1.83495	0.011976	0.102502	0.925	3771	tags=42%, list=21%, signal=53%
GO_ATP_GENERATION_FROM_ADP	GO_ATP_GENERATION_FROM_ADP	Details ...	35	0.581843	1.83442	0.0197802	0.101986	0.925	2354	tags=43%, list=13%, signal=49%
GO_TERMINATION_OF_RNA_POLYMERASE_II_TRANSCRIPTION	GO_TERMINATION_OF_RNA_POLYMERASE_II_TRANSCRIPTION	Details ...	61	0.534561	1.83436	0.0163599	0.101034	0.925	3411	tags=46%, list=19%, signal=56%
GO_LYSOPHOSPHOLIPID_ACYLTRANSFERASE_ACTIVITY	GO_LYSOPHOSPHOLIPID_ACYLTRANSFERASE_ACTIVITY	Details ...	17	0.590192	1.83401	0.00220264	0.100428	0.926	2692	tags=41%, list=15%, signal=48%
GO_NF_KAPPAB_BINDING	GO_NF_KAPPAB_BINDING	Details ...	30	0.54655	1.82983	0.00407332	0.103638	0.932	3493	tags=47%, list=19%, signal=58%
GO_CARBON_OXYGEN_LYASE_ACTIVITY	GO_CARBON_OXYGEN_LYASE_ACTIVITY	Details ...	63	0.479571	1.82899	0.00224719	0.103522	0.932	4305	tags=44%, list=24%, signal=58%
GO_REGULATION_OF_MITOPHAGY	GO_REGULATION_OF_MITOPHAGY	Details ...	40	0.487912	1.8283	0.00203666	0.103164	0.932	3065	tags=45%, list=17%, signal=54%
GO_RNA_MODIFICATION	GO_RNA_MODIFICATION	Details ...	105	0.476332	1.82355	0.0148936	0.107292	0.936	2852	tags=41%, list=16%, signal=48%
GO_NAD_METABOLIC_PROCESS	GO_NAD_METABOLIC_PROCESS	Details ...	49	0.540357	1.82147	0.0108225	0.108377	0.941	2354	tags=45%, list=13%, signal=51%
GO_PROTEIN_LOCALIZATION_TO_MEMBRANE	GO_PROTEIN_LOCALIZATION_TO_MEMBRANE	Details ...	370	0.428785	1.82103	0.00852879	0.10792	0.942	2919	tags=35%, list=16%, signal=41%
GO_DNA_DEALKYLATION	GO_DNA_DEALKYLATION	Details ...	19	0.57537	1.82081	<0.0001	0.107215	0.942	4395	tags=63%, list=24%, signal=83%
GO_NEGATIVE_REGULATION_OF_TELOMERE_MAINTENANCE_VIA_TELOMERE_LENGTHENING	GO_NEGATIVE_REGULATION_OF_TELOMERE_MAINTENANCE_VIA_TELOMERE_LENGTHENING	Details ...	17	0.616243	1.81908	0.016	0.108131	0.942	1381	tags=41%, list=8%, signal=45%
GO_PROTEASOME_BINDING	GO_PROTEASOME_BINDING	Details ...	16	0.646127	1.81881	0.014	0.107519	0.942	5277	tags=75%, list=29%, signal=106%
GO_ADP_METABOLIC_PROCESS	GO_ADP_METABOLIC_PROCESS	Details ...	43	0.556699	1.81825	0.0236052	0.107219	0.944	3407	tags=51%, list=19%, signal=63%
GO_NUCLEOTIDE_EXCISION_REPAIR_DNA_DAMAGE_RECOGNITION	GO_NUCLEOTIDE_EXCISION_REPAIR_DNA_DAMAGE_RECOGNITION	Details ...	23	0.615687	1.8173	0.00403226	0.107117	0.945	3071	tags=57%, list=17%, signal=68%
GO_DISULFIDE_OXIDOREDUCTASE_ACTIVITY	GO_DISULFIDE_OXIDOREDUCTASE_ACTIVITY	Details ...	27	0.660019	1.81664	<0.0001	0.106834	0.945	2803	tags=56%, list=15%, signal=66%
GO_TRNA_MODIFICATION	GO_TRNA_MODIFICATION	Details ...	53	0.528884	1.81614	0.0104167	0.106269	0.945	4391	tags=57%, list=24%, signal=74%
GO_POSITIVE_REGULATION_OF_T_HELPER_1_TYPE_IMMUNE_RESPONSE	GO_POSITIVE_REGULATION_OF_T_HELPER_1_TYPE_IMMUNE_RESPONSE	Details ...	15	0.69856	1.81553	0.00227273	0.105931	0.946	3887	tags=60%, list=21%, signal=76%
GO_NIK_NF_KAPPAB_SIGNALING	GO_NIK_NF_KAPPAB_SIGNALING	Details ...	82	0.552125	1.81509	0.00809717	0.105621	0.947	3071	tags=48%, list=17%, signal=57%
GO_REGULATION_OF_CELL_AGING	GO_REGULATION_OF_CELL_AGING	Details ...	32	0.501963	1.81505	0.00660793	0.104773	0.947	1633	tags=31%, list=9%, signal=34%
GO_U2_TYPE_SPLICEOSOMAL_COMPLEX	GO_U2_TYPE_SPLICEOSOMAL_COMPLEX	Details ...	28	0.597967	1.81455	0.008	0.104546	0.948	2987	tags=46%, list=16%, signal=55%
GO_TRANSCRIPTION_FROM_RNA_POLYMERASE_I_PROMOTER	GO_TRANSCRIPTION_FROM_RNA_POLYMERASE_I_PROMOTER	Details ...	34	0.539504	1.81268	0.0041841	0.105551	0.952	1958	tags=35%, list=11%, signal=39%
GO_FORMATION_OF_TRANSLATION_PREINITIATION_COMPLEX	GO_FORMATION_OF_TRANSLATION_PREINITIATION_COMPLEX	Details ...	20	0.685491	1.81168	0.0184049	0.105709	0.953	3508	tags=65%, list=19%, signal=80%
GO_MITOCHONDRIAL_TRANSLATION	GO_MITOCHONDRIAL_TRANSLATION	Details ...	104	0.621239	1.81104	0.0142276	0.105463	0.954	3875	tags=61%, list=21%, signal=77%
GO_REGULATION_OF_TRANSLATIONAL_ELONGATION	GO_REGULATION_OF_TRANSLATIONAL_ELONGATION	Details ...	22	0.586025	1.80928	0.00210084	0.106588	0.955	2535	tags=50%, list=14%, signal=58%
GO_U1_SNRNP	GO_U1_SNRNP	Details ...	17	0.722191	1.8088	0.00621118	0.106128	0.955	3411	tags=65%, list=19%, signal=80%
GO_ANAPHASE_PROMOTING_COMPLEX_DEPENDENT_CATABOLIC_PROCESS	GO_ANAPHASE_PROMOTING_COMPLEX_DEPENDENT_CATABOLIC_PROCESS	Details ...	75	0.603124	1.80856	0.0137255	0.105509	0.955	3071	tags=52%, list=17%, signal=62%
GO_REGULATION_OF_CELLULAR_AMINO_ACID_METABOLIC_PROCESS	GO_REGULATION_OF_CELLULAR_AMINO_ACID_METABOLIC_PROCESS	Details ...	65	0.572106	1.80852	0.0165631	0.104743	0.955	3032	tags=51%, list=17%, signal=61%
GO_NUCLEOID	GO_NUCLEOID	Details ...	39	0.558256	1.80782	0.0020202	0.104446	0.955	2837	tags=51%, list=16%, signal=61%
GO_EUKARYOTIC_TRANSLATION_INITIATION_FACTOR_3_COMPLEX	GO_EUKARYOTIC_TRANSLATION_INITIATION_FACTOR_3_COMPLEX	Details ...	16	0.6955	1.80623	0.010101	0.105321	0.958	997	tags=50%, list=5%, signal=53%
GO_REGULATION_OF_CELLULAR_AMINE_METABOLIC_PROCESS	GO_REGULATION_OF_CELLULAR_AMINE_METABOLIC_PROCESS	Details ...	86	0.510742	1.8053	0.0130719	0.105424	0.959	3305	tags=45%, list=18%, signal=55%
GO_TRANSLATION_PREINITIATION_COMPLEX	GO_TRANSLATION_PREINITIATION_COMPLEX	Details ...	16	0.716689	1.80355	0.018595	0.106338	0.96	997	tags=44%, list=5%, signal=46%
GO_SMALL_RIBOSOMAL_SUBUNIT	GO_SMALL_RIBOSOMAL_SUBUNIT	Details ...	65	0.738794	1.8032	0.0059761	0.105872	0.96	2107	tags=71%, list=12%, signal=80%
GO_REGULATION_OF_PROTEIN_STABILITY	GO_REGULATION_OF_PROTEIN_STABILITY	Details ...	210	0.362629	1.80205	<0.0001	0.10634	0.964	3223	tags=30%, list=18%, signal=37%
GO_U12_TYPE_SPLICEOSOMAL_COMPLEX	GO_U12_TYPE_SPLICEOSOMAL_COMPLEX	Details ...	25	0.618605	1.80145	0.00835073	0.106094	0.964	3883	tags=60%, list=21%, signal=76%
GO_SPLICEOSOMAL_SNRNP_ASSEMBLY	GO_SPLICEOSOMAL_SNRNP_ASSEMBLY	Details ...	37	0.635298	1.80053	0.0103306	0.106179	0.964	3411	tags=59%, list=19%, signal=73%
GO_CARBOXY_TERMINAL_DOMAIN_PROTEIN_KINASE_COMPLEX	GO_CARBOXY_TERMINAL_DOMAIN_PROTEIN_KINASE_COMPLEX	Details ...	22	0.553387	1.8	0.00984252	0.105867	0.964	2963	tags=36%, list=16%, signal=43%
GO_ER_ASSOCIATED_UBIQUITIN_DEPENDENT_PROTEIN_CATABOLIC_PROCESS	GO_ER_ASSOCIATED_UBIQUITIN_DEPENDENT_PROTEIN_CATABOLIC_PROCESS	Details ...	59	0.481658	1.79989	0.00782779	0.105222	0.964	3229	tags=42%, list=18%, signal=51%
GO_RIBOSOMAL_SMALL_SUBUNIT_ASSEMBLY	GO_RIBOSOMAL_SMALL_SUBUNIT_ASSEMBLY	Details ...	16	0.850991	1.79893	<0.0001	0.105322	0.964	2361	tags=81%, list=13%, signal=93%
GO_PROTEIN_TARGETING_TO_MITOCHONDRION	GO_PROTEIN_TARGETING_TO_MITOCHONDRION	Details ...	46	0.583677	1.79867	0.00970874	0.104797	0.964	2625	tags=43%, list=14%, signal=51%
GO_TELOMERASE_HOLOENZYME_COMPLEX	GO_TELOMERASE_HOLOENZYME_COMPLEX	Details ...	19	0.609678	1.79607	0.012848	0.106601	0.968	2392	tags=63%, list=13%, signal=73%
GO_CATALYTIC_STEP_2_SPLICEOSOME	GO_CATALYTIC_STEP_2_SPLICEOSOME	Details ...	84	0.546133	1.79565	0.026971	0.106264	0.968	3911	tags=52%, list=22%, signal=66%
GO_PROTEIN_STABILIZATION	GO_PROTEIN_STABILIZATION	Details ...	126	0.37971	1.79444	<0.0001	0.10674	0.968	3209	tags=32%, list=18%, signal=38%
GO_DNA_TEMPLATED_TRANSCRIPTION_ELONGATION	GO_DNA_TEMPLATED_TRANSCRIPTION_ELONGATION	Details ...	86	0.458742	1.79026	0.0100604	0.11002	0.968	2082	tags=29%, list=11%, signal=33%
GO_RIBOSOMAL_LARGE_SUBUNIT_ASSEMBLY	GO_RIBOSOMAL_LARGE_SUBUNIT_ASSEMBLY	Details ...	23	0.706619	1.78881	0.0139721	0.110503	0.969	2576	tags=65%, list=14%, signal=76%
GO_GLOBAL_GENOME_NUCLEOTIDE_EXCISION_REPAIR	GO_GLOBAL_GENOME_NUCLEOTIDE_EXCISION_REPAIR	Details ...	32	0.515448	1.78842	0.0083682	0.110158	0.969	3071	tags=44%, list=17%, signal=53%
GO_RNA_CAPPING	GO_RNA_CAPPING	Details ...	34	0.542899	1.78444	0.0182556	0.113353	0.973	4949	tags=56%, list=27%, signal=77%
GO_ARP2_3_COMPLEX_MEDIATED_ACTIN_NUCLEATION	GO_ARP2_3_COMPLEX_MEDIATED_ACTIN_NUCLEATION	Details ...	15	0.637837	1.78419	0.00826446	0.112837	0.973	2018	tags=53%, list=11%, signal=60%
GO_REGULATION_OF_PROTEIN_MODIFICATION_BY_SMALL_PROTEIN_CONJUGATION_OR_REMOVAL	GO_REGULATION_OF_PROTEIN_MODIFICATION_BY_SMALL_PROTEIN_CONJUGATION_OR_REMOVAL	Details ...	265	0.387224	1.78288	<0.0001	0.113455	0.974	3166	tags=33%, list=17%, signal=40%
GO_OXIDOREDUCTION_COENZYME_METABOLIC_PROCESS	GO_OXIDOREDUCTION_COENZYME_METABOLIC_PROCESS	Details ...	96	0.475015	1.78192	0.0105932	0.113682	0.976	2434	tags=39%, list=13%, signal=44%
GO_CIS_TRANS_ISOMERASE_ACTIVITY	GO_CIS_TRANS_ISOMERASE_ACTIVITY	Details ...	38	0.522323	1.78108	0.0102459	0.113717	0.977	2474	tags=37%, list=14%, signal=43%
GO_NUCLEAR_TRANSCRIBED_MRNA_CATABOLIC_PROCESS_DEADENYLATION_DEPENDENT_DECAY	GO_NUCLEAR_TRANSCRIBED_MRNA_CATABOLIC_PROCESS_DEADENYLATION_DEPENDENT_DECAY	Details ...	53	0.467078	1.78096	0.0101626	0.113072	0.977	2885	tags=34%, list=16%, signal=40%
GO_POLY_PYRIMIDINE_TRACT_BINDING	GO_POLY_PYRIMIDINE_TRACT_BINDING	Details ...	17	0.621195	1.77868	0.00828157	0.11476	0.979	3044	tags=47%, list=17%, signal=56%
GO_NUCLEOSIDE_MONOPHOSPHATE_BIOSYNTHETIC_PROCESS	GO_NUCLEOSIDE_MONOPHOSPHATE_BIOSYNTHETIC_PROCESS	Details ...	76	0.524321	1.77864	0.0147992	0.114047	0.979	3245	tags=53%, list=18%, signal=64%
GO_PROTEASOME_COMPLEX	GO_PROTEASOME_COMPLEX	Details ...	73	0.567627	1.77792	0.0198807	0.113971	0.979	4840	tags=66%, list=27%, signal=89%
GO_RNA_SPLICING_VIA_ENDONUCLEOLYTIC_CLEAVAGE_AND_LIGATION	GO_RNA_SPLICING_VIA_ENDONUCLEOLYTIC_CLEAVAGE_AND_LIGATION	Details ...	15	0.62614	1.77712	0.00616016	0.113999	0.979	2741	tags=53%, list=15%, signal=63%
GO_RNA_POLYADENYLATION	GO_RNA_POLYADENYLATION	Details ...	29	0.544274	1.77668	0.0113895	0.113631	0.979	2640	tags=34%, list=15%, signal=40%
GO_U2_SNRNP	GO_U2_SNRNP	Details ...	18	0.685435	1.77552	0.00990099	0.114046	0.98	4451	tags=78%, list=25%, signal=103%
GO_CYTOSOLIC_SMALL_RIBOSOMAL_SUBUNIT	GO_CYTOSOLIC_SMALL_RIBOSOMAL_SUBUNIT	Details ...	42	0.814473	1.76992	0.00793651	0.118976	0.981	1949	tags=81%, list=11%, signal=90%
GO_RIBONUCLEASE_ACTIVITY	GO_RIBONUCLEASE_ACTIVITY	Details ...	86	0.415063	1.76883	0.00677201	0.119435	0.981	2771	tags=33%, list=15%, signal=38%
GO_RNA_LOCALIZATION	GO_RNA_LOCALIZATION	Details ...	173	0.4279	1.76793	0.0104822	0.119602	0.982	4776	tags=46%, list=26%, signal=61%
GO_COP9_SIGNALOSOME	GO_COP9_SIGNALOSOME	Details ...	31	0.48432	1.76663	0.00425532	0.120328	0.982	2840	tags=45%, list=16%, signal=53%
GO_MACROLIDE_BINDING	GO_MACROLIDE_BINDING	Details ...	18	0.635859	1.76609	0.00632911	0.12024	0.982	3715	tags=61%, list=20%, signal=77%
GO_DENDRITIC_CELL_DIFFERENTIATION	GO_DENDRITIC_CELL_DIFFERENTIATION	Details ...	32	0.608835	1.76453	0.0150538	0.12137	0.982	5122	tags=72%, list=28%, signal=100%
GO_PROTEIN_HYDROXYLATION	GO_PROTEIN_HYDROXYLATION	Details ...	15	0.645055	1.76412	0.0226804	0.12103	0.983	1733	tags=47%, list=10%, signal=52%
GO_OSTEOBLAST_DEVELOPMENT	GO_OSTEOBLAST_DEVELOPMENT	Details ...	18	0.571139	1.76302	0.00497512	0.121402	0.984	2917	tags=33%, list=16%, signal=40%
GO_TRANSLATIONAL_ELONGATION	GO_TRANSLATIONAL_ELONGATION	Details ...	108	0.593467	1.75986	0.0241935	0.124	0.987	3875	tags=61%, list=21%, signal=77%
GO_PROTEIN_LOCALIZATION_TO_MITOCHONDRION	GO_PROTEIN_LOCALIZATION_TO_MITOCHONDRION	Details ...	62	0.509703	1.75927	0.0214008	0.123953	0.987	2665	tags=40%, list=15%, signal=47%
GO_REGULATION_OF_NUCLEASE_ACTIVITY	GO_REGULATION_OF_NUCLEASE_ACTIVITY	Details ...	23	0.525924	1.75888	0.00213675	0.123625	0.987	1507	tags=30%, list=8%, signal=33%
GO_OLIGOSACCHARIDE_LIPID_INTERMEDIATE_BIOSYNTHETIC_PROCESS	GO_OLIGOSACCHARIDE_LIPID_INTERMEDIATE_BIOSYNTHETIC_PROCESS	Details ...	20	0.61157	1.75599	0.0251938	0.125934	0.988	4101	tags=55%, list=23%, signal=71%
GO_NUCLEAR_EXPORT	GO_NUCLEAR_EXPORT	Details ...	139	0.4439	1.75501	0.0164609	0.126129	0.988	2985	tags=36%, list=16%, signal=43%
GO_RESPONSE_TO_TOPOLOGICALLY_INCORRECT_PROTEIN	GO_RESPONSE_TO_TOPOLOGICALLY_INCORRECT_PROTEIN	Details ...	153	0.424127	1.75448	0.014433	0.125992	0.988	3546	tags=39%, list=20%, signal=48%
GO_PROTEIN_EXIT_FROM_ENDOPLASMIC_RETICULUM	GO_PROTEIN_EXIT_FROM_ENDOPLASMIC_RETICULUM	Details ...	18	0.670657	1.75031	0.01	0.129448	0.988	4031	tags=72%, list=22%, signal=93%
GO_RNA_SPLICING	GO_RNA_SPLICING	Details ...	345	0.436895	1.75004	0.0210084	0.128959	0.988	3437	tags=39%, list=19%, signal=47%
GO_PRESPLICEOSOME	GO_PRESPLICEOSOME	Details ...	21	0.633406	1.74686	0.0214844	0.13155	0.989	5130	tags=67%, list=28%, signal=93%
GO_RNA_SPLICING_VIA_TRANSESTERIFICATION_REACTIONS	GO_RNA_SPLICING_VIA_TRANSESTERIFICATION_REACTIONS	Details ...	257	0.45402	1.74603	0.0244898	0.131766	0.989	3437	tags=40%, list=19%, signal=49%
GO_PROTEIN_N_LINKED_GLYCOSYLATION	GO_PROTEIN_N_LINKED_GLYCOSYLATION	Details ...	73	0.475172	1.74561	0.012605	0.131437	0.989	3791	tags=40%, list=21%, signal=50%
GO_NUCLEOBASE_CONTAINING_SMALL_MOLECULE_INTERCONVERSION	GO_NUCLEOBASE_CONTAINING_SMALL_MOLECULE_INTERCONVERSION	Details ...	21	0.593629	1.74233	0.024948	0.134151	0.991	3694	tags=57%, list=20%, signal=72%
GO_ACYLGLYCEROL_O_ACYLTRANSFERASE_ACTIVITY	GO_ACYLGLYCEROL_O_ACYLTRANSFERASE_ACTIVITY	Details ...	26	0.514987	1.74107	0.0139535	0.134741	0.991	3597	tags=42%, list=20%, signal=53%
GO_TRANSLATION_ELONGATION_FACTOR_ACTIVITY	GO_TRANSLATION_ELONGATION_FACTOR_ACTIVITY	Details ...	19	0.5962	1.73994	0.0257511	0.1352	0.991	2459	tags=47%, list=14%, signal=55%
GO_NEGATIVE_REGULATION_OF_PROTEIN_MODIFICATION_BY_SMALL_PROTEIN_CONJUGATION_OR_REMOVAL	GO_NEGATIVE_REGULATION_OF_PROTEIN_MODIFICATION_BY_SMALL_PROTEIN_CONJUGATION_OR_REMOVAL	Details ...	133	0.457215	1.73937	0.0162602	0.134979	0.991	4620	tags=50%, list=25%, signal=66%
GO_ENDOPLASMIC_RETICULUM_GOLGI_INTERMEDIATE_COMPARTMENT_MEMBRANE	GO_ENDOPLASMIC_RETICULUM_GOLGI_INTERMEDIATE_COMPARTMENT_MEMBRANE	Details ...	58	0.505236	1.73935	0.0245902	0.134281	0.991	2956	tags=47%, list=16%, signal=55%
GO_HEXOSE_CATABOLIC_PROCESS	GO_HEXOSE_CATABOLIC_PROCESS	Details ...	46	0.488494	1.73853	0.00666667	0.134658	0.991	2984	tags=43%, list=16%, signal=52%
GO_NUCLEAR_CYCLIN_DEPENDENT_PROTEIN_KINASE_HOLOENZYME_COMPLEX	GO_NUCLEAR_CYCLIN_DEPENDENT_PROTEIN_KINASE_HOLOENZYME_COMPLEX	Details ...	15	0.598774	1.73341	0.0263158	0.139577	0.992	515	tags=27%, list=3%, signal=27%
GO_PRECATALYTIC_SPLICEOSOME	GO_PRECATALYTIC_SPLICEOSOME	Details ...	21	0.671795	1.73266	0.0196078	0.139621	0.992	3816	tags=71%, list=21%, signal=90%
GO_NUCLEOTIDE_EXCISION_REPAIR_DNA_DUPLEX_UNWINDING	GO_NUCLEOTIDE_EXCISION_REPAIR_DNA_DUPLEX_UNWINDING	Details ...	22	0.543931	1.73171	0.0123967	0.14007	0.992	3742	tags=45%, list=21%, signal=57%
GO_REGULATION_OF_CELLULAR_AMIDE_METABOLIC_PROCESS	GO_REGULATION_OF_CELLULAR_AMIDE_METABOLIC_PROCESS	Details ...	320	0.346479	1.72669	<0.0001	0.145094	0.994	2607	tags=26%, list=14%, signal=30%
GO_MACROMOLECULE_TRANSMEMBRANE_TRANSPORTER_ACTIVITY	GO_MACROMOLECULE_TRANSMEMBRANE_TRANSPORTER_ACTIVITY	Details ...	20	0.58946	1.72617	0.00635593	0.144969	0.994	3427	tags=50%, list=19%, signal=62%
GO_PYRIMIDINE_NUCLEOSIDE_TRIPHOSPHATE_BIOSYNTHETIC_PROCESS	GO_PYRIMIDINE_NUCLEOSIDE_TRIPHOSPHATE_BIOSYNTHETIC_PROCESS	Details ...	17	0.589707	1.72273	0.0245902	0.148113	0.994	3035	tags=41%, list=17%, signal=49%
GO_DEOXYRIBONUCLEOSIDE_TRIPHOSPHATE_METABOLIC_PROCESS	GO_DEOXYRIBONUCLEOSIDE_TRIPHOSPHATE_METABOLIC_PROCESS	Details ...	16	0.681173	1.72146	0.0154739	0.148746	0.994	3783	tags=56%, list=21%, signal=71%
GO_GLYCOSYL_COMPOUND_BIOSYNTHETIC_PROCESS	GO_GLYCOSYL_COMPOUND_BIOSYNTHETIC_PROCESS	Details ...	107	0.441521	1.72072	0.0268041	0.148842	0.994	3245	tags=41%, list=18%, signal=50%
GO_NUCLEOSIDE_PHOSPHATE_BIOSYNTHETIC_PROCESS	GO_NUCLEOSIDE_PHOSPHATE_BIOSYNTHETIC_PROCESS	Details ...	170	0.388766	1.71965	0.00653595	0.149421	0.994	3245	tags=35%, list=18%, signal=43%
GO_NUCLEOBASE_CONTAINING_COMPOUND_TRANSPORT	GO_NUCLEOBASE_CONTAINING_COMPOUND_TRANSPORT	Details ...	187	0.38933	1.71874	0.00869565	0.149615	0.994	3450	tags=34%, list=19%, signal=41%
GO_CLATHRIN_ADAPTOR_COMPLEX	GO_CLATHRIN_ADAPTOR_COMPLEX	Details ...	27	0.524496	1.71655	0.011236	0.151335	0.994	5534	tags=63%, list=31%, signal=90%
GO_NADH_METABOLIC_PROCESS	GO_NADH_METABOLIC_PROCESS	Details ...	33	0.57107	1.71542	0.0286344	0.151859	0.995	2354	tags=48%, list=13%, signal=56%
GO_FC_EPSILON_RECEPTOR_SIGNALING_PATHWAY	GO_FC_EPSILON_RECEPTOR_SIGNALING_PATHWAY	Details ...	123	0.445964	1.71498	0.0104167	0.151533	0.995	4978	tags=53%, list=27%, signal=72%
GO_EMBRYO_IMPLANTATION	GO_EMBRYO_IMPLANTATION	Details ...	35	0.471214	1.7142	0.00826446	0.151828	0.995	3714	tags=43%, list=20%, signal=54%
GO_RESPONSE_TO_ENDOPLASMIC_RETICULUM_STRESS	GO_RESPONSE_TO_ENDOPLASMIC_RETICULUM_STRESS	Details ...	219	0.378707	1.71412	0.00811359	0.151173	0.995	3546	tags=35%, list=20%, signal=43%
GO_BRANCHING_INVOLVED_IN_MAMMARY_GLAND_DUCT_MORPHOGENESIS	GO_BRANCHING_INVOLVED_IN_MAMMARY_GLAND_DUCT_MORPHOGENESIS	Details ...	20	0.540076	1.71094	0.016092	0.154122	0.995	2846	tags=45%, list=16%, signal=53%
GO_PURINE_NUCLEOSIDE_BIOSYNTHETIC_PROCESS	GO_PURINE_NUCLEOSIDE_BIOSYNTHETIC_PROCESS	Details ...	80	0.472068	1.71048	0.0310559	0.153911	0.995	3245	tags=45%, list=18%, signal=55%
GO_NEGATIVE_REGULATION_OF_DNA_BIOSYNTHETIC_PROCESS	GO_NEGATIVE_REGULATION_OF_DNA_BIOSYNTHETIC_PROCESS	Details ...	30	0.484075	1.70701	0.00934579	0.157115	0.996	1381	tags=33%, list=8%, signal=36%
GO_REGULATION_OF_RELEASE_OF_CYTOCHROME_C_FROM_MITOCHONDRIA	GO_REGULATION_OF_RELEASE_OF_CYTOCHROME_C_FROM_MITOCHONDRIA	Details ...	42	0.473712	1.70414	0.0214592	0.159707	0.998	3463	tags=45%, list=19%, signal=56%
GO_FC_RECEPTOR_SIGNALING_PATHWAY	GO_FC_RECEPTOR_SIGNALING_PATHWAY	Details ...	182	0.431489	1.70386	0.0144033	0.159315	0.998	4981	tags=51%, list=27%, signal=69%
GO_GLYCERALDEHYDE_3_PHOSPHATE_METABOLIC_PROCESS	GO_GLYCERALDEHYDE_3_PHOSPHATE_METABOLIC_PROCESS	Details ...	16	0.630338	1.70226	0.00816326	0.160657	0.998	2056	tags=56%, list=11%, signal=63%
GO_TRANSLATIONAL_TERMINATION	GO_TRANSLATIONAL_TERMINATION	Details ...	91	0.604274	1.70041	0.0385396	0.162192	0.998	3875	tags=62%, list=21%, signal=78%
GO_NEGATIVE_REGULATION_OF_RELEASE_OF_CYTOCHROME_C_FROM_MITOCHONDRIA	GO_NEGATIVE_REGULATION_OF_RELEASE_OF_CYTOCHROME_C_FROM_MITOCHONDRIA	Details ...	16	0.614489	1.69962	0.0263736	0.162388	0.998	1993	tags=44%, list=11%, signal=49%
GO_POSITIVE_REGULATION_OF_CANONICAL_WNT_SIGNALING_PATHWAY	GO_POSITIVE_REGULATION_OF_CANONICAL_WNT_SIGNALING_PATHWAY	Details ...	115	0.401125	1.6987	0.0107296	0.162814	0.998	3166	tags=36%, list=17%, signal=43%
GO_NEGATIVE_REGULATION_OF_RNA_SPLICING	GO_NEGATIVE_REGULATION_OF_RNA_SPLICING	Details ...	24	0.569967	1.69684	0.0327869	0.164196	0.998	3255	tags=54%, list=18%, signal=66%
GO_NUCLEOSIDE_TRIPHOSPHATE_BIOSYNTHETIC_PROCESS	GO_NUCLEOSIDE_TRIPHOSPHATE_BIOSYNTHETIC_PROCESS	Details ...	55	0.541621	1.69611	0.0308642	0.164242	0.998	3440	tags=53%, list=19%, signal=65%
GO_REGULATION_OF_CYSTEINE_TYPE_ENDOPEPTIDASE_ACTIVITY_INVOLVED_IN_APOPTOTIC_SIGNALING_PATHWAY	GO_REGULATION_OF_CYSTEINE_TYPE_ENDOPEPTIDASE_ACTIVITY_INVOLVED_IN_APOPTOTIC_SIGNALING_PATHWAY	Details ...	22	0.595172	1.69593	0.0231579	0.163711	0.998	665	tags=36%, list=4%, signal=38%
GO_NUCLEOSIDE_DIPHOSPHATE_METABOLIC_PROCESS	GO_NUCLEOSIDE_DIPHOSPHATE_METABOLIC_PROCESS	Details ...	78	0.431417	1.69398	0.0194805	0.165364	0.998	3201	tags=38%, list=18%, signal=47%
GO_NEGATIVE_REGULATION_OF_RESPONSE_TO_ENDOPLASMIC_RETICULUM_STRESS	GO_NEGATIVE_REGULATION_OF_RESPONSE_TO_ENDOPLASMIC_RETICULUM_STRESS	Details ...	34	0.495269	1.69283	0.0190678	0.166013	0.998	4196	tags=47%, list=23%, signal=61%
GO_LOW_DENSITY_LIPOPROTEIN_PARTICLE_RECEPTOR_BINDING	GO_LOW_DENSITY_LIPOPROTEIN_PARTICLE_RECEPTOR_BINDING	Details ...	17	0.578028	1.69205	0.020316	0.166037	0.998	3571	tags=47%, list=20%, signal=59%
GO_TRANSCRIPTION_FROM_RNA_POLYMERASE_III_PROMOTER	GO_TRANSCRIPTION_FROM_RNA_POLYMERASE_III_PROMOTER	Details ...	38	0.482987	1.69172	0.0225873	0.165779	0.998	3263	tags=42%, list=18%, signal=51%
GO_LENS_FIBER_CELL_DIFFERENTIATION	GO_LENS_FIBER_CELL_DIFFERENTIATION	Details ...	24	0.475982	1.69165	0.0125628	0.165073	0.998	2982	tags=29%, list=16%, signal=35%
GO_PYRIMIDINE_NUCLEOTIDE_BIOSYNTHETIC_PROCESS	GO_PYRIMIDINE_NUCLEOTIDE_BIOSYNTHETIC_PROCESS	Details ...	28	0.520826	1.68789	0.0273684	0.168855	0.999	3201	tags=39%, list=18%, signal=48%
GO_ROUGH_ENDOPLASMIC_RETICULUM_MEMBRANE	GO_ROUGH_ENDOPLASMIC_RETICULUM_MEMBRANE	Details ...	19	0.582573	1.68742	0.0176211	0.168627	0.999	2153	tags=37%, list=12%, signal=42%
GO_NUCLEAR_TRANSPORT	GO_NUCLEAR_TRANSPORT	Details ...	341	0.337005	1.68713	0.00220264	0.168305	0.999	3171	tags=30%, list=17%, signal=36%
GO_REGULATION_OF_INTRINSIC_APOPTOTIC_SIGNALING_PATHWAY	GO_REGULATION_OF_INTRINSIC_APOPTOTIC_SIGNALING_PATHWAY	Details ...	135	0.363667	1.68423	0.00234742	0.171244	1	3357	tags=32%, list=19%, signal=39%
GO_AU_RICH_ELEMENT_BINDING	GO_AU_RICH_ELEMENT_BINDING	Details ...	21	0.522624	1.67842	0.0239651	0.177874	1	472	tags=24%, list=3%, signal=24%
GO_NEGATIVE_REGULATION_OF_CANONICAL_WNT_SIGNALING_PATHWAY	GO_NEGATIVE_REGULATION_OF_CANONICAL_WNT_SIGNALING_PATHWAY	Details ...	156	0.369916	1.67639	0.00468384	0.17982	1	3166	tags=31%, list=17%, signal=38%
GO_POSITIVE_REGULATION_OF_RNA_SPLICING	GO_POSITIVE_REGULATION_OF_RNA_SPLICING	Details ...	22	0.537048	1.67596	0.0214592	0.179614	1	3891	tags=55%, list=21%, signal=69%
GO_MACROMOLECULAR_COMPLEX_DISASSEMBLY	GO_MACROMOLECULAR_COMPLEX_DISASSEMBLY	Details ...	175	0.444655	1.67594	0.0338266	0.178837	1	3875	tags=48%, list=21%, signal=60%
GO_MRNA_PROCESSING	GO_MRNA_PROCESSING	Details ...	402	0.39801	1.67369	0.0270833	0.181282	1	3437	tags=36%, list=19%, signal=43%
GO_NUCLEOTIDE_EXCISION_REPAIR_PREINCISION_COMPLEX_ASSEMBLY	GO_NUCLEOTIDE_EXCISION_REPAIR_PREINCISION_COMPLEX_ASSEMBLY	Details ...	29	0.51764	1.6713	0.0205339	0.183455	1	5930	tags=66%, list=33%, signal=97%
GO_POSITIVE_REGULATION_OF_TYPE_I_INTERFERON_PRODUCTION	GO_POSITIVE_REGULATION_OF_TYPE_I_INTERFERON_PRODUCTION	Details ...	69	0.450182	1.67111	0.01	0.182915	1	2099	tags=30%, list=12%, signal=34%
GO_U2_TYPE_PRESPLICEOSOME	GO_U2_TYPE_PRESPLICEOSOME	Details ...	16	0.616169	1.67068	0.0256917	0.1827	1	5130	tags=63%, list=28%, signal=87%
GO_POSITIVE_REGULATION_OF_MRNA_PROCESSING	GO_POSITIVE_REGULATION_OF_MRNA_PROCESSING	Details ...	30	0.480988	1.66986	0.0170576	0.183043	1	1560	tags=37%, list=9%, signal=40%
GO_DEOXYRIBONUCLEOTIDE_METABOLIC_PROCESS	GO_DEOXYRIBONUCLEOTIDE_METABOLIC_PROCESS	Details ...	33	0.538879	1.66701	0.0351967	0.185942	1	3783	tags=48%, list=21%, signal=61%
GO_NEGATIVE_REGULATION_OF_INTRINSIC_APOPTOTIC_SIGNALING_PATHWAY	GO_NEGATIVE_REGULATION_OF_INTRINSIC_APOPTOTIC_SIGNALING_PATHWAY	Details ...	82	0.383939	1.66683	0.00477327	0.185351	1	1514	tags=24%, list=8%, signal=26%
GO_REGULATION_OF_ESTABLISHMENT_OF_PLANAR_POLARITY	GO_REGULATION_OF_ESTABLISHMENT_OF_PLANAR_POLARITY	Details ...	109	0.42068	1.66654	0.0127932	0.184893	1	3071	tags=39%, list=17%, signal=46%
GO_ENDOCYTIC_VESICLE_LUMEN	GO_ENDOCYTIC_VESICLE_LUMEN	Details ...	17	0.574584	1.66591	0.0129534	0.184896	1	5127	tags=53%, list=28%, signal=74%
GO_REGULATION_OF_TRANSLATION_IN_RESPONSE_TO_STRESS	GO_REGULATION_OF_TRANSLATION_IN_RESPONSE_TO_STRESS	Details ...	19	0.53237	1.66506	0.0262097	0.185137	1	4161	tags=58%, list=23%, signal=75%
GO_ORGANELLAR_LARGE_RIBOSOMAL_SUBUNIT	GO_ORGANELLAR_LARGE_RIBOSOMAL_SUBUNIT	Details ...	30	0.653601	1.66489	0.0413386	0.184598	1	3824	tags=67%, list=21%, signal=84%
GO_INACTIVATION_OF_MAPK_ACTIVITY	GO_INACTIVATION_OF_MAPK_ACTIVITY	Details ...	25	0.491197	1.66067	0.0179775	0.189503	1	3880	tags=52%, list=21%, signal=66%
GO_MONOSACCHARIDE_BIOSYNTHETIC_PROCESS	GO_MONOSACCHARIDE_BIOSYNTHETIC_PROCESS	Details ...	52	0.506359	1.66055	0.026087	0.188912	1	2077	tags=37%, list=11%, signal=41%
GO_SMN_SM_PROTEIN_COMPLEX	GO_SMN_SM_PROTEIN_COMPLEX	Details ...	17	0.666211	1.65901	0.035865	0.190252	1	3411	tags=71%, list=19%, signal=87%
GO_MODULATION_BY_SYMBIONT_OF_HOST_CELLULAR_PROCESS	GO_MODULATION_BY_SYMBIONT_OF_HOST_CELLULAR_PROCESS	Details ...	27	0.488454	1.65645	0.0261569	0.192833	1	2997	tags=44%, list=17%, signal=53%
GO_PORE_COMPLEX	GO_PORE_COMPLEX	Details ...	17	0.535649	1.6563	0.0185185	0.192254	1	356	tags=24%, list=2%, signal=24%
GO_TRNA_SPECIFIC_RIBONUCLEASE_ACTIVITY	GO_TRNA_SPECIFIC_RIBONUCLEASE_ACTIVITY	Details ...	16	0.601078	1.65367	0.0404255	0.195217	1	2620	tags=56%, list=14%, signal=66%
GO_POLYSOME	GO_POLYSOME	Details ...	38	0.483534	1.65028	0.0278422	0.198955	1	2607	tags=42%, list=14%, signal=49%
GO_TOXIN_TRANSPORT	GO_TOXIN_TRANSPORT	Details ...	36	0.451665	1.64984	0.0258621	0.198817	1	728	tags=25%, list=4%, signal=26%
GO_SPLICEOSOMAL_TRI_SNRNP_COMPLEX	GO_SPLICEOSOMAL_TRI_SNRNP_COMPLEX	Details ...	26	0.693502	1.64909	0.0367505	0.198994	1	3911	tags=73%, list=22%, signal=93%
GO_MYELOID_DENDRITIC_CELL_ACTIVATION	GO_MYELOID_DENDRITIC_CELL_ACTIVATION	Details ...	25	0.596445	1.64656	0.043573	0.201875	1	5122	tags=68%, list=28%, signal=95%
GO_CELL_SUBSTRATE_JUNCTION	GO_CELL_SUBSTRATE_JUNCTION	Details ...	387	0.3568	1.64626	0.0150215	0.201474	1	2779	tags=33%, list=15%, signal=39%
GO_CELL_REDOX_HOMEOSTASIS	GO_CELL_REDOX_HOMEOSTASIS	Details ...	60	0.480913	1.64494	0.0282828	0.202645	1	3394	tags=47%, list=19%, signal=57%
GO_MONOSACCHARIDE_CATABOLIC_PROCESS	GO_MONOSACCHARIDE_CATABOLIC_PROCESS	Details ...	55	0.450236	1.6434	0.00886918	0.204067	1	2984	tags=40%, list=16%, signal=48%
GO_CELLULAR_RESPONSE_TO_TOPOLOGICALLY_INCORRECT_PROTEIN	GO_CELLULAR_RESPONSE_TO_TOPOLOGICALLY_INCORRECT_PROTEIN	Details ...	113	0.410868	1.64322	0.0243902	0.203467	1	3546	tags=35%, list=20%, signal=44%
GO_NEGATIVE_REGULATION_OF_MRNA_METABOLIC_PROCESS	GO_NEGATIVE_REGULATION_OF_MRNA_METABOLIC_PROCESS	Details ...	34	0.507236	1.6395	0.0403226	0.207991	1	3255	tags=47%, list=18%, signal=57%
GO_U4_U6_X_U5_TRI_SNRNP_COMPLEX	GO_U4_U6_X_U5_TRI_SNRNP_COMPLEX	Details ...	21	0.680019	1.63766	0.0348837	0.209806	1	5479	tags=86%, list=30%, signal=123%
GO_THREONINE_TYPE_PEPTIDASE_ACTIVITY	GO_THREONINE_TYPE_PEPTIDASE_ACTIVITY	Details ...	20	0.692405	1.63479	0.0426439	0.213087	1	2830	tags=70%, list=16%, signal=83%
GO_REGULATION_OF_DNA_BIOSYNTHETIC_PROCESS	GO_REGULATION_OF_DNA_BIOSYNTHETIC_PROCESS	Details ...	90	0.364491	1.62922	0.00663717	0.220422	1	2554	tags=24%, list=14%, signal=28%
GO_ORGANELLAR_RIBOSOME	GO_ORGANELLAR_RIBOSOME	Details ...	67	0.613572	1.62811	0.050813	0.221065	1	3824	tags=61%, list=21%, signal=77%
GO_NEGATIVE_REGULATION_OF_ENDOPLASMIC_RETICULUM_STRESS_INDUCED_INTRINSIC_APOPTOTIC_SIGNALING_PATHWAY	GO_NEGATIVE_REGULATION_OF_ENDOPLASMIC_RETICULUM_STRESS_INDUCED_INTRINSIC_APOPTOTIC_SIGNALING_PATHWAY	Details ...	16	0.574846	1.62717	0.0243902	0.221535	1	4196	tags=63%, list=23%, signal=81%
GO_MAMMARY_GLAND_DUCT_MORPHOGENESIS	GO_MAMMARY_GLAND_DUCT_MORPHOGENESIS	Details ...	28	0.478686	1.62684	0.028777	0.221199	1	2846	tags=36%, list=16%, signal=42%
GO_POSITIVE_REGULATION_OF_BINDING	GO_POSITIVE_REGULATION_OF_BINDING	Details ...	124	0.336142	1.62587	<0.0001	0.221728	1	4330	tags=40%, list=24%, signal=53%
GO_U5_SNRNP	GO_U5_SNRNP	Details ...	16	0.667717	1.62503	0.0374753	0.222134	1	1926	tags=56%, list=11%, signal=63%
GO_REGULATION_OF_ENDOPLASMIC_RETICULUM_STRESS_INDUCED_INTRINSIC_APOPTOTIC_SIGNALING_PATHWAY	GO_REGULATION_OF_ENDOPLASMIC_RETICULUM_STRESS_INDUCED_INTRINSIC_APOPTOTIC_SIGNALING_PATHWAY	Details ...	27	0.494823	1.62433	0.0189076	0.222299	1	4196	tags=48%, list=23%, signal=63%
GO_REGULATION_OF_CELLULAR_SENESCENCE	GO_REGULATION_OF_CELLULAR_SENESCENCE	Details ...	26	0.477339	1.62423	0.0247748	0.221615	1	1633	tags=31%, list=9%, signal=34%
GO_PROTEIN_DISULFIDE_OXIDOREDUCTASE_ACTIVITY	GO_PROTEIN_DISULFIDE_OXIDOREDUCTASE_ACTIVITY	Details ...	20	0.628869	1.62366	0.0408998	0.221636	1	2803	tags=55%, list=15%, signal=65%
GO_CELLULAR_COMPONENT_DISASSEMBLY	GO_CELLULAR_COMPONENT_DISASSEMBLY	Details ...	488	0.328471	1.62288	0.0113636	0.221896	1	4273	tags=40%, list=24%, signal=51%
GO_HEAT_SHOCK_PROTEIN_BINDING	GO_HEAT_SHOCK_PROTEIN_BINDING	Details ...	86	0.387684	1.62226	0.0131004	0.221957	1	3063	tags=34%, list=17%, signal=40%
GO_NUCLEOSIDE_MONOPHOSPHATE_METABOLIC_PROCESS	GO_NUCLEOSIDE_MONOPHOSPHATE_METABOLIC_PROCESS	Details ...	226	0.451576	1.62134	0.0709812	0.2224	1	3814	tags=47%, list=21%, signal=59%
GO_NUCLEOSIDE_TRIPHOSPHATE_METABOLIC_PROCESS	GO_NUCLEOSIDE_TRIPHOSPHATE_METABOLIC_PROCESS	Details ...	212	0.461766	1.62049	0.0778443	0.222701	1	3814	tags=46%, list=21%, signal=57%
GO_RIBONUCLEOSIDE_DIPHOSPHATE_METABOLIC_PROCESS	GO_RIBONUCLEOSIDE_DIPHOSPHATE_METABOLIC_PROCESS	Details ...	60	0.431107	1.61998	0.0405117	0.222627	1	3407	tags=43%, list=19%, signal=53%
GO_CYCLIN_DEPENDENT_PROTEIN_KINASE_HOLOENZYME_COMPLEX	GO_CYCLIN_DEPENDENT_PROTEIN_KINASE_HOLOENZYME_COMPLEX	Details ...	30	0.479955	1.61702	0.0250522	0.226177	1	4371	tags=43%, list=24%, signal=57%
GO_MULTI_ORGANISM_LOCALIZATION	GO_MULTI_ORGANISM_LOCALIZATION	Details ...	65	0.425539	1.61697	0.0301811	0.225418	1	3296	tags=37%, list=18%, signal=45%
GO_IRE1_MEDIATED_UNFOLDED_PROTEIN_RESPONSE	GO_IRE1_MEDIATED_UNFOLDED_PROTEIN_RESPONSE	Details ...	53	0.481612	1.61665	0.0376984	0.22504	1	3529	tags=38%, list=19%, signal=47%
GO_TUMOR_NECROSIS_FACTOR_MEDIATED_SIGNALING_PATHWAY	GO_TUMOR_NECROSIS_FACTOR_MEDIATED_SIGNALING_PATHWAY	Details ...	115	0.482849	1.6158	0.0393013	0.22537	1	4977	tags=55%, list=27%, signal=75%
GO_G_PROTEIN_ALPHA_SUBUNIT_BINDING	GO_G_PROTEIN_ALPHA_SUBUNIT_BINDING	Details ...	21	0.4962	1.61521	0.0260047	0.225482	1	3046	tags=43%, list=17%, signal=51%
GO_POSITIVE_REGULATION_OF_TELOMERE_MAINTENANCE	GO_POSITIVE_REGULATION_OF_TELOMERE_MAINTENANCE	Details ...	44	0.438093	1.61479	0.027957	0.225288	1	1872	tags=27%, list=10%, signal=30%
GO_PURINE_CONTAINING_COMPOUND_BIOSYNTHETIC_PROCESS	GO_PURINE_CONTAINING_COMPOUND_BIOSYNTHETIC_PROCESS	Details ...	128	0.371914	1.61352	0.0158014	0.226322	1	3440	tags=37%, list=19%, signal=45%
GO_PROTEIN_TRIMERIZATION	GO_PROTEIN_TRIMERIZATION	Details ...	38	0.433063	1.61184	0.00464037	0.227955	1	2993	tags=32%, list=16%, signal=38%
GO_REGULATION_OF_MAMMARY_GLAND_EPITHELIAL_CELL_PROLIFERATION	GO_REGULATION_OF_MAMMARY_GLAND_EPITHELIAL_CELL_PROLIFERATION	Details ...	16	0.557714	1.61145	0.0517241	0.227713	1	1384	tags=31%, list=8%, signal=34%
GO_COPI_COATED_VESICLE	GO_COPI_COATED_VESICLE	Details ...	22	0.544808	1.6105	0.0545073	0.228292	1	4553	tags=64%, list=25%, signal=85%
GO_REGULATION_OF_MRNA_SPLICING_VIA_SPLICEOSOME	GO_REGULATION_OF_MRNA_SPLICING_VIA_SPLICEOSOME	Details ...	60	0.462487	1.60938	0.0509165	0.229135	1	3568	tags=43%, list=20%, signal=54%
GO_CELLULAR_RESPONSE_TO_INTERLEUKIN_4	GO_CELLULAR_RESPONSE_TO_INTERLEUKIN_4	Details ...	24	0.507003	1.60936	0.036036	0.228335	1	1381	tags=33%, list=8%, signal=36%
GO_NCRNA_3_END_PROCESSING	GO_NCRNA_3_END_PROCESSING	Details ...	20	0.599508	1.609	0.035343	0.22808	1	2174	tags=55%, list=12%, signal=62%
GO_REGULATION_OF_TELOMERE_MAINTENANCE_VIA_TELOMERE_LENGTHENING	GO_REGULATION_OF_TELOMERE_MAINTENANCE_VIA_TELOMERE_LENGTHENING	Details ...	49	0.432604	1.6069	0.0421941	0.230201	1	1381	tags=24%, list=8%, signal=26%
GO_PYRIMIDINE_NUCLEOSIDE_BIOSYNTHETIC_PROCESS	GO_PYRIMIDINE_NUCLEOSIDE_BIOSYNTHETIC_PROCESS	Details ...	27	0.489855	1.60524	0.0408998	0.232041	1	1596	tags=30%, list=9%, signal=32%
GO_MITOCHONDRIAL_TRANSPORT	GO_MITOCHONDRIAL_TRANSPORT	Details ...	161	0.397708	1.60282	0.0443548	0.234803	1	3450	tags=38%, list=19%, signal=46%
GO_ORGANELLAR_SMALL_RIBOSOMAL_SUBUNIT	GO_ORGANELLAR_SMALL_RIBOSOMAL_SUBUNIT	Details ...	25	0.653273	1.60067	0.04375	0.237384	1	3515	tags=68%, list=19%, signal=84%
GO_POSITIVE_REGULATION_OF_DNA_BINDING	GO_POSITIVE_REGULATION_OF_DNA_BINDING	Details ...	40	0.419126	1.60017	0.0169903	0.23732	1	4319	tags=50%, list=24%, signal=65%
GO_TRANSFERASE_ACTIVITY_TRANSFERRING_ALKYL_OR_ARYL_OTHER_THAN_METHYL_GROUPS	GO_TRANSFERASE_ACTIVITY_TRANSFERRING_ALKYL_OR_ARYL_OTHER_THAN_METHYL_GROUPS	Details ...	59	0.420053	1.5987	0.0218818	0.238854	1	5092	tags=51%, list=28%, signal=70%
GO_SOMATIC_DIVERSIFICATION_OF_IMMUNOGLOBULINS	GO_SOMATIC_DIVERSIFICATION_OF_IMMUNOGLOBULINS	Details ...	26	0.500871	1.59775	0.0337838	0.239407	1	5981	tags=69%, list=33%, signal=103%
GO_POSITIVE_REGULATION_OF_VIRAL_PROCESS	GO_POSITIVE_REGULATION_OF_VIRAL_PROCESS	Details ...	84	0.378658	1.59702	0.0208333	0.239728	1	2808	tags=30%, list=15%, signal=35%
GO_MODIFICATION_BY_SYMBIONT_OF_HOST_MORPHOLOGY_OR_PHYSIOLOGY	GO_MODIFICATION_BY_SYMBIONT_OF_HOST_MORPHOLOGY_OR_PHYSIOLOGY	Details ...	44	0.413064	1.59686	0.0246637	0.239151	1	2997	tags=34%, list=17%, signal=41%
GO_CELLULAR_SENESCENCE	GO_CELLULAR_SENESCENCE	Details ...	31	0.436924	1.59682	0.020979	0.2384	1	2554	tags=35%, list=14%, signal=41%
GO_VIRION_ASSEMBLY	GO_VIRION_ASSEMBLY	Details ...	36	0.479711	1.5967	0.0533597	0.237772	1	4271	tags=44%, list=24%, signal=58%
GO_REGULATION_OF_MITOCHONDRION_ORGANIZATION	GO_REGULATION_OF_MITOCHONDRION_ORGANIZATION	Details ...	199	0.328004	1.59264	0.00649351	0.24334	1	3494	tags=33%, list=19%, signal=40%
GO_NUCLEOTIDE_SUGAR_BIOSYNTHETIC_PROCESS	GO_NUCLEOTIDE_SUGAR_BIOSYNTHETIC_PROCESS	Details ...	19	0.569497	1.592	0.0606695	0.243453	1	6982	tags=95%, list=38%, signal=154%
GO_NEGATIVE_REGULATION_OF_MRNA_SPLICING_VIA_SPLICEOSOME	GO_NEGATIVE_REGULATION_OF_MRNA_SPLICING_VIA_SPLICEOSOME	Details ...	19	0.587825	1.59113	0.0761317	0.243902	1	4452	tags=63%, list=25%, signal=84%
GO_POSITIVE_REGULATION_OF_LEUKOCYTE_DIFFERENTIATION	GO_POSITIVE_REGULATION_OF_LEUKOCYTE_DIFFERENTIATION	Details ...	121	0.415541	1.58873	0.058548	0.246827	1	6478	tags=61%, list=36%, signal=94%
GO_REGULATION_OF_TELOMERE_MAINTENANCE	GO_REGULATION_OF_TELOMERE_MAINTENANCE	Details ...	64	0.421019	1.58788	0.0322581	0.247233	1	2099	tags=28%, list=12%, signal=32%
GO_ERYTHROCYTE_HOMEOSTASIS	GO_ERYTHROCYTE_HOMEOSTASIS	Details ...	68	0.373516	1.5876	0.0138889	0.246905	1	3020	tags=32%, list=17%, signal=39%
GO_CELL_CELL_RECOGNITION	GO_CELL_CELL_RECOGNITION	Details ...	50	0.408257	1.58633	0.0253521	0.247947	1	5069	tags=48%, list=28%, signal=66%
GO_POSITIVE_REGULATION_OF_RELEASE_OF_CYTOCHROME_C_FROM_MITOCHONDRIA	GO_POSITIVE_REGULATION_OF_RELEASE_OF_CYTOCHROME_C_FROM_MITOCHONDRIA	Details ...	27	0.471362	1.58627	0.0307692	0.247194	1	3918	tags=52%, list=22%, signal=66%
GO_METALLO_SULFUR_CLUSTER_ASSEMBLY	GO_METALLO_SULFUR_CLUSTER_ASSEMBLY	Details ...	18	0.595679	1.58556	0.055102	0.247566	1	2055	tags=39%, list=11%, signal=44%
GO_PROTEASOMAL_PROTEIN_CATABOLIC_PROCESS	GO_PROTEASOMAL_PROTEIN_CATABOLIC_PROCESS	Details ...	263	0.343941	1.58393	0.0160643	0.249306	1	3071	tags=32%, list=17%, signal=38%
GO_POSITIVE_REGULATION_OF_CELLULAR_PROTEIN_CATABOLIC_PROCESS	GO_POSITIVE_REGULATION_OF_CELLULAR_PROTEIN_CATABOLIC_PROCESS	Details ...	185	0.360395	1.5833	0.0253411	0.249532	1	3655	tags=37%, list=20%, signal=46%
GO_PRODUCTION_OF_MOLECULAR_MEDIATOR_OF_IMMUNE_RESPONSE	GO_PRODUCTION_OF_MOLECULAR_MEDIATOR_OF_IMMUNE_RESPONSE	Details ...	57	0.433159	1.58218	0.0368664	0.250639	1	6054	tags=58%, list=33%, signal=87%
GO_GLUTAMINE_FAMILY_AMINO_ACID_BIOSYNTHETIC_PROCESS	GO_GLUTAMINE_FAMILY_AMINO_ACID_BIOSYNTHETIC_PROCESS	Details ...	19	0.506882	1.58064	0.039627	0.252287	1	4009	tags=47%, list=22%, signal=61%
GO_CELLULAR_PROTEIN_COMPLEX_DISASSEMBLY	GO_CELLULAR_PROTEIN_COMPLEX_DISASSEMBLY	Details ...	119	0.486468	1.57922	0.0688259	0.253646	1	3875	tags=53%, list=21%, signal=67%
GO_VESICLE_COAT	GO_VESICLE_COAT	Details ...	44	0.457321	1.57833	0.045738	0.254145	1	4553	tags=55%, list=25%, signal=73%
GO_POSITIVE_REGULATION_OF_MULTI_ORGANISM_PROCESS	GO_POSITIVE_REGULATION_OF_MULTI_ORGANISM_PROCESS	Details ...	142	0.343823	1.5772	0.00665188	0.255056	1	4384	tags=39%, list=24%, signal=52%
GO_OSTEOBLAST_DIFFERENTIATION	GO_OSTEOBLAST_DIFFERENTIATION	Details ...	123	0.363204	1.57621	0.0204082	0.255714	1	2508	tags=27%, list=14%, signal=31%
GO_REGULATION_OF_DNA_DAMAGE_RESPONSE_SIGNAL_TRANSDUCTION_BY_P53_CLASS_MEDIATOR	GO_REGULATION_OF_DNA_DAMAGE_RESPONSE_SIGNAL_TRANSDUCTION_BY_P53_CLASS_MEDIATOR	Details ...	27	0.454135	1.57558	0.0418502	0.255859	1	4640	tags=48%, list=26%, signal=65%
GO_RESPONSE_TO_ARSENIC_CONTAINING_SUBSTANCE	GO_RESPONSE_TO_ARSENIC_CONTAINING_SUBSTANCE	Details ...	29	0.445134	1.57531	0.025522	0.255499	1	3188	tags=34%, list=18%, signal=42%
GO_GLYCOSYL_COMPOUND_METABOLIC_PROCESS	GO_GLYCOSYL_COMPOUND_METABOLIC_PROCESS	Details ...	345	0.378727	1.57477	0.0528541	0.255566	1	3478	tags=37%, list=19%, signal=45%
GO_COFACTOR_METABOLIC_PROCESS	GO_COFACTOR_METABOLIC_PROCESS	Details ...	314	0.347395	1.57397	0.0231579	0.25606	1	3470	tags=32%, list=19%, signal=39%
GO_NEGATIVE_REGULATION_OF_INTRINSIC_APOPTOTIC_SIGNALING_PATHWAY_BY_P53_CLASS_MEDIATOR	GO_NEGATIVE_REGULATION_OF_INTRINSIC_APOPTOTIC_SIGNALING_PATHWAY_BY_P53_CLASS_MEDIATOR	Details ...	17	0.489801	1.57356	0.0365112	0.255863	1	1454	tags=35%, list=8%, signal=38%
GO_POSITIVE_REGULATION_OF_LAMELLIPODIUM_ASSEMBLY	GO_POSITIVE_REGULATION_OF_LAMELLIPODIUM_ASSEMBLY	Details ...	15	0.546396	1.5722	0.0383795	0.257325	1	2364	tags=47%, list=13%, signal=54%
GO_RRNA_METHYLATION	GO_RRNA_METHYLATION	Details ...	15	0.56163	1.571	0.0593047	0.258363	1	2147	tags=47%, list=12%, signal=53%
GO_TETRAPYRROLE_BIOSYNTHETIC_PROCESS	GO_TETRAPYRROLE_BIOSYNTHETIC_PROCESS	Details ...	27	0.497839	1.57045	0.0556701	0.258421	1	2166	tags=41%, list=12%, signal=46%
GO_MYELOID_CELL_HOMEOSTASIS	GO_MYELOID_CELL_HOMEOSTASIS	Details ...	83	0.361365	1.56957	0.0141176	0.259014	1	3020	tags=30%, list=17%, signal=36%
GO_HEME_BIOSYNTHETIC_PROCESS	GO_HEME_BIOSYNTHETIC_PROCESS	Details ...	20	0.53814	1.56903	0.0582121	0.25911	1	2166	tags=45%, list=12%, signal=51%
GO_PROTEIN_IMPORT_INTO_NUCLEUS_TRANSLOCATION	GO_PROTEIN_IMPORT_INTO_NUCLEUS_TRANSLOCATION	Details ...	28	0.470315	1.56855	0.0235546	0.259025	1	4576	tags=50%, list=25%, signal=67%
GO_T_CELL_RECEPTOR_SIGNALING_PATHWAY	GO_T_CELL_RECEPTOR_SIGNALING_PATHWAY	Details ...	138	0.467844	1.56836	0.0790021	0.258525	1	5564	tags=60%, list=31%, signal=86%
GO_RESPONSE_TO_INTERLEUKIN_4	GO_RESPONSE_TO_INTERLEUKIN_4	Details ...	29	0.451411	1.56662	0.044843	0.260505	1	1381	tags=31%, list=8%, signal=34%
GO_IMMUNOGLOBULIN_PRODUCTION	GO_IMMUNOGLOBULIN_PRODUCTION	Details ...	40	0.462474	1.56599	0.0509259	0.260663	1	6054	tags=65%, list=33%, signal=97%
GO_FIBROBLAST_GROWTH_FACTOR_RECEPTOR_SIGNALING_PATHWAY	GO_FIBROBLAST_GROWTH_FACTOR_RECEPTOR_SIGNALING_PATHWAY	Details ...	83	0.375219	1.56598	0.00724638	0.25986	1	2162	tags=23%, list=12%, signal=26%
GO_REGULATION_OF_MRNA_METABOLIC_PROCESS	GO_REGULATION_OF_MRNA_METABOLIC_PROCESS	Details ...	112	0.396356	1.56501	0.037422	0.260703	1	3343	tags=37%, list=18%, signal=45%
GO_PYRUVATE_METABOLIC_PROCESS	GO_PYRUVATE_METABOLIC_PROCESS	Details ...	59	0.443969	1.5641	0.0400943	0.261434	1	2354	tags=31%, list=13%, signal=35%
GO_NUCLEIC_ACID_PHOSPHODIESTER_BOND_HYDROLYSIS	GO_NUCLEIC_ACID_PHOSPHODIESTER_BOND_HYDROLYSIS	Details ...	230	0.344045	1.56285	0.0274262	0.262561	1	3418	tags=32%, list=19%, signal=39%
GO_MYELOID_DENDRITIC_CELL_DIFFERENTIATION	GO_MYELOID_DENDRITIC_CELL_DIFFERENTIATION	Details ...	19	0.582417	1.56284	0.059448	0.261787	1	5122	tags=68%, list=28%, signal=95%
GO_PROTEIN_REFOLDING	GO_PROTEIN_REFOLDING	Details ...	19	0.567702	1.56268	0.0722101	0.261303	1	3078	tags=58%, list=17%, signal=70%
GO_PYRIMIDINE_CONTAINING_COMPOUND_BIOSYNTHETIC_PROCESS	GO_PYRIMIDINE_CONTAINING_COMPOUND_BIOSYNTHETIC_PROCESS	Details ...	37	0.453731	1.56261	0.0347072	0.26064	1	1596	tags=30%, list=9%, signal=33%
GO_PHOSPHOTRANSFERASE_ACTIVITY_FOR_OTHER_SUBSTITUTED_PHOSPHATE_GROUPS	GO_PHOSPHOTRANSFERASE_ACTIVITY_FOR_OTHER_SUBSTITUTED_PHOSPHATE_GROUPS	Details ...	18	0.527393	1.56213	0.0342612	0.260621	1	1448	tags=28%, list=8%, signal=30%
GO_DNA_MODIFICATION	GO_DNA_MODIFICATION	Details ...	75	0.3875	1.56199	0.00959233	0.260093	1	4518	tags=39%, list=25%, signal=51%
GO_MITOCHONDRIAL_MATRIX	GO_MITOCHONDRIAL_MATRIX	Details ...	385	0.384481	1.56168	0.0608519	0.259813	1	4389	tags=45%, list=24%, signal=58%
GO_GLUTAMINE_METABOLIC_PROCESS	GO_GLUTAMINE_METABOLIC_PROCESS	Details ...	22	0.481065	1.55992	0.0455531	0.262065	1	1912	tags=27%, list=11%, signal=30%
GO_ANCHORING_JUNCTION	GO_ANCHORING_JUNCTION	Details ...	473	0.31908	1.55917	0.0266075	0.262538	1	2779	tags=30%, list=15%, signal=34%
GO_NEGATIVE_REGULATION_OF_TRANSLATIONAL_INITIATION	GO_NEGATIVE_REGULATION_OF_TRANSLATIONAL_INITIATION	Details ...	20	0.473685	1.55917	0.0417537	0.261758	1	4161	tags=55%, list=23%, signal=71%
GO_NUCLEOBASE_CONTAINING_COMPOUND_KINASE_ACTIVITY	GO_NUCLEOBASE_CONTAINING_COMPOUND_KINASE_ACTIVITY	Details ...	45	0.400752	1.55875	0.026971	0.261697	1	3201	tags=40%, list=18%, signal=48%
GO_AMINE_BIOSYNTHETIC_PROCESS	GO_AMINE_BIOSYNTHETIC_PROCESS	Details ...	19	0.533152	1.55744	0.0275424	0.262956	1	5135	tags=63%, list=28%, signal=88%
GO_RETROGRADE_VESICLE_MEDIATED_TRANSPORT_GOLGI_TO_ER	GO_RETROGRADE_VESICLE_MEDIATED_TRANSPORT_GOLGI_TO_ER	Details ...	75	0.429428	1.55738	0.0541082	0.262276	1	6202	tags=60%, list=34%, signal=91%
GO_PROTEASOME_ACCESSORY_COMPLEX	GO_PROTEASOME_ACCESSORY_COMPLEX	Details ...	23	0.620718	1.55437	0.108949	0.266229	1	4840	tags=70%, list=27%, signal=95%
GO_REGULATION_OF_VIRAL_TRANSCRIPTION	GO_REGULATION_OF_VIRAL_TRANSCRIPTION	Details ...	57	0.393238	1.5543	0.0530786	0.265524	1	2808	tags=32%, list=15%, signal=37%
GO_CLATHRIN_VESICLE_COAT	GO_CLATHRIN_VESICLE_COAT	Details ...	23	0.496487	1.55359	0.0541082	0.265901	1	4544	tags=61%, list=25%, signal=81%
GO_POSITIVE_REGULATION_OF_LYMPHOCYTE_MIGRATION	GO_POSITIVE_REGULATION_OF_LYMPHOCYTE_MIGRATION	Details ...	26	0.562908	1.5535	0.0897155	0.265267	1	6746	tags=69%, list=37%, signal=110%
GO_POSITIVE_REGULATION_OF_INTERFERON_ALPHA_PRODUCTION	GO_POSITIVE_REGULATION_OF_INTERFERON_ALPHA_PRODUCTION	Details ...	16	0.586889	1.549	0.0573123	0.271783	1	732	tags=25%, list=4%, signal=26%
GO_L_ASCORBIC_ACID_BINDING	GO_L_ASCORBIC_ACID_BINDING	Details ...	17	0.536295	1.5488	0.0761317	0.271337	1	5345	tags=65%, list=29%, signal=92%
GO_POSITIVE_REGULATION_OF_EXTRINSIC_APOPTOTIC_SIGNALING_PATHWAY	GO_POSITIVE_REGULATION_OF_EXTRINSIC_APOPTOTIC_SIGNALING_PATHWAY	Details ...	51	0.40997	1.54871	0.0313808	0.270705	1	3781	tags=37%, list=21%, signal=47%
GO_NEGATIVE_REGULATION_OF_RESPONSE_TO_REACTIVE_OXYGEN_SPECIES	GO_NEGATIVE_REGULATION_OF_RESPONSE_TO_REACTIVE_OXYGEN_SPECIES	Details ...	17	0.498018	1.54832	0.0378151	0.270573	1	1062	tags=35%, list=6%, signal=37%
GO_CELL_AGING	GO_CELL_AGING	Details ...	65	0.368866	1.54793	0.010101	0.270442	1	3166	tags=32%, list=17%, signal=39%
GO_CELLULAR_METABOLIC_COMPOUND_SALVAGE	GO_CELLULAR_METABOLIC_COMPOUND_SALVAGE	Details ...	35	0.443922	1.54661	0.0489796	0.271896	1	3325	tags=43%, list=18%, signal=52%
GO_HYDRO_LYASE_ACTIVITY	GO_HYDRO_LYASE_ACTIVITY	Details ...	43	0.429077	1.54625	0.0332594	0.271777	1	4305	tags=40%, list=24%, signal=52%
GO_POSITIVE_REGULATION_OF_ADAPTIVE_IMMUNE_RESPONSE	GO_POSITIVE_REGULATION_OF_ADAPTIVE_IMMUNE_RESPONSE	Details ...	70	0.468355	1.54517	0.104784	0.272587	1	5253	tags=50%, list=29%, signal=70%
GO_PORPHYRIN_CONTAINING_COMPOUND_METABOLIC_PROCESS	GO_PORPHYRIN_CONTAINING_COMPOUND_METABOLIC_PROCESS	Details ...	34	0.469345	1.54487	0.0598291	0.272281	1	3188	tags=41%, list=18%, signal=50%
GO_LIPOPROTEIN_PARTICLE_RECEPTOR_BINDING	GO_LIPOPROTEIN_PARTICLE_RECEPTOR_BINDING	Details ...	22	0.51399	1.54374	0.0559611	0.2734	1	5127	tags=55%, list=28%, signal=76%
GO_POSITIVE_REGULATION_OF_LAMELLIPODIUM_ORGANIZATION	GO_POSITIVE_REGULATION_OF_LAMELLIPODIUM_ORGANIZATION	Details ...	22	0.471124	1.54316	0.0256959	0.27358	1	2364	tags=41%, list=13%, signal=47%
GO_B_CELL_ACTIVATION_INVOLVED_IN_IMMUNE_RESPONSE	GO_B_CELL_ACTIVATION_INVOLVED_IN_IMMUNE_RESPONSE	Details ...	35	0.439783	1.54225	0.0614035	0.274264	1	5948	tags=57%, list=33%, signal=85%
GO_DECIDUALIZATION	GO_DECIDUALIZATION	Details ...	19	0.508163	1.54158	0.053012	0.27462	1	2240	tags=37%, list=12%, signal=42%
GO_ENDOPLASMIC_RETICULUM_TO_CYTOSOL_TRANSPORT	GO_ENDOPLASMIC_RETICULUM_TO_CYTOSOL_TRANSPORT	Details ...	21	0.504883	1.54085	0.0518962	0.275147	1	1600	tags=33%, list=9%, signal=37%
GO_POSITIVE_REGULATION_OF_PROTEOLYSIS	GO_POSITIVE_REGULATION_OF_PROTEOLYSIS	Details ...	349	0.316688	1.54077	0.0145833	0.274472	1	4618	tags=38%, list=25%, signal=50%
GO_2_IRON_2_SULFUR_CLUSTER_BINDING	GO_2_IRON_2_SULFUR_CLUSTER_BINDING	Details ...	20	0.550986	1.54035	0.0786749	0.274346	1	3919	tags=50%, list=22%, signal=64%
GO_DNA_DAMAGE_RESPONSE_DETECTION_OF_DNA_DAMAGE	GO_DNA_DAMAGE_RESPONSE_DETECTION_OF_DNA_DAMAGE	Details ...	36	0.506813	1.53874	0.073922	0.276313	1	3498	tags=53%, list=19%, signal=65%
GO_MRNA_CIS_SPLICING_VIA_SPLICEOSOME	GO_MRNA_CIS_SPLICING_VIA_SPLICEOSOME	Details ...	16	0.537738	1.5387	0.0644491	0.27559	1	4866	tags=63%, list=27%, signal=85%
GO_NUCLEOBASE_CONTAINING_SMALL_MOLECULE_METABOLIC_PROCESS	GO_NUCLEOBASE_CONTAINING_SMALL_MOLECULE_METABOLIC_PROCESS	Details ...	496	0.340749	1.53869	0.0406852	0.274826	1	3478	tags=33%, list=19%, signal=40%
GO_NUCLEOSIDE_DIPHOSPHATE_KINASE_ACTIVITY	GO_NUCLEOSIDE_DIPHOSPHATE_KINASE_ACTIVITY	Details ...	15	0.544061	1.53862	0.0608696	0.274203	1	3201	tags=40%, list=18%, signal=49%
GO_PYRIMIDINE_RIBONUCLEOTIDE_METABOLIC_PROCESS	GO_PYRIMIDINE_RIBONUCLEOTIDE_METABOLIC_PROCESS	Details ...	22	0.465809	1.53681	0.0643777	0.276323	1	3812	tags=41%, list=21%, signal=52%
GO_REGULATION_OF_DNA_BINDING	GO_REGULATION_OF_DNA_BINDING	Details ...	91	0.348194	1.53646	0.0289157	0.276128	1	4331	tags=38%, list=24%, signal=50%
GO_RIBONUCLEOSIDE_TRIPHOSPHATE_BIOSYNTHETIC_PROCESS	GO_RIBONUCLEOSIDE_TRIPHOSPHATE_BIOSYNTHETIC_PROCESS	Details ...	43	0.524048	1.53576	0.102669	0.276548	1	3440	tags=53%, list=19%, signal=66%
GO_POSITIVE_REGULATION_OF_DNA_BIOSYNTHETIC_PROCESS	GO_POSITIVE_REGULATION_OF_DNA_BIOSYNTHETIC_PROCESS	Details ...	57	0.377914	1.5353	0.0315789	0.276539	1	2392	tags=23%, list=13%, signal=26%
GO_INTRAMOLECULAR_TRANSFERASE_ACTIVITY	GO_INTRAMOLECULAR_TRANSFERASE_ACTIVITY	Details ...	26	0.492319	1.53522	0.0473251	0.275935	1	2869	tags=46%, list=16%, signal=55%
GO_INTRINSIC_COMPONENT_OF_ENDOPLASMIC_RETICULUM_MEMBRANE	GO_INTRINSIC_COMPONENT_OF_ENDOPLASMIC_RETICULUM_MEMBRANE	Details ...	115	0.412275	1.53515	0.0517598	0.275318	1	2168	tags=28%, list=12%, signal=31%
GO_HSP70_PROTEIN_BINDING	GO_HSP70_PROTEIN_BINDING	Details ...	28	0.439491	1.53492	0.0478088	0.274924	1	5664	tags=54%, list=31%, signal=78%
GO_NEGATIVE_REGULATION_OF_INTRINSIC_APOPTOTIC_SIGNALING_PATHWAY_IN_RESPONSE_TO_DNA_DAMAGE	GO_NEGATIVE_REGULATION_OF_INTRINSIC_APOPTOTIC_SIGNALING_PATHWAY_IN_RESPONSE_TO_DNA_DAMAGE	Details ...	25	0.437819	1.53444	0.0378947	0.275022	1	1962	tags=32%, list=11%, signal=36%
GO_MAMMARY_GLAND_MORPHOGENESIS	GO_MAMMARY_GLAND_MORPHOGENESIS	Details ...	39	0.416903	1.53326	0.039627	0.276006	1	3874	tags=38%, list=21%, signal=49%
GO_POSITIVE_REGULATION_OF_MRNA_METABOLIC_PROCESS	GO_POSITIVE_REGULATION_OF_MRNA_METABOLIC_PROCESS	Details ...	41	0.41027	1.53242	0.0425532	0.276528	1	1560	tags=29%, list=9%, signal=32%
GO_COENZYME_METABOLIC_PROCESS	GO_COENZYME_METABOLIC_PROCESS	Details ...	247	0.338699	1.53188	0.0324675	0.276582	1	3433	tags=31%, list=19%, signal=37%
GO_REGULATION_OF_LIPOPOLYSACCHARIDE_MEDIATED_SIGNALING_PATHWAY	GO_REGULATION_OF_LIPOPOLYSACCHARIDE_MEDIATED_SIGNALING_PATHWAY	Details ...	16	0.540405	1.53181	0.0638298	0.275945	1	4276	tags=56%, list=24%, signal=74%
GO_MYELIN_SHEATH	GO_MYELIN_SHEATH	Details ...	162	0.367726	1.53091	0.0530786	0.276751	1	2955	tags=31%, list=16%, signal=37%
GO_TRANSCRIPTION_COUPLED_NUCLEOTIDE_EXCISION_REPAIR	GO_TRANSCRIPTION_COUPLED_NUCLEOTIDE_EXCISION_REPAIR	Details ...	72	0.431318	1.53014	0.0605469	0.277231	1	3071	tags=40%, list=17%, signal=48%
GO_REGULATION_OF_DEFENSE_RESPONSE_TO_VIRUS_BY_VIRUS	GO_REGULATION_OF_DEFENSE_RESPONSE_TO_VIRUS_BY_VIRUS	Details ...	29	0.567539	1.52987	0.0983264	0.276888	1	5603	tags=72%, list=31%, signal=105%
GO_INNER_MITOCHONDRIAL_MEMBRANE_ORGANIZATION	GO_INNER_MITOCHONDRIAL_MEMBRANE_ORGANIZATION	Details ...	16	0.588096	1.52897	0.0658436	0.277564	1	5967	tags=75%, list=33%, signal=112%
GO_PYRIMIDINE_NUCLEOSIDE_TRIPHOSPHATE_METABOLIC_PROCESS	GO_PYRIMIDINE_NUCLEOSIDE_TRIPHOSPHATE_METABOLIC_PROCESS	Details ...	19	0.505858	1.52853	0.0588235	0.277617	1	3035	tags=37%, list=17%, signal=44%
GO_ZINC_ION_HOMEOSTASIS	GO_ZINC_ION_HOMEOSTASIS	Details ...	20	0.503516	1.52826	0.0533333	0.277385	1	4410	tags=55%, list=24%, signal=73%
GO_ISOTYPE_SWITCHING	GO_ISOTYPE_SWITCHING	Details ...	16	0.524521	1.52532	0.0717391	0.281567	1	2907	tags=50%, list=16%, signal=59%
GO_SULFUR_COMPOUND_TRANSPORT	GO_SULFUR_COMPOUND_TRANSPORT	Details ...	31	0.43194	1.52521	0.0209424	0.280983	1	3665	tags=29%, list=20%, signal=36%
GO_MANNOSYLTRANSFERASE_ACTIVITY	GO_MANNOSYLTRANSFERASE_ACTIVITY	Details ...	24	0.476922	1.52402	0.0510638	0.282145	1	2641	tags=29%, list=15%, signal=34%
GO_CELLULAR_AMINO_ACID_METABOLIC_PROCESS	GO_CELLULAR_AMINO_ACID_METABOLIC_PROCESS	Details ...	315	0.314003	1.52398	0.00518135	0.281488	1	3890	tags=31%, list=21%, signal=39%
GO_NEGATIVE_REGULATION_OF_ENDOCYTOSIS	GO_NEGATIVE_REGULATION_OF_ENDOCYTOSIS	Details ...	37	0.427909	1.52389	0.0476191	0.280898	1	4950	tags=43%, list=27%, signal=59%
GO_INTRAMOLECULAR_OXIDOREDUCTASE_ACTIVITY_TRANSPOSING_S_S_BONDS	GO_INTRAMOLECULAR_OXIDOREDUCTASE_ACTIVITY_TRANSPOSING_S_S_BONDS	Details ...	19	0.558717	1.523	0.0865979	0.28156	1	2109	tags=47%, list=12%, signal=54%
GO_PYRIMIDINE_RIBONUCLEOSIDE_METABOLIC_PROCESS	GO_PYRIMIDINE_RIBONUCLEOSIDE_METABOLIC_PROCESS	Details ...	29	0.446417	1.52209	0.0352423	0.282136	1	4395	tags=45%, list=24%, signal=59%
GO_RNA_METHYLATION	GO_RNA_METHYLATION	Details ...	45	0.422171	1.52151	0.0644491	0.282485	1	2413	tags=36%, list=13%, signal=41%
GO_PYRIMIDINE_NUCLEOTIDE_METABOLIC_PROCESS	GO_PYRIMIDINE_NUCLEOTIDE_METABOLIC_PROCESS	Details ...	43	0.420215	1.52102	0.049676	0.282569	1	3812	tags=40%, list=21%, signal=50%
GO_NON_CANONICAL_WNT_SIGNALING_PATHWAY	GO_NON_CANONICAL_WNT_SIGNALING_PATHWAY	Details ...	134	0.362468	1.52083	0.0415755	0.282151	1	3071	tags=35%, list=17%, signal=42%
GO_PROTEIN_K63_LINKED_UBIQUITINATION	GO_PROTEIN_K63_LINKED_UBIQUITINATION	Details ...	34	0.412258	1.52079	0.0546875	0.281478	1	3781	tags=38%, list=21%, signal=48%
GO_INNATE_IMMUNE_RESPONSE_IN_MUCOSA	GO_INNATE_IMMUNE_RESPONSE_IN_MUCOSA	Details ...	19	0.532197	1.52009	0.0774818	0.281995	1	7121	tags=84%, list=39%, signal=138%
GO_ENDORIBONUCLEASE_ACTIVITY	GO_ENDORIBONUCLEASE_ACTIVITY	Details ...	45	0.414974	1.51928	0.0560538	0.28257	1	3033	tags=36%, list=17%, signal=43%
GO_NCRNA_TRANSCRIPTION	GO_NCRNA_TRANSCRIPTION	Details ...	80	0.374896	1.51872	0.046	0.282733	1	2082	tags=24%, list=11%, signal=27%
GO_RNA_METHYLTRANSFERASE_ACTIVITY	GO_RNA_METHYLTRANSFERASE_ACTIVITY	Details ...	38	0.431531	1.51862	0.0709677	0.282143	1	2852	tags=39%, list=16%, signal=47%
GO_REGULATION_OF_ORGAN_MORPHOGENESIS	GO_REGULATION_OF_ORGAN_MORPHOGENESIS	Details ...	239	0.316142	1.51681	0.00775194	0.284299	1	4840	tags=41%, list=27%, signal=55%
GO_DEATH_RECEPTOR_ACTIVITY	GO_DEATH_RECEPTOR_ACTIVITY	Details ...	23	0.563214	1.51628	0.0748899	0.284467	1	5677	tags=70%, list=31%, signal=101%
GO_ACTIN_NUCLEATION	GO_ACTIN_NUCLEATION	Details ...	21	0.465565	1.51574	0.0330396	0.284638	1	2018	tags=38%, list=11%, signal=43%
GO_GRANULOCYTE_DIFFERENTIATION	GO_GRANULOCYTE_DIFFERENTIATION	Details ...	15	0.520582	1.51563	0.0666667	0.284086	1	2972	tags=40%, list=16%, signal=48%
GO_RNA_DEPENDENT_DNA_BIOSYNTHETIC_PROCESS	GO_RNA_DEPENDENT_DNA_BIOSYNTHETIC_PROCESS	Details ...	20	0.475727	1.51352	0.0578512	0.286774	1	1808	tags=40%, list=10%, signal=44%
GO_POSITIVE_REGULATION_OF_HEMOPOIESIS	GO_POSITIVE_REGULATION_OF_HEMOPOIESIS	Details ...	153	0.365859	1.51319	0.0634146	0.286612	1	6515	tags=56%, list=36%, signal=87%
GO_SNRNA_METABOLIC_PROCESS	GO_SNRNA_METABOLIC_PROCESS	Details ...	74	0.386481	1.51262	0.0501002	0.286832	1	5117	tags=43%, list=28%, signal=60%
GO_NEGATIVE_REGULATION_OF_WNT_SIGNALING_PATHWAY	GO_NEGATIVE_REGULATION_OF_WNT_SIGNALING_PATHWAY	Details ...	188	0.323945	1.51207	0.0139535	0.286941	1	3166	tags=28%, list=17%, signal=34%
GO_REGULATION_OF_BINDING	GO_REGULATION_OF_BINDING	Details ...	278	0.28329	1.51166	<0.0001	0.286887	1	4331	tags=33%, list=24%, signal=43%
GO_POSITIVE_REGULATION_OF_DNA_METABOLIC_PROCESS	GO_POSITIVE_REGULATION_OF_DNA_METABOLIC_PROCESS	Details ...	173	0.317495	1.511	0.0215311	0.287227	1	2644	tags=23%, list=15%, signal=26%
GO_NEGATIVE_REGULATION_OF_MITOCHONDRION_ORGANIZATION	GO_NEGATIVE_REGULATION_OF_MITOCHONDRION_ORGANIZATION	Details ...	35	0.412663	1.51042	0.0413043	0.287478	1	1993	tags=29%, list=11%, signal=32%
GO_CELLULAR_RESPONSE_TO_GAMMA_RADIATION	GO_CELLULAR_RESPONSE_TO_GAMMA_RADIATION	Details ...	19	0.455401	1.50984	0.0408998	0.287707	1	2432	tags=37%, list=13%, signal=43%
GO_POSITIVE_REGULATION_OF_MITOCHONDRION_ORGANIZATION	GO_POSITIVE_REGULATION_OF_MITOCHONDRION_ORGANIZATION	Details ...	152	0.319666	1.50917	0.0131291	0.288156	1	3494	tags=32%, list=19%, signal=40%
GO_TRANSFERASE_ACTIVITY_TRANSFERRING_GLYCOSYL_GROUPS	GO_TRANSFERASE_ACTIVITY_TRANSFERRING_GLYCOSYL_GROUPS	Details ...	249	0.317334	1.50846	0.027972	0.288577	1	3966	tags=31%, list=22%, signal=39%
GO_REGULATION_OF_PROTEIN_BINDING	GO_REGULATION_OF_PROTEIN_BINDING	Details ...	167	0.296463	1.50846	0.00241546	0.287874	1	4273	tags=35%, list=24%, signal=45%
GO_ORGANOPHOSPHATE_BIOSYNTHETIC_PROCESS	GO_ORGANOPHOSPHATE_BIOSYNTHETIC_PROCESS	Details ...	421	0.285469	1.50828	0.0046729	0.2875	1	3440	tags=28%, list=19%, signal=34%
GO_PROTEIN_PHOSPHORYLATED_AMINO_ACID_BINDING	GO_PROTEIN_PHOSPHORYLATED_AMINO_ACID_BINDING	Details ...	24	0.467601	1.50778	0.0718816	0.287635	1	3878	tags=50%, list=21%, signal=64%
GO_SNRNA_PROCESSING	GO_SNRNA_PROCESSING	Details ...	20	0.524515	1.50717	0.0857143	0.28788	1	4122	tags=55%, list=23%, signal=71%
GO_OXIDOREDUCTASE_ACTIVITY_ACTING_ON_PAIRED_DONORS_WITH_INCORPORATION_OR_REDUCTION_OF_MOLECULAR_OXYGEN_2_OXOGLUTARATE_AS_ONE_DONOR_AND_INCORPORATION_OF_ONE_ATOM_EACH_OF_OXYGEN_INTO_BOTH_DONORS	GO_OXIDOREDUCTASE_ACTIVITY_ACTING_ON_PAIRED_DONORS_WITH_INCORPORATION_OR_REDUCTION_OF_MOLECULAR_OXYGEN_2_OXOGLUTARATE_AS_ONE_DONOR_AND_INCORPORATION_OF_ONE_ATOM_EACH_OF_OXYGEN_INTO_BOTH_DONORS	Details ...	38	0.414392	1.50715	0.0426439	0.287211	1	3908	tags=39%, list=22%, signal=50%
GO_MRNA_BINDING	GO_MRNA_BINDING	Details ...	142	0.368175	1.50687	0.0592105	0.286963	1	3063	tags=31%, list=17%, signal=37%
GO_OXIDOREDUCTASE_ACTIVITY_ACTING_ON_THE_CH_CH_GROUP_OF_DONORS_NAD_OR_NADP_AS_ACCEPTOR	GO_OXIDOREDUCTASE_ACTIVITY_ACTING_ON_THE_CH_CH_GROUP_OF_DONORS_NAD_OR_NADP_AS_ACCEPTOR	Details ...	24	0.496571	1.50659	0.0562249	0.286728	1	2815	tags=38%, list=16%, signal=44%
GO_POSITIVE_REGULATION_OF_PROTEIN_CATABOLIC_PROCESS	GO_POSITIVE_REGULATION_OF_PROTEIN_CATABOLIC_PROCESS	Details ...	253	0.320296	1.50586	0.0289855	0.287253	1	4706	tags=40%, list=26%, signal=54%
GO_ENDORIBONUCLEASE_ACTIVITY_PRODUCING_5_PHOSPHOMONOESTERS	GO_ENDORIBONUCLEASE_ACTIVITY_PRODUCING_5_PHOSPHOMONOESTERS	Details ...	26	0.483081	1.50579	0.08125	0.286692	1	2620	tags=38%, list=14%, signal=45%
GO_POSITIVE_REGULATION_OF_SUBSTRATE_ADHESION_DEPENDENT_CELL_SPREADING	GO_POSITIVE_REGULATION_OF_SUBSTRATE_ADHESION_DEPENDENT_CELL_SPREADING	Details ...	26	0.450555	1.50501	0.057971	0.287329	1	4039	tags=50%, list=22%, signal=64%
GO_RESPONSE_TO_EXOGENOUS_DSRNA	GO_RESPONSE_TO_EXOGENOUS_DSRNA	Details ...	30	0.468871	1.50422	0.0578842	0.288005	1	3862	tags=33%, list=21%, signal=42%
GO_MITOCHONDRIAL_MEMBRANE_ORGANIZATION	GO_MITOCHONDRIAL_MEMBRANE_ORGANIZATION	Details ...	90	0.371107	1.50374	0.0560166	0.288039	1	2692	tags=31%, list=15%, signal=36%
GO_MODULATION_BY_VIRUS_OF_HOST_MORPHOLOGY_OR_PHYSIOLOGY	GO_MODULATION_BY_VIRUS_OF_HOST_MORPHOLOGY_OR_PHYSIOLOGY	Details ...	36	0.403145	1.50369	0.0429185	0.287446	1	2997	tags=33%, list=17%, signal=40%
GO_REGULATION_OF_INTRINSIC_APOPTOTIC_SIGNALING_PATHWAY_BY_P53_CLASS_MEDIATOR	GO_REGULATION_OF_INTRINSIC_APOPTOTIC_SIGNALING_PATHWAY_BY_P53_CLASS_MEDIATOR	Details ...	21	0.444419	1.50323	0.0344086	0.287539	1	1454	tags=29%, list=8%, signal=31%
GO_ANTIGEN_RECEPTOR_MEDIATED_SIGNALING_PATHWAY	GO_ANTIGEN_RECEPTOR_MEDIATED_SIGNALING_PATHWAY	Details ...	168	0.439716	1.50257	0.111789	0.287884	1	5564	tags=60%, list=31%, signal=85%
GO_NUCLEOTIDE_SUGAR_METABOLIC_PROCESS	GO_NUCLEOTIDE_SUGAR_METABOLIC_PROCESS	Details ...	33	0.457903	1.50163	0.0701031	0.288625	1	6510	tags=73%, list=36%, signal=113%
GO_GLUTAMINE_FAMILY_AMINO_ACID_METABOLIC_PROCESS	GO_GLUTAMINE_FAMILY_AMINO_ACID_METABOLIC_PROCESS	Details ...	63	0.364682	1.50157	0.0484694	0.288073	1	2487	tags=24%, list=14%, signal=27%
GO_MAINTENANCE_OF_PROTEIN_LOCALIZATION_IN_ORGANELLE	GO_MAINTENANCE_OF_PROTEIN_LOCALIZATION_IN_ORGANELLE	Details ...	29	0.42212	1.50075	0.0429185	0.288718	1	2397	tags=38%, list=13%, signal=44%
GO_CHAPERONE_BINDING	GO_CHAPERONE_BINDING	Details ...	77	0.382815	1.50035	0.0548246	0.288768	1	5377	tags=55%, list=30%, signal=77%
GO_INNATE_IMMUNE_RESPONSE_ACTIVATING_CELL_SURFACE_RECEPTOR_SIGNALING_PATHWAY	GO_INNATE_IMMUNE_RESPONSE_ACTIVATING_CELL_SURFACE_RECEPTOR_SIGNALING_PATHWAY	Details ...	104	0.426501	1.49906	0.071579	0.290248	1	4840	tags=51%, list=27%, signal=69%
GO_MITOCHONDRIAL_PROTEIN_COMPLEX	GO_MITOCHONDRIAL_PROTEIN_COMPLEX	Details ...	126	0.522423	1.49864	0.151575	0.290334	1	4931	tags=60%, list=27%, signal=81%
GO_POSITIVE_REGULATION_OF_RESPONSE_TO_BIOTIC_STIMULUS	GO_POSITIVE_REGULATION_OF_RESPONSE_TO_BIOTIC_STIMULUS	Details ...	36	0.435308	1.49822	0.0717391	0.290338	1	3862	tags=47%, list=21%, signal=60%
GO_PROTON_TRANSPORTING_TWO_SECTOR_ATPASE_COMPLEX_CATALYTIC_DOMAIN	GO_PROTON_TRANSPORTING_TWO_SECTOR_ATPASE_COMPLEX_CATALYTIC_DOMAIN	Details ...	17	0.589425	1.49766	0.0954357	0.290523	1	5603	tags=76%, list=31%, signal=111%
GO_ORGANELLE_INNER_MEMBRANE	GO_ORGANELLE_INNER_MEMBRANE	Details ...	482	0.396707	1.49731	0.109533	0.290348	1	4316	tags=45%, list=24%, signal=57%
GO_SPERM_EGG_RECOGNITION	GO_SPERM_EGG_RECOGNITION	Details ...	35	0.399415	1.49643	0.0425	0.291152	1	6370	tags=60%, list=35%, signal=92%
GO_GAMMA_TUBULIN_BINDING	GO_GAMMA_TUBULIN_BINDING	Details ...	23	0.419553	1.49625	0.0458891	0.290732	1	531	tags=22%, list=3%, signal=22%
GO_REGULATION_OF_CELLULAR_PROTEIN_CATABOLIC_PROCESS	GO_REGULATION_OF_CELLULAR_PROTEIN_CATABOLIC_PROCESS	Details ...	262	0.3183	1.49399	0.0340681	0.293743	1	3655	tags=34%, list=20%, signal=41%
GO_ANTIGEN_PROCESSING_AND_PRESENTATION	GO_ANTIGEN_PROCESSING_AND_PRESENTATION	Details ...	204	0.402301	1.49288	0.107438	0.294987	1	6498	tags=60%, list=36%, signal=93%
GO_REGULATION_OF_FIBROBLAST_PROLIFERATION	GO_REGULATION_OF_FIBROBLAST_PROLIFERATION	Details ...	80	0.339162	1.48983	0.018648	0.299476	1	6278	tags=58%, list=35%, signal=88%
GO_SOMATIC_RECOMBINATION_OF_IMMUNOGLOBULIN_GENE_SEGMENTS	GO_SOMATIC_RECOMBINATION_OF_IMMUNOGLOBULIN_GENE_SEGMENTS	Details ...	21	0.492653	1.48923	0.0777538	0.299846	1	5948	tags=71%, list=33%, signal=106%
GO_APOPTOTIC_NUCLEAR_CHANGES	GO_APOPTOTIC_NUCLEAR_CHANGES	Details ...	24	0.45284	1.48888	0.0513393	0.299731	1	2573	tags=33%, list=14%, signal=39%
GO_NUCLEAR_IMPORT	GO_NUCLEAR_IMPORT	Details ...	126	0.332773	1.48864	0.0371179	0.299438	1	2670	tags=28%, list=15%, signal=32%
GO_RNA_STABILIZATION	GO_RNA_STABILIZATION	Details ...	28	0.453569	1.48791	0.065678	0.299856	1	3040	tags=39%, list=17%, signal=47%
GO_POSITIVE_REGULATION_OF_VIRAL_TRANSCRIPTION	GO_POSITIVE_REGULATION_OF_VIRAL_TRANSCRIPTION	Details ...	35	0.421304	1.48777	0.0626305	0.299462	1	5986	tags=57%, list=33%, signal=85%
GO_POSITIVE_REGULATION_OF_FIBROBLAST_PROLIFERATION	GO_POSITIVE_REGULATION_OF_FIBROBLAST_PROLIFERATION	Details ...	52	0.374565	1.48613	0.0322581	0.301467	1	6021	tags=58%, list=33%, signal=86%
GO_RNA_SECONDARY_STRUCTURE_UNWINDING	GO_RNA_SECONDARY_STRUCTURE_UNWINDING	Details ...	40	0.436485	1.48575	0.0788288	0.301393	1	1418	tags=23%, list=8%, signal=24%
GO_COFACTOR_TRANSPORTER_ACTIVITY	GO_COFACTOR_TRANSPORTER_ACTIVITY	Details ...	21	0.445672	1.48568	0.0543478	0.300842	1	1651	tags=24%, list=9%, signal=26%
GO_NEGATIVE_REGULATION_OF_APOPTOTIC_SIGNALING_PATHWAY	GO_NEGATIVE_REGULATION_OF_APOPTOTIC_SIGNALING_PATHWAY	Details ...	190	0.306556	1.48567	0.00514139	0.300202	1	3848	tags=32%, list=21%, signal=40%
GO_NUCLEOTIDYLTRANSFERASE_ACTIVITY	GO_NUCLEOTIDYLTRANSFERASE_ACTIVITY	Details ...	123	0.340676	1.48539	0.0479303	0.299991	1	4488	tags=41%, list=25%, signal=55%
GO_PURINE_CONTAINING_COMPOUND_METABOLIC_PROCESS	GO_PURINE_CONTAINING_COMPOUND_METABOLIC_PROCESS	Details ...	373	0.334216	1.48503	0.0622318	0.299895	1	3478	tags=33%, list=19%, signal=40%
GO_RESPIRATORY_BURST	GO_RESPIRATORY_BURST	Details ...	15	0.587806	1.48482	0.109705	0.299574	1	3530	tags=53%, list=19%, signal=66%
GO_POSITIVE_REGULATION_OF_TELOMERE_MAINTENANCE_VIA_TELOMERE_LENGTHENING	GO_POSITIVE_REGULATION_OF_TELOMERE_MAINTENANCE_VIA_TELOMERE_LENGTHENING	Details ...	32	0.434748	1.48307	0.0650759	0.301824	1	1872	tags=25%, list=10%, signal=28%
GO_REGULATION_OF_T_CELL_MIGRATION	GO_REGULATION_OF_T_CELL_MIGRATION	Details ...	24	0.53357	1.48231	0.121076	0.302411	1	6746	tags=71%, list=37%, signal=113%
GO_ENDOPLASMIC_RETICULUM_LUMEN	GO_ENDOPLASMIC_RETICULUM_LUMEN	Details ...	190	0.354003	1.48168	0.0589681	0.302825	1	4164	tags=38%, list=23%, signal=49%
GO_RIBONUCLEOPROTEIN_GRANULE	GO_RIBONUCLEOPROTEIN_GRANULE	Details ...	138	0.343182	1.47997	0.0408602	0.305055	1	3372	tags=33%, list=19%, signal=40%
GO_EXTRINSIC_APOPTOTIC_SIGNALING_PATHWAY_VIA_DEATH_DOMAIN_RECEPTORS	GO_EXTRINSIC_APOPTOTIC_SIGNALING_PATHWAY_VIA_DEATH_DOMAIN_RECEPTORS	Details ...	38	0.412941	1.47862	0.0533881	0.306624	1	3289	tags=42%, list=18%, signal=51%
GO_DOUBLE_STRANDED_RNA_BINDING	GO_DOUBLE_STRANDED_RNA_BINDING	Details ...	59	0.388612	1.47857	0.0431965	0.306021	1	2662	tags=32%, list=15%, signal=38%
GO_TRANSITION_METAL_ION_TRANSMEMBRANE_TRANSPORTER_ACTIVITY	GO_TRANSITION_METAL_ION_TRANSMEMBRANE_TRANSPORTER_ACTIVITY	Details ...	39	0.42038	1.47806	0.0485651	0.306193	1	4788	tags=51%, list=26%, signal=70%
GO_REGULATION_OF_T_CELL_MEDIATED_IMMUNITY	GO_REGULATION_OF_T_CELL_MEDIATED_IMMUNITY	Details ...	49	0.479656	1.47796	0.120805	0.30571	1	6035	tags=61%, list=33%, signal=91%
GO_REGULATION_OF_RNA_SPLICING	GO_REGULATION_OF_RNA_SPLICING	Details ...	92	0.380414	1.47657	0.0705128	0.307433	1	3343	tags=34%, list=18%, signal=41%
GO_TRANSFERASE_ACTIVITY_TRANSFERRING_ONE_CARBON_GROUPS	GO_TRANSFERASE_ACTIVITY_TRANSFERRING_ONE_CARBON_GROUPS	Details ...	179	0.323245	1.47603	0.032634	0.307676	1	2892	tags=28%, list=16%, signal=34%
GO_NEGATIVE_REGULATION_OF_PROTEIN_BINDING	GO_NEGATIVE_REGULATION_OF_PROTEIN_BINDING	Details ...	78	0.340164	1.4758	0.013245	0.307365	1	5333	tags=42%, list=29%, signal=60%
GO_ANTIGEN_PROCESSING_AND_PRESENTATION_OF_PEPTIDE_ANTIGEN	GO_ANTIGEN_PROCESSING_AND_PRESENTATION_OF_PEPTIDE_ANTIGEN	Details ...	168	0.41232	1.4753	0.125761	0.307492	1	5955	tags=56%, list=33%, signal=83%
GO_SINGLE_STRANDED_RNA_BINDING	GO_SINGLE_STRANDED_RNA_BINDING	Details ...	63	0.373922	1.47454	0.0546218	0.308106	1	2701	tags=33%, list=15%, signal=39%
GO_REGULATION_OF_APOPTOTIC_SIGNALING_PATHWAY	GO_REGULATION_OF_APOPTOTIC_SIGNALING_PATHWAY	Details ...	349	0.286114	1.47252	0.00246305	0.310922	1	3529	tags=28%, list=19%, signal=35%
GO_METHYL_CPG_BINDING	GO_METHYL_CPG_BINDING	Details ...	15	0.51278	1.47206	0.104925	0.310965	1	4285	tags=60%, list=24%, signal=78%
GO_SOMATIC_DIVERSIFICATION_OF_IMMUNE_RECEPTORS	GO_SOMATIC_DIVERSIFICATION_OF_IMMUNE_RECEPTORS	Details ...	37	0.431043	1.47031	0.0770925	0.313225	1	5981	tags=57%, list=33%, signal=84%
GO_PROTON_TRANSPORTING_ATP_SYNTHASE_COMPLEX	GO_PROTON_TRANSPORTING_ATP_SYNTHASE_COMPLEX	Details ...	21	0.671485	1.46924	0.134809	0.31427	1	3440	tags=81%, list=19%, signal=100%
GO_NEGATIVE_REGULATION_OF_CELL_KILLING	GO_NEGATIVE_REGULATION_OF_CELL_KILLING	Details ...	18	0.610144	1.46919	0.130977	0.313677	1	5253	tags=72%, list=29%, signal=102%
GO_CAJAL_BODY	GO_CAJAL_BODY	Details ...	49	0.421091	1.46916	0.0746888	0.313059	1	3989	tags=43%, list=22%, signal=55%
GO_ANTIGEN_PROCESSING_AND_PRESENTATION_OF_EXOGENOUS_PEPTIDE_ANTIGEN_VIA_MHC_CLASS_I	GO_ANTIGEN_PROCESSING_AND_PRESENTATION_OF_EXOGENOUS_PEPTIDE_ANTIGEN_VIA_MHC_CLASS_I	Details ...	64	0.54812	1.46761	0.153527	0.314848	1	4932	tags=66%, list=27%, signal=90%
GO_TRNA_METHYLATION	GO_TRNA_METHYLATION	Details ...	20	0.46483	1.46741	0.0807453	0.314496	1	3492	tags=45%, list=19%, signal=56%
GO_GLYCOPROTEIN_CATABOLIC_PROCESS	GO_GLYCOPROTEIN_CATABOLIC_PROCESS	Details ...	15	0.524573	1.46725	0.0712831	0.31409	1	3229	tags=47%, list=18%, signal=57%
GO_INNER_MITOCHONDRIAL_MEMBRANE_PROTEIN_COMPLEX	GO_INNER_MITOCHONDRIAL_MEMBRANE_PROTEIN_COMPLEX	Details ...	99	0.563238	1.46689	0.164683	0.31404	1	4885	tags=61%, list=27%, signal=82%
GO_MITOCHONDRIAL_ATP_SYNTHESIS_COUPLED_PROTON_TRANSPORT	GO_MITOCHONDRIAL_ATP_SYNTHESIS_COUPLED_PROTON_TRANSPORT	Details ...	17	0.660689	1.46678	0.146245	0.313556	1	3440	tags=82%, list=19%, signal=102%
GO_EXON_EXON_JUNCTION_COMPLEX	GO_EXON_EXON_JUNCTION_COMPLEX	Details ...	20	0.499845	1.46585	0.133047	0.314482	1	2985	tags=40%, list=16%, signal=48%
GO_NUCLEOTIDE_EXCISION_REPAIR	GO_NUCLEOTIDE_EXCISION_REPAIR	Details ...	111	0.373691	1.46576	0.0778443	0.313979	1	3743	tags=41%, list=21%, signal=51%
GO_ANTIGEN_BINDING	GO_ANTIGEN_BINDING	Details ...	76	0.470855	1.46314	0.144708	0.317673	1	7058	tags=68%, list=39%, signal=112%
GO_LYASE_ACTIVITY	GO_LYASE_ACTIVITY	Details ...	162	0.308571	1.46291	0.027907	0.317426	1	4305	tags=33%, list=24%, signal=43%
GO_REGULATION_OF_INTERLEUKIN_8_SECRETION	GO_REGULATION_OF_INTERLEUKIN_8_SECRETION	Details ...	18	0.518504	1.46228	0.0903226	0.317791	1	5450	tags=50%, list=30%, signal=71%
GO_NEGATIVE_REGULATION_OF_ALCOHOL_BIOSYNTHETIC_PROCESS	GO_NEGATIVE_REGULATION_OF_ALCOHOL_BIOSYNTHETIC_PROCESS	Details ...	17	0.476222	1.46088	0.078125	0.31948	1	5127	tags=41%, list=28%, signal=57%
GO_ENDONUCLEASE_ACTIVITY_ACTIVE_WITH_EITHER_RIBO_OR_DEOXYRIBONUCLEIC_ACIDS_AND_PRODUCING_5_PHOSPHOMONOESTERS	GO_ENDONUCLEASE_ACTIVITY_ACTIVE_WITH_EITHER_RIBO_OR_DEOXYRIBONUCLEIC_ACIDS_AND_PRODUCING_5_PHOSPHOMONOESTERS	Details ...	34	0.447184	1.45911	0.0942184	0.3219	1	2644	tags=38%, list=15%, signal=45%
GO_FC_GAMMA_RECEPTOR_SIGNALING_PATHWAY	GO_FC_GAMMA_RECEPTOR_SIGNALING_PATHWAY	Details ...	73	0.410363	1.45884	0.0968379	0.321707	1	4364	tags=45%, list=24%, signal=59%
GO_NEGATIVE_REGULATION_OF_TELOMERE_MAINTENANCE	GO_NEGATIVE_REGULATION_OF_TELOMERE_MAINTENANCE	Details ...	26	0.458658	1.45869	0.105691	0.321309	1	2099	tags=38%, list=12%, signal=43%
GO_MHC_CLASS_II_PROTEIN_COMPLEX_BINDING	GO_MHC_CLASS_II_PROTEIN_COMPLEX_BINDING	Details ...	15	0.623136	1.45734	0.135983	0.322956	1	5924	tags=87%, list=33%, signal=129%
GO_PROTEIN_TRANSPORTER_ACTIVITY	GO_PROTEIN_TRANSPORTER_ACTIVITY	Details ...	96	0.330448	1.45726	0.0502092	0.322419	1	3427	tags=33%, list=19%, signal=41%
GO_GLYCOSYLATION	GO_GLYCOSYLATION	Details ...	246	0.321746	1.45689	0.0415704	0.322369	1	3791	tags=30%, list=21%, signal=38%
GO_INTERACTION_WITH_HOST	GO_INTERACTION_WITH_HOST	Details ...	127	0.347319	1.45685	0.0506608	0.321757	1	4911	tags=41%, list=27%, signal=56%
GO_NEGATIVE_REGULATION_OF_TRANSFERASE_ACTIVITY	GO_NEGATIVE_REGULATION_OF_TRANSFERASE_ACTIVITY	Details ...	334	0.279286	1.4524	0.00246914	0.328555	1	3362	tags=29%, list=19%, signal=35%
GO_POSITIVE_REGULATION_OF_MYELOID_LEUKOCYTE_DIFFERENTIATION	GO_POSITIVE_REGULATION_OF_MYELOID_LEUKOCYTE_DIFFERENTIATION	Details ...	45	0.394172	1.45205	0.0673317	0.328481	1	6478	tags=58%, list=36%, signal=90%
GO_LIPID_PARTICLE	GO_LIPID_PARTICLE	Details ...	60	0.384728	1.45145	0.0774336	0.328802	1	3380	tags=30%, list=19%, signal=37%
GO_CELLULAR_COMPONENT_DISASSEMBLY_INVOLVED_IN_EXECUTION_PHASE_OF_APOPTOSIS	GO_CELLULAR_COMPONENT_DISASSEMBLY_INVOLVED_IN_EXECUTION_PHASE_OF_APOPTOSIS	Details ...	41	0.370226	1.45077	0.0356347	0.329308	1	2573	tags=29%, list=14%, signal=34%
GO_REGULATION_OF_PROTEIN_CATABOLIC_PROCESS	GO_REGULATION_OF_PROTEIN_CATABOLIC_PROCESS	Details ...	376	0.289716	1.44997	0.021692	0.330022	1	3655	tags=31%, list=20%, signal=38%
GO_REGULATION_OF_ESTABLISHMENT_OF_PROTEIN_LOCALIZATION_TO_MITOCHONDRION	GO_REGULATION_OF_ESTABLISHMENT_OF_PROTEIN_LOCALIZATION_TO_MITOCHONDRION	Details ...	121	0.311011	1.44881	0.0316742	0.331262	1	3494	tags=32%, list=19%, signal=40%
GO_MHC_PROTEIN_COMPLEX_BINDING	GO_MHC_PROTEIN_COMPLEX_BINDING	Details ...	18	0.594207	1.4486	0.159236	0.330957	1	5924	tags=78%, list=33%, signal=115%
GO_GLUTATHIONE_METABOLIC_PROCESS	GO_GLUTATHIONE_METABOLIC_PROCESS	Details ...	53	0.402471	1.44699	0.0866667	0.333165	1	5196	tags=47%, list=29%, signal=66%
GO_PROTEIN_MATURATION	GO_PROTEIN_MATURATION	Details ...	251	0.311937	1.44696	0.0201005	0.332555	1	4372	tags=34%, list=24%, signal=45%
GO_PROTEIN_EXPORT_FROM_NUCLEUS	GO_PROTEIN_EXPORT_FROM_NUCLEUS	Details ...	29	0.42871	1.44663	0.0849257	0.332381	1	2225	tags=34%, list=12%, signal=39%
GO_RNA_PHOSPHODIESTER_BOND_HYDROLYSIS_EXONUCLEOLYTIC	GO_RNA_PHOSPHODIESTER_BOND_HYDROLYSIS_EXONUCLEOLYTIC	Details ...	33	0.406708	1.44609	0.0742268	0.332624	1	2771	tags=33%, list=15%, signal=39%
GO_NECROPTOTIC_PROCESS	GO_NECROPTOTIC_PROCESS	Details ...	21	0.514823	1.44492	0.120902	0.333932	1	2460	tags=29%, list=14%, signal=33%
GO_MITOCHONDRIAL_TRANSMEMBRANE_TRANSPORT	GO_MITOCHONDRIAL_TRANSMEMBRANE_TRANSPORT	Details ...	52	0.479571	1.44464	0.152778	0.333744	1	4856	tags=62%, list=27%, signal=84%
GO_POSITIVE_REGULATION_OF_INNATE_IMMUNE_RESPONSE	GO_POSITIVE_REGULATION_OF_INNATE_IMMUNE_RESPONSE	Details ...	238	0.382155	1.44427	0.125773	0.333711	1	4733	tags=45%, list=26%, signal=59%
GO_S_ADENOSYLMETHIONINE_DEPENDENT_METHYLTRANSFERASE_ACTIVITY	GO_S_ADENOSYLMETHIONINE_DEPENDENT_METHYLTRANSFERASE_ACTIVITY	Details ...	112	0.329966	1.44341	0.0477327	0.334569	1	2892	tags=29%, list=16%, signal=34%
GO_REGULATION_OF_INTERLEUKIN_17_PRODUCTION	GO_REGULATION_OF_INTERLEUKIN_17_PRODUCTION	Details ...	20	0.555828	1.4434	0.123932	0.333911	1	5686	tags=65%, list=31%, signal=95%
GO_TRANSCRIPTION_ELONGATION_FROM_RNA_POLYMERASE_II_PROMOTER	GO_TRANSCRIPTION_ELONGATION_FROM_RNA_POLYMERASE_II_PROMOTER	Details ...	71	0.371838	1.44324	0.0841487	0.333473	1	2082	tags=24%, list=11%, signal=27%
GO_RESPONSE_TO_GAMMA_RADIATION	GO_RESPONSE_TO_GAMMA_RADIATION	Details ...	48	0.37073	1.44303	0.05	0.333142	1	2554	tags=31%, list=14%, signal=36%
GO_EPHRIN_RECEPTOR_SIGNALING_PATHWAY	GO_EPHRIN_RECEPTOR_SIGNALING_PATHWAY	Details ...	84	0.341736	1.44227	0.0454545	0.333819	1	4207	tags=38%, list=23%, signal=49%
GO_REGULATION_OF_CELLULAR_RESPONSE_TO_HEAT	GO_REGULATION_OF_CELLULAR_RESPONSE_TO_HEAT	Details ...	72	0.378889	1.44006	0.075	0.337302	1	3418	tags=39%, list=19%, signal=48%
GO_DNA_GEOMETRIC_CHANGE	GO_DNA_GEOMETRIC_CHANGE	Details ...	77	0.412184	1.43955	0.105477	0.337646	1	3742	tags=39%, list=21%, signal=49%
GO_SPLICEOSOMAL_COMPLEX_ASSEMBLY	GO_SPLICEOSOMAL_COMPLEX_ASSEMBLY	Details ...	52	0.426508	1.439	0.110187	0.337936	1	4130	tags=44%, list=23%, signal=57%
GO_ROUGH_ENDOPLASMIC_RETICULUM	GO_ROUGH_ENDOPLASMIC_RETICULUM	Details ...	66	0.369942	1.43812	0.058296	0.33882	1	2429	tags=24%, list=13%, signal=28%
GO_CARBOHYDRATE_KINASE_ACTIVITY	GO_CARBOHYDRATE_KINASE_ACTIVITY	Details ...	19	0.474635	1.43797	0.077951	0.338396	1	4047	tags=47%, list=22%, signal=61%
GO_SIGNAL_TRANSDUCTION_BY_P53_CLASS_MEDIATOR	GO_SIGNAL_TRANSDUCTION_BY_P53_CLASS_MEDIATOR	Details ...	119	0.309464	1.43792	0.0638298	0.337835	1	2554	tags=23%, list=14%, signal=26%
GO_MISFOLDED_OR_INCOMPLETELY_SYNTHESIZED_PROTEIN_CATABOLIC_PROCESS	GO_MISFOLDED_OR_INCOMPLETELY_SYNTHESIZED_PROTEIN_CATABOLIC_PROCESS	Details ...	15	0.49197	1.43788	0.0754352	0.337224	1	3109	tags=47%, list=17%, signal=56%
GO_POSITIVE_REGULATION_OF_CELL_ADHESION_MEDIATED_BY_INTEGRIN	GO_POSITIVE_REGULATION_OF_CELL_ADHESION_MEDIATED_BY_INTEGRIN	Details ...	17	0.508132	1.43769	0.105747	0.336908	1	6244	tags=71%, list=34%, signal=108%
GO_CARBOHYDRATE_PHOSPHORYLATION	GO_CARBOHYDRATE_PHOSPHORYLATION	Details ...	20	0.467972	1.43696	0.0876404	0.337528	1	2354	tags=35%, list=13%, signal=40%
GO_REGULATION_OF_OXIDATIVE_STRESS_INDUCED_CELL_DEATH	GO_REGULATION_OF_OXIDATIVE_STRESS_INDUCED_CELL_DEATH	Details ...	42	0.375056	1.43681	0.0520607	0.337102	1	1239	tags=21%, list=7%, signal=23%
GO_MATURE_B_CELL_DIFFERENTIATION	GO_MATURE_B_CELL_DIFFERENTIATION	Details ...	17	0.523326	1.43632	0.0979955	0.337336	1	938	tags=24%, list=5%, signal=25%
GO_NADP_METABOLIC_PROCESS	GO_NADP_METABOLIC_PROCESS	Details ...	27	0.466866	1.4359	0.0886076	0.337373	1	4016	tags=52%, list=22%, signal=66%
GO_REGULATION_OF_PROTEIN_EXIT_FROM_ENDOPLASMIC_RETICULUM	GO_REGULATION_OF_PROTEIN_EXIT_FROM_ENDOPLASMIC_RETICULUM	Details ...	18	0.473138	1.43547	0.0875576	0.337494	1	2397	tags=33%, list=13%, signal=38%
GO_POSITIVE_REGULATION_OF_CYSTEINE_TYPE_ENDOPEPTIDASE_ACTIVITY_INVOLVED_IN_APOPTOTIC_SIGNALING_PATHWAY	GO_POSITIVE_REGULATION_OF_CYSTEINE_TYPE_ENDOPEPTIDASE_ACTIVITY_INVOLVED_IN_APOPTOTIC_SIGNALING_PATHWAY	Details ...	17	0.533586	1.4353	0.134298	0.337168	1	560	tags=29%, list=3%, signal=30%
GO_POSITIVE_REGULATION_OF_WNT_SIGNALING_PATHWAY	GO_POSITIVE_REGULATION_OF_WNT_SIGNALING_PATHWAY	Details ...	148	0.309403	1.43352	0.0434783	0.339684	1	3166	tags=29%, list=17%, signal=35%
GO_REGULATION_OF_OXIDATIVE_STRESS_INDUCED_INTRINSIC_APOPTOTIC_SIGNALING_PATHWAY	GO_REGULATION_OF_OXIDATIVE_STRESS_INDUCED_INTRINSIC_APOPTOTIC_SIGNALING_PATHWAY	Details ...	27	0.396024	1.43148	0.0772627	0.342681	1	1239	tags=19%, list=7%, signal=20%
GO_NUCLEASE_ACTIVITY	GO_NUCLEASE_ACTIVITY	Details ...	185	0.31273	1.43147	0.0492505	0.342033	1	2771	tags=25%, list=15%, signal=30%
GO_REGULATION_OF_CELL_CYCLE_PHASE_TRANSITION	GO_REGULATION_OF_CELL_CYCLE_PHASE_TRANSITION	Details ...	307	0.303936	1.43125	0.0598291	0.341761	1	3418	tags=31%, list=19%, signal=38%
GO_RNA_POLYMERASE_COMPLEX	GO_RNA_POLYMERASE_COMPLEX	Details ...	118	0.347755	1.4306	0.0585683	0.342299	1	2082	tags=25%, list=11%, signal=28%
GO_POSITIVE_REGULATION_OF_APOPTOTIC_SIGNALING_PATHWAY	GO_POSITIVE_REGULATION_OF_APOPTOTIC_SIGNALING_PATHWAY	Details ...	166	0.307425	1.43037	0.0204545	0.342024	1	3469	tags=30%, list=19%, signal=36%
GO_NECROTIC_CELL_DEATH	GO_NECROTIC_CELL_DEATH	Details ...	28	0.499363	1.42988	0.128773	0.342246	1	4389	tags=43%, list=24%, signal=56%
GO_PROTON_TRANSPORTING_TWO_SECTOR_ATPASE_COMPLEX	GO_PROTON_TRANSPORTING_TWO_SECTOR_ATPASE_COMPLEX	Details ...	46	0.527973	1.4288	0.168399	0.343571	1	4998	tags=70%, list=28%, signal=96%
GO_REGULATION_OF_CANONICAL_WNT_SIGNALING_PATHWAY	GO_REGULATION_OF_CANONICAL_WNT_SIGNALING_PATHWAY	Details ...	226	0.286559	1.42876	0.0274314	0.343008	1	3166	tags=26%, list=17%, signal=31%
GO_IMMUNE_RESPONSE_REGULATING_CELL_SURFACE_RECEPTOR_SIGNALING_PATHWAY	GO_IMMUNE_RESPONSE_REGULATING_CELL_SURFACE_RECEPTOR_SIGNALING_PATHWAY	Details ...	284	0.381555	1.42826	0.137421	0.343234	1	5564	tags=53%, list=31%, signal=75%
GO_POSITIVE_REGULATION_OF_LYMPHOCYTE_DIFFERENTIATION	GO_POSITIVE_REGULATION_OF_LYMPHOCYTE_DIFFERENTIATION	Details ...	75	0.417611	1.42804	0.124434	0.342913	1	6361	tags=61%, list=35%, signal=94%
GO_RESPONSE_TO_AMINE	GO_RESPONSE_TO_AMINE	Details ...	47	0.366037	1.42802	0.031339	0.342334	1	3741	tags=34%, list=21%, signal=43%
GO_CELLULAR_TRANSITION_METAL_ION_HOMEOSTASIS	GO_CELLULAR_TRANSITION_METAL_ION_HOMEOSTASIS	Details ...	73	0.351044	1.42798	0.0521542	0.341768	1	4788	tags=44%, list=26%, signal=59%
GO_RESPONSE_TO_DSRNA	GO_RESPONSE_TO_DSRNA	Details ...	53	0.360769	1.42794	0.0460526	0.3412	1	3265	tags=25%, list=18%, signal=30%
GO_NEGATIVE_REGULATION_OF_RESPONSE_TO_DNA_DAMAGE_STIMULUS	GO_NEGATIVE_REGULATION_OF_RESPONSE_TO_DNA_DAMAGE_STIMULUS	Details ...	49	0.352492	1.42631	0.0599078	0.343371	1	1962	tags=24%, list=11%, signal=27%
GO_TRANSFERASE_ACTIVITY_TRANSFERRING_HEXOSYL_GROUPS	GO_TRANSFERASE_ACTIVITY_TRANSFERRING_HEXOSYL_GROUPS	Details ...	177	0.326115	1.42296	0.0684932	0.348761	1	3051	tags=27%, list=17%, signal=32%
GO_COPI_COATED_VESICLE_MEMBRANE	GO_COPI_COATED_VESICLE_MEMBRANE	Details ...	16	0.530498	1.42054	0.125506	0.352324	1	4553	tags=63%, list=25%, signal=83%
GO_PURINE_CONTAINING_COMPOUND_SALVAGE	GO_PURINE_CONTAINING_COMPOUND_SALVAGE	Details ...	15	0.495173	1.41956	0.107943	0.353461	1	1595	tags=40%, list=9%, signal=44%
GO_RESPONSE_TO_FIBROBLAST_GROWTH_FACTOR	GO_RESPONSE_TO_FIBROBLAST_GROWTH_FACTOR	Details ...	113	0.319781	1.41912	0.0440415	0.353638	1	2162	tags=20%, list=12%, signal=23%
GO_PYRIMIDINE_NUCLEOSIDE_METABOLIC_PROCESS	GO_PYRIMIDINE_NUCLEOSIDE_METABOLIC_PROCESS	Details ...	44	0.386326	1.41771	0.0847826	0.355567	1	4048	tags=41%, list=22%, signal=53%
GO_REGULATION_OF_CELL_ADHESION_MEDIATED_BY_INTEGRIN	GO_REGULATION_OF_CELL_ADHESION_MEDIATED_BY_INTEGRIN	Details ...	39	0.416981	1.41635	0.0970874	0.357433	1	4364	tags=49%, list=24%, signal=64%
GO_MODIFIED_AMINO_ACID_TRANSPORT	GO_MODIFIED_AMINO_ACID_TRANSPORT	Details ...	26	0.389192	1.41618	0.0419753	0.357041	1	3698	tags=31%, list=20%, signal=39%
GO_EXONUCLEASE_ACTIVITY	GO_EXONUCLEASE_ACTIVITY	Details ...	70	0.354151	1.41489	0.0770791	0.358642	1	2174	tags=26%, list=12%, signal=29%
GO_MYELOID_LEUKOCYTE_DIFFERENTIATION	GO_MYELOID_LEUKOCYTE_DIFFERENTIATION	Details ...	94	0.343689	1.41418	0.0609756	0.359162	1	5333	tags=44%, list=29%, signal=61%
GO_PIGMENT_BIOSYNTHETIC_PROCESS	GO_PIGMENT_BIOSYNTHETIC_PROCESS	Details ...	46	0.41231	1.4132	0.0951219	0.360208	1	3484	tags=41%, list=19%, signal=51%
GO_PROTEIN_N_TERMINUS_BINDING	GO_PROTEIN_N_TERMINUS_BINDING	Details ...	101	0.310675	1.41274	0.0431035	0.360385	1	2963	tags=28%, list=16%, signal=33%
GO_ENERGY_COUPLED_PROTON_TRANSPORT_DOWN_ELECTROCHEMICAL_GRADIENT	GO_ENERGY_COUPLED_PROTON_TRANSPORT_DOWN_ELECTROCHEMICAL_GRADIENT	Details ...	22	0.585579	1.41164	0.167355	0.361842	1	3440	tags=68%, list=19%, signal=84%
GO_ECTODERMAL_PLACODE_DEVELOPMENT	GO_ECTODERMAL_PLACODE_DEVELOPMENT	Details ...	15	0.499148	1.40978	0.115909	0.364642	1	4797	tags=47%, list=26%, signal=63%
GO_POSITIVE_REGULATION_OF_T_CELL_PROLIFERATION	GO_POSITIVE_REGULATION_OF_T_CELL_PROLIFERATION	Details ...	91	0.453801	1.40978	0.171053	0.363978	1	6244	tags=65%, list=34%, signal=98%
GO_TELOMERE_MAINTENANCE_VIA_TELOMERASE	GO_TELOMERE_MAINTENANCE_VIA_TELOMERASE	Details ...	16	0.479934	1.40973	0.0995851	0.363389	1	1808	tags=38%, list=10%, signal=42%
GO_POSITIVE_REGULATION_OF_GENE_EXPRESSION_EPIGENETIC	GO_POSITIVE_REGULATION_OF_GENE_EXPRESSION_EPIGENETIC	Details ...	72	0.389201	1.40937	0.114679	0.363368	1	1999	tags=26%, list=11%, signal=30%
GO_POSITIVE_REGULATION_OF_RESPONSE_TO_DNA_DAMAGE_STIMULUS	GO_POSITIVE_REGULATION_OF_RESPONSE_TO_DNA_DAMAGE_STIMULUS	Details ...	58	0.34792	1.40888	0.0619469	0.36364	1	2624	tags=26%, list=14%, signal=30%
GO_SIGNAL_TRANSDUCTION_IN_RESPONSE_TO_DNA_DAMAGE	GO_SIGNAL_TRANSDUCTION_IN_RESPONSE_TO_DNA_DAMAGE	Details ...	91	0.323684	1.40846	0.0869565	0.363672	1	2297	tags=22%, list=13%, signal=25%
GO_TRNA_METHYLTRANSFERASE_ACTIVITY	GO_TRNA_METHYLTRANSFERASE_ACTIVITY	Details ...	18	0.449088	1.40834	0.100427	0.363221	1	2852	tags=39%, list=16%, signal=46%
GO_ACTIVATION_OF_INNATE_IMMUNE_RESPONSE	GO_ACTIVATION_OF_INNATE_IMMUNE_RESPONSE	Details ...	199	0.384281	1.40803	0.132075	0.36308	1	4733	tags=45%, list=26%, signal=60%
GO_POSITIVE_REGULATION_OF_T_HELPER_CELL_DIFFERENTIATION	GO_POSITIVE_REGULATION_OF_T_HELPER_CELL_DIFFERENTIATION	Details ...	18	0.520372	1.40708	0.110849	0.364319	1	3853	tags=44%, list=21%, signal=56%
GO_REGULATION_OF_RESPONSE_TO_BIOTIC_STIMULUS	GO_REGULATION_OF_RESPONSE_TO_BIOTIC_STIMULUS	Details ...	223	0.311016	1.40699	0.0592255	0.363805	1	4755	tags=40%, list=26%, signal=53%
GO_REGULATION_OF_CELL_KILLING	GO_REGULATION_OF_CELL_KILLING	Details ...	61	0.457397	1.40632	0.186695	0.36436	1	5253	tags=54%, list=29%, signal=76%
GO_GLUTATHIONE_PEROXIDASE_ACTIVITY	GO_GLUTATHIONE_PEROXIDASE_ACTIVITY	Details ...	15	0.543766	1.4058	0.128631	0.364565	1	4753	tags=53%, list=26%, signal=72%
GO_KERATAN_SULFATE_METABOLIC_PROCESS	GO_KERATAN_SULFATE_METABOLIC_PROCESS	Details ...	32	0.431602	1.4047	0.0855263	0.365969	1	3771	tags=31%, list=21%, signal=39%
GO_POSITIVE_REGULATION_OF_ALPHA_BETA_T_CELL_ACTIVATION	GO_POSITIVE_REGULATION_OF_ALPHA_BETA_T_CELL_ACTIVATION	Details ...	51	0.464909	1.4041	0.15	0.366395	1	5444	tags=57%, list=30%, signal=81%
GO_MULTICELLULAR_ORGANISM_AGING	GO_MULTICELLULAR_ORGANISM_AGING	Details ...	30	0.397892	1.4036	0.0659091	0.366584	1	4185	tags=40%, list=23%, signal=52%
GO_POSITIVE_REGULATION_OF_CELLULAR_AMIDE_METABOLIC_PROCESS	GO_POSITIVE_REGULATION_OF_CELLULAR_AMIDE_METABOLIC_PROCESS	Details ...	100	0.307277	1.40356	0.0453515	0.366005	1	3044	tags=26%, list=17%, signal=31%
GO_EXECUTION_PHASE_OF_APOPTOSIS	GO_EXECUTION_PHASE_OF_APOPTOSIS	Details ...	53	0.330884	1.40102	0.0614035	0.370005	1	2671	tags=28%, list=15%, signal=33%
GO_MITOCHONDRIAL_RESPIRATORY_CHAIN_COMPLEX_ASSEMBLY	GO_MITOCHONDRIAL_RESPIRATORY_CHAIN_COMPLEX_ASSEMBLY	Details ...	63	0.539066	1.40032	0.188605	0.37055	1	5967	tags=68%, list=33%, signal=101%
GO_CARBOHYDRATE_BIOSYNTHETIC_PROCESS	GO_CARBOHYDRATE_BIOSYNTHETIC_PROCESS	Details ...	117	0.335776	1.40023	0.0752688	0.370018	1	3131	tags=31%, list=17%, signal=37%
GO_SNRNA_BINDING	GO_SNRNA_BINDING	Details ...	33	0.422286	1.39958	0.123772	0.370497	1	3437	tags=52%, list=19%, signal=63%
GO_BINDING_OF_SPERM_TO_ZONA_PELLUCIDA	GO_BINDING_OF_SPERM_TO_ZONA_PELLUCIDA	Details ...	26	0.41375	1.39765	0.106888	0.373385	1	6370	tags=69%, list=35%, signal=107%
GO_PROTEIN_HOMOTETRAMERIZATION	GO_PROTEIN_HOMOTETRAMERIZATION	Details ...	58	0.341616	1.3964	0.0560166	0.375089	1	3635	tags=34%, list=20%, signal=43%
GO_VENTRICULAR_SYSTEM_DEVELOPMENT	GO_VENTRICULAR_SYSTEM_DEVELOPMENT	Details ...	26	0.412827	1.39557	0.107692	0.375905	1	4035	tags=38%, list=22%, signal=49%
GO_IMMUNOGLOBULIN_PRODUCTION_INVOLVED_IN_IMMUNOGLOBULIN_MEDIATED_IMMUNE_RESPONSE	GO_IMMUNOGLOBULIN_PRODUCTION_INVOLVED_IN_IMMUNOGLOBULIN_MEDIATED_IMMUNE_RESPONSE	Details ...	22	0.453674	1.39388	0.121896	0.378491	1	7004	tags=77%, list=39%, signal=126%
GO_HEME_METABOLIC_PROCESS	GO_HEME_METABOLIC_PROCESS	Details ...	27	0.463529	1.39219	0.137131	0.380968	1	3074	tags=41%, list=17%, signal=49%
GO_REGULATION_OF_INTERFERON_ALPHA_PRODUCTION	GO_REGULATION_OF_INTERFERON_ALPHA_PRODUCTION	Details ...	19	0.527121	1.39174	0.155512	0.381173	1	732	tags=21%, list=4%, signal=22%
GO_NUCLEOSOMAL_DNA_BINDING	GO_NUCLEOSOMAL_DNA_BINDING	Details ...	29	0.451862	1.3909	0.144068	0.382087	1	1633	tags=24%, list=9%, signal=26%
GO_NEURON_APOPTOTIC_PROCESS	GO_NEURON_APOPTOTIC_PROCESS	Details ...	34	0.36815	1.38942	0.0868597	0.384169	1	4165	tags=35%, list=23%, signal=46%
GO_RNA_HELICASE_ACTIVITY	GO_RNA_HELICASE_ACTIVITY	Details ...	67	0.396356	1.38924	0.111588	0.383817	1	3327	tags=30%, list=18%, signal=36%
GO_RESPONSE_TO_INCREASED_OXYGEN_LEVELS	GO_RESPONSE_TO_INCREASED_OXYGEN_LEVELS	Details ...	23	0.407545	1.38853	0.104167	0.38458	1	4236	tags=43%, list=23%, signal=57%
GO_VITAMIN_TRANSPORTER_ACTIVITY	GO_VITAMIN_TRANSPORTER_ACTIVITY	Details ...	20	0.436798	1.38803	0.0982368	0.384837	1	2324	tags=30%, list=13%, signal=34%
GO_BASAL_TRANSCRIPTION_MACHINERY_BINDING	GO_BASAL_TRANSCRIPTION_MACHINERY_BINDING	Details ...	23	0.450766	1.38584	0.123711	0.388273	1	1408	tags=35%, list=8%, signal=38%
GO_METHYLATION	GO_METHYLATION	Details ...	236	0.296393	1.38454	0.0510949	0.390016	1	2892	tags=26%, list=16%, signal=30%
GO_REGULATION_OF_ENDOPLASMIC_RETICULUM_UNFOLDED_PROTEIN_RESPONSE	GO_REGULATION_OF_ENDOPLASMIC_RETICULUM_UNFOLDED_PROTEIN_RESPONSE	Details ...	25	0.41922	1.3844	0.105906	0.389607	1	3546	tags=36%, list=20%, signal=45%
GO_RESPONSE_TO_COPPER_ION	GO_RESPONSE_TO_COPPER_ION	Details ...	27	0.402187	1.38286	0.0811456	0.391804	1	4962	tags=41%, list=27%, signal=56%
GO_MEMBRANE_PROTEIN_INTRACELLULAR_DOMAIN_PROTEOLYSIS	GO_MEMBRANE_PROTEIN_INTRACELLULAR_DOMAIN_PROTEOLYSIS	Details ...	16	0.461112	1.38233	0.10058	0.392128	1	6031	tags=56%, list=33%, signal=84%
GO_MOVEMENT_IN_ENVIRONMENT_OF_OTHER_ORGANISM_INVOLVED_IN_SYMBIOTIC_INTERACTION	GO_MOVEMENT_IN_ENVIRONMENT_OF_OTHER_ORGANISM_INVOLVED_IN_SYMBIOTIC_INTERACTION	Details ...	81	0.361912	1.38224	0.0911063	0.391636	1	4911	tags=46%, list=27%, signal=62%
GO_CYTOKINE_PRODUCTION_INVOLVED_IN_IMMUNE_RESPONSE	GO_CYTOKINE_PRODUCTION_INVOLVED_IN_IMMUNE_RESPONSE	Details ...	17	0.470716	1.38122	0.105485	0.392887	1	6605	tags=59%, list=36%, signal=92%
GO_POSITIVE_REGULATION_OF_ACTIVATED_T_CELL_PROLIFERATION	GO_POSITIVE_REGULATION_OF_ACTIVATED_T_CELL_PROLIFERATION	Details ...	27	0.451508	1.38106	0.129032	0.392504	1	6021	tags=59%, list=33%, signal=89%
GO_REGULATION_OF_HYDROGEN_PEROXIDE_INDUCED_CELL_DEATH	GO_REGULATION_OF_HYDROGEN_PEROXIDE_INDUCED_CELL_DEATH	Details ...	17	0.452693	1.38047	0.0938124	0.392997	1	1062	tags=35%, list=6%, signal=37%
GO_REGULATION_OF_LYMPHOCYTE_MEDIATED_IMMUNITY	GO_REGULATION_OF_LYMPHOCYTE_MEDIATED_IMMUNITY	Details ...	108	0.40871	1.38023	0.168514	0.392767	1	5253	tags=46%, list=29%, signal=65%
GO_SIGNAL_SEQUENCE_BINDING	GO_SIGNAL_SEQUENCE_BINDING	Details ...	36	0.385409	1.37852	0.140461	0.395456	1	5280	tags=50%, list=29%, signal=70%
GO_REGULATION_OF_VIRAL_RELEASE_FROM_HOST_CELL	GO_REGULATION_OF_VIRAL_RELEASE_FROM_HOST_CELL	Details ...	31	0.378009	1.37824	0.0924731	0.395387	1	4271	tags=45%, list=24%, signal=59%
GO_ENDOLYSOSOME	GO_ENDOLYSOSOME	Details ...	15	0.55928	1.37801	0.146237	0.395147	1	4733	tags=73%, list=26%, signal=99%
GO_ANTIGEN_PROCESSING_AND_PRESENTATION_OF_PEPTIDE_ANTIGEN_VIA_MHC_CLASS_I	GO_ANTIGEN_PROCESSING_AND_PRESENTATION_OF_PEPTIDE_ANTIGEN_VIA_MHC_CLASS_I	Details ...	89	0.453433	1.37633	0.197095	0.397673	1	4932	tags=53%, list=27%, signal=72%
GO_MITOCHONDRIAL_FUSION	GO_MITOCHONDRIAL_FUSION	Details ...	15	0.467064	1.37533	0.125737	0.398912	1	5377	tags=53%, list=30%, signal=76%
GO_MEMBRANE_BUDDING	GO_MEMBRANE_BUDDING	Details ...	111	0.319721	1.37502	0.0715746	0.398883	1	3006	tags=29%, list=17%, signal=34%
GO_CELLULAR_RESPONSE_TO_UV	GO_CELLULAR_RESPONSE_TO_UV	Details ...	65	0.318049	1.37497	0.0822785	0.398318	1	4780	tags=40%, list=26%, signal=54%
GO_MHC_CLASS_I_PROTEIN_BINDING	GO_MHC_CLASS_I_PROTEIN_BINDING	Details ...	19	0.541107	1.37496	0.168467	0.397686	1	4950	tags=58%, list=27%, signal=80%
GO_GLYCOPROTEIN_METABOLIC_PROCESS	GO_GLYCOPROTEIN_METABOLIC_PROCESS	Details ...	331	0.298712	1.37381	0.0722611	0.399243	1	4772	tags=34%, list=26%, signal=45%
GO_REGULATION_OF_INTRINSIC_APOPTOTIC_SIGNALING_PATHWAY_IN_RESPONSE_TO_DNA_DAMAGE	GO_REGULATION_OF_INTRINSIC_APOPTOTIC_SIGNALING_PATHWAY_IN_RESPONSE_TO_DNA_DAMAGE	Details ...	32	0.364931	1.37353	0.0849257	0.399116	1	1962	tags=28%, list=11%, signal=31%
GO_APOPTOTIC_MITOCHONDRIAL_CHANGES	GO_APOPTOTIC_MITOCHONDRIAL_CHANGES	Details ...	56	0.356403	1.37181	0.114471	0.401955	1	4340	tags=39%, list=24%, signal=51%
GO_PEPTIDASE_ACTIVATOR_ACTIVITY	GO_PEPTIDASE_ACTIVATOR_ACTIVITY	Details ...	36	0.386986	1.37144	0.117521	0.401991	1	3360	tags=36%, list=19%, signal=44%
GO_TRANSFERASE_ACTIVITY_TRANSFERRING_NITROGENOUS_GROUPS	GO_TRANSFERASE_ACTIVITY_TRANSFERRING_NITROGENOUS_GROUPS	Details ...	18	0.448883	1.37002	0.105882	0.404025	1	4868	tags=56%, list=27%, signal=76%
GO_POSITIVE_REGULATION_OF_INTERFERON_BETA_PRODUCTION	GO_POSITIVE_REGULATION_OF_INTERFERON_BETA_PRODUCTION	Details ...	30	0.431428	1.36883	0.133333	0.405644	1	1951	tags=27%, list=11%, signal=30%
GO_RELEASE_OF_CYTOCHROME_C_FROM_MITOCHONDRIA	GO_RELEASE_OF_CYTOCHROME_C_FROM_MITOCHONDRIA	Details ...	22	0.475162	1.36815	0.14346	0.406229	1	5377	tags=55%, list=30%, signal=77%
GO_PURINE_NTP_DEPENDENT_HELICASE_ACTIVITY	GO_PURINE_NTP_DEPENDENT_HELICASE_ACTIVITY	Details ...	95	0.376499	1.36783	0.135881	0.406132	1	4217	tags=36%, list=23%, signal=46%
GO_NUCLEOSOME_BINDING	GO_NUCLEOSOME_BINDING	Details ...	44	0.408138	1.36779	0.14916	0.405548	1	1633	tags=23%, list=9%, signal=25%
GO_REGULATION_OF_T_CELL_MEDIATED_CYTOTOXICITY	GO_REGULATION_OF_T_CELL_MEDIATED_CYTOTOXICITY	Details ...	22	0.535661	1.36751	0.197826	0.40544	1	5253	tags=68%, list=29%, signal=96%
GO_CYTOPLASMIC_SEQUESTERING_OF_PROTEIN	GO_CYTOPLASMIC_SEQUESTERING_OF_PROTEIN	Details ...	40	0.365063	1.36539	0.102515	0.408716	1	2397	tags=30%, list=13%, signal=34%
GO_ARGININE_METABOLIC_PROCESS	GO_ARGININE_METABOLIC_PROCESS	Details ...	17	0.437598	1.36532	0.0918114	0.408205	1	2122	tags=29%, list=12%, signal=33%
GO_POSITIVE_REGULATION_OF_MYELOID_CELL_DIFFERENTIATION	GO_POSITIVE_REGULATION_OF_MYELOID_CELL_DIFFERENTIATION	Details ...	76	0.331671	1.36375	0.0885417	0.41078	1	6515	tags=53%, list=36%, signal=82%
GO_REGULATION_OF_T_CELL_APOPTOTIC_PROCESS	GO_REGULATION_OF_T_CELL_APOPTOTIC_PROCESS	Details ...	30	0.451443	1.3631	0.158129	0.411266	1	5585	tags=53%, list=31%, signal=77%
GO_NEGATIVE_REGULATION_OF_MEGAKARYOCYTE_DIFFERENTIATION	GO_NEGATIVE_REGULATION_OF_MEGAKARYOCYTE_DIFFERENTIATION	Details ...	15	0.555222	1.36262	0.180139	0.411526	1	5397	tags=67%, list=30%, signal=95%
GO_ESCRT_COMPLEX	GO_ESCRT_COMPLEX	Details ...	24	0.433424	1.36228	0.132653	0.411546	1	4425	tags=50%, list=24%, signal=66%
GO_FMN_BINDING	GO_FMN_BINDING	Details ...	15	0.473394	1.36187	0.127907	0.411695	1	1750	tags=27%, list=10%, signal=29%
GO_POSITIVE_REGULATION_OF_PROTEIN_MATURATION	GO_POSITIVE_REGULATION_OF_PROTEIN_MATURATION	Details ...	16	0.452282	1.36106	0.112195	0.412575	1	3387	tags=31%, list=19%, signal=38%
GO_REGULATION_OF_PROTEIN_TARGETING_TO_MITOCHONDRION	GO_REGULATION_OF_PROTEIN_TARGETING_TO_MITOCHONDRION	Details ...	91	0.307325	1.36096	0.0636364	0.412127	1	3657	tags=33%, list=20%, signal=41%
GO_NEGATIVE_REGULATION_OF_RESPONSE_TO_OXIDATIVE_STRESS	GO_NEGATIVE_REGULATION_OF_RESPONSE_TO_OXIDATIVE_STRESS	Details ...	32	0.371935	1.36088	0.0805369	0.411598	1	1239	tags=22%, list=7%, signal=23%
GO_RIBOSOME_BINDING	GO_RIBOSOME_BINDING	Details ...	43	0.377935	1.35917	0.115139	0.41418	1	953	tags=23%, list=5%, signal=24%
GO_POSITIVE_REGULATION_OF_ALPHA_BETA_T_CELL_DIFFERENTIATION	GO_POSITIVE_REGULATION_OF_ALPHA_BETA_T_CELL_DIFFERENTIATION	Details ...	37	0.439153	1.35873	0.15493	0.414375	1	5444	tags=57%, list=30%, signal=81%
GO_SOMATIC_CELL_DNA_RECOMBINATION	GO_SOMATIC_CELL_DNA_RECOMBINATION	Details ...	31	0.422247	1.3575	0.142857	0.416071	1	5948	tags=58%, list=33%, signal=86%
GO_MRNA_CLEAVAGE_FACTOR_COMPLEX	GO_MRNA_CLEAVAGE_FACTOR_COMPLEX	Details ...	17	0.4793	1.35723	0.157447	0.415899	1	2769	tags=41%, list=15%, signal=49%
GO_ISOPRENOID_BIOSYNTHETIC_PROCESS	GO_ISOPRENOID_BIOSYNTHETIC_PROCESS	Details ...	24	0.412923	1.35723	0.122807	0.415243	1	3188	tags=38%, list=18%, signal=45%
GO_DYNEIN_BINDING	GO_DYNEIN_BINDING	Details ...	25	0.394775	1.35671	0.108974	0.415585	1	351	tags=12%, list=2%, signal=12%
GO_REGULATION_OF_ALPHA_BETA_T_CELL_ACTIVATION	GO_REGULATION_OF_ALPHA_BETA_T_CELL_ACTIVATION	Details ...	67	0.436284	1.35611	0.181416	0.416176	1	5565	tags=58%, list=31%, signal=84%
GO_ATP_HYDROLYSIS_COUPLED_TRANSMEMBRANE_TRANSPORT	GO_ATP_HYDROLYSIS_COUPLED_TRANSMEMBRANE_TRANSPORT	Details ...	36	0.440246	1.35577	0.175439	0.416161	1	5603	tags=61%, list=31%, signal=88%
GO_DNA_N_GLYCOSYLASE_ACTIVITY	GO_DNA_N_GLYCOSYLASE_ACTIVITY	Details ...	15	0.491994	1.35565	0.15873	0.415757	1	2509	tags=33%, list=14%, signal=39%
GO_ACIDIC_AMINO_ACID_TRANSPORT	GO_ACIDIC_AMINO_ACID_TRANSPORT	Details ...	21	0.424833	1.3556	0.0966184	0.415184	1	5056	tags=57%, list=28%, signal=79%
GO_STEROL_METABOLIC_PROCESS	GO_STEROL_METABOLIC_PROCESS	Details ...	117	0.319889	1.35415	0.0911215	0.417382	1	3668	tags=28%, list=20%, signal=35%
GO_TETRAPYRROLE_METABOLIC_PROCESS	GO_TETRAPYRROLE_METABOLIC_PROCESS	Details ...	55	0.361833	1.35307	0.0978723	0.418661	1	3188	tags=31%, list=18%, signal=37%
GO_EXONUCLEASE_ACTIVITY_ACTIVE_WITH_EITHER_RIBO_OR_DEOXYRIBONUCLEIC_ACIDS_AND_PRODUCING_5_PHOSPHOMONOESTERS	GO_EXONUCLEASE_ACTIVITY_ACTIVE_WITH_EITHER_RIBO_OR_DEOXYRIBONUCLEIC_ACIDS_AND_PRODUCING_5_PHOSPHOMONOESTERS	Details ...	40	0.379436	1.35303	0.121457	0.418092	1	2771	tags=30%, list=15%, signal=35%
GO_CYTOPLASMIC_MRNA_PROCESSING_BODY	GO_CYTOPLASMIC_MRNA_PROCESSING_BODY	Details ...	62	0.344704	1.35243	0.100823	0.41861	1	3925	tags=35%, list=22%, signal=45%
GO_GOLGI_CISTERNA_MEMBRANE	GO_GOLGI_CISTERNA_MEMBRANE	Details ...	72	0.341648	1.35188	0.10989	0.419003	1	3905	tags=36%, list=22%, signal=46%
GO_PURINE_NUCLEOBASE_METABOLIC_PROCESS	GO_PURINE_NUCLEOBASE_METABOLIC_PROCESS	Details ...	19	0.44429	1.35159	0.130536	0.418898	1	3079	tags=42%, list=17%, signal=51%
GO_PROTEASE_BINDING	GO_PROTEASE_BINDING	Details ...	98	0.341219	1.35149	0.100897	0.418394	1	3716	tags=35%, list=20%, signal=43%
GO_TRANSITION_METAL_ION_HOMEOSTASIS	GO_TRANSITION_METAL_ION_HOMEOSTASIS	Details ...	99	0.321206	1.35141	0.0791855	0.417904	1	4788	tags=42%, list=26%, signal=57%
GO_PROTEIN_TRANSMEMBRANE_TRANSPORT	GO_PROTEIN_TRANSMEMBRANE_TRANSPORT	Details ...	49	0.388658	1.3514	0.130879	0.417258	1	4856	tags=49%, list=27%, signal=67%
GO_REGULATION_OF_MULTI_ORGANISM_PROCESS	GO_REGULATION_OF_MULTI_ORGANISM_PROCESS	Details ...	435	0.284073	1.35063	0.072093	0.418049	1	5058	tags=38%, list=28%, signal=52%
GO_NUCLEOSIDE_SALVAGE	GO_NUCLEOSIDE_SALVAGE	Details ...	16	0.487115	1.35008	0.144033	0.418479	1	2438	tags=44%, list=13%, signal=50%
GO_REGULATION_OF_LEUKOCYTE_DIFFERENTIATION	GO_REGULATION_OF_LEUKOCYTE_DIFFERENTIATION	Details ...	216	0.332213	1.34988	0.124413	0.418192	1	6605	tags=54%, list=36%, signal=84%
GO_PROTEIN_DEGLYCOSYLATION	GO_PROTEIN_DEGLYCOSYLATION	Details ...	21	0.453356	1.34963	0.160156	0.418001	1	3529	tags=43%, list=19%, signal=53%
GO_RESPONSE_TO_TUMOR_NECROSIS_FACTOR	GO_RESPONSE_TO_TUMOR_NECROSIS_FACTOR	Details ...	221	0.337386	1.34746	0.118451	0.421568	1	4977	tags=41%, list=27%, signal=55%
GO_POSITIVE_REGULATION_OF_CD4_POSITIVE_ALPHA_BETA_T_CELL_ACTIVATION	GO_POSITIVE_REGULATION_OF_CD4_POSITIVE_ALPHA_BETA_T_CELL_ACTIVATION	Details ...	27	0.490703	1.34641	0.175	0.423058	1	5890	tags=59%, list=32%, signal=88%
GO_PROTEIN_IMPORT	GO_PROTEIN_IMPORT	Details ...	150	0.286089	1.34613	0.0647948	0.422974	1	2649	tags=25%, list=15%, signal=29%
GO_REGULATION_OF_TYPE_I_INTERFERON_PRODUCTION	GO_REGULATION_OF_TYPE_I_INTERFERON_PRODUCTION	Details ...	107	0.350248	1.34533	0.163708	0.42396	1	2138	tags=24%, list=12%, signal=27%
GO_REGULATION_OF_TOLERANCE_INDUCTION	GO_REGULATION_OF_TOLERANCE_INDUCTION	Details ...	17	0.530136	1.34384	0.185745	0.426302	1	5253	tags=65%, list=29%, signal=91%
GO_CELLULAR_MODIFIED_AMINO_ACID_BIOSYNTHETIC_PROCESS	GO_CELLULAR_MODIFIED_AMINO_ACID_BIOSYNTHETIC_PROCESS	Details ...	50	0.363659	1.34301	0.12035	0.427328	1	4313	tags=38%, list=24%, signal=50%
GO_REGULATION_OF_ACTIVATED_T_CELL_PROLIFERATION	GO_REGULATION_OF_ACTIVATED_T_CELL_PROLIFERATION	Details ...	39	0.415866	1.34277	0.165094	0.427109	1	6021	tags=59%, list=33%, signal=88%
GO_ER_TO_GOLGI_VESICLE_MEDIATED_TRANSPORT	GO_ER_TO_GOLGI_VESICLE_MEDIATED_TRANSPORT	Details ...	161	0.308971	1.3426	0.11499	0.426811	1	4855	tags=41%, list=27%, signal=55%
GO_PROTEIN_TETRAMERIZATION	GO_PROTEIN_TETRAMERIZATION	Details ...	127	0.301484	1.34048	0.0877598	0.430353	1	4273	tags=35%, list=24%, signal=45%
GO_ANAPHASE_PROMOTING_COMPLEX	GO_ANAPHASE_PROMOTING_COMPLEX	Details ...	20	0.460286	1.34002	0.184049	0.430548	1	5000	tags=50%, list=28%, signal=69%
GO_SMALL_MOLECULE_BIOSYNTHETIC_PROCESS	GO_SMALL_MOLECULE_BIOSYNTHETIC_PROCESS	Details ...	411	0.273892	1.33852	0.0501193	0.432777	1	3414	tags=26%, list=19%, signal=32%
GO_ATP_BIOSYNTHETIC_PROCESS	GO_ATP_BIOSYNTHETIC_PROCESS	Details ...	30	0.503196	1.33847	0.229979	0.432222	1	3440	tags=57%, list=19%, signal=70%
GO_REGULATION_OF_LYMPHOCYTE_DIFFERENTIATION	GO_REGULATION_OF_LYMPHOCYTE_DIFFERENTIATION	Details ...	124	0.354211	1.33796	0.171558	0.432584	1	6716	tags=60%, list=37%, signal=94%
GO_NUCLEAR_ENVELOPE_ORGANIZATION	GO_NUCLEAR_ENVELOPE_ORGANIZATION	Details ...	75	0.342545	1.33702	0.132812	0.433779	1	2693	tags=33%, list=15%, signal=39%
GO_RETROMER_COMPLEX	GO_RETROMER_COMPLEX	Details ...	20	0.472732	1.33655	0.176087	0.434043	1	3002	tags=40%, list=17%, signal=48%
GO_CARBOHYDRATE_BINDING	GO_CARBOHYDRATE_BINDING	Details ...	248	0.307632	1.33642	0.109489	0.433661	1	5162	tags=40%, list=28%, signal=56%
GO_ACTIVATION_OF_IMMUNE_RESPONSE	GO_ACTIVATION_OF_IMMUNE_RESPONSE	Details ...	384	0.354655	1.33605	0.201663	0.433676	1	5206	tags=46%, list=29%, signal=64%
GO_MITOCHONDRIAL_RESPIRATORY_CHAIN_COMPLEX_I_BIOGENESIS	GO_MITOCHONDRIAL_RESPIRATORY_CHAIN_COMPLEX_I_BIOGENESIS	Details ...	51	0.542081	1.33546	0.246124	0.434217	1	5967	tags=71%, list=33%, signal=105%
GO_REGULATION_OF_SYMBIOSIS_ENCOMPASSING_MUTUALISM_THROUGH_PARASITISM	GO_REGULATION_OF_SYMBIOSIS_ENCOMPASSING_MUTUALISM_THROUGH_PARASITISM	Details ...	190	0.308107	1.33538	0.148315	0.433724	1	4466	tags=33%, list=25%, signal=43%
GO_ANTIMICROBIAL_HUMORAL_RESPONSE	GO_ANTIMICROBIAL_HUMORAL_RESPONSE	Details ...	36	0.395555	1.33515	0.13198	0.433571	1	5199	tags=44%, list=29%, signal=62%
GO_PRENYLTRANSFERASE_ACTIVITY	GO_PRENYLTRANSFERASE_ACTIVITY	Details ...	15	0.452157	1.33405	0.132505	0.435192	1	5061	tags=60%, list=28%, signal=83%
GO_POSITIVE_REGULATION_OF_CELL_CELL_ADHESION	GO_POSITIVE_REGULATION_OF_CELL_CELL_ADHESION	Details ...	228	0.363055	1.33362	0.197339	0.435383	1	6021	tags=55%, list=33%, signal=82%
GO_REGULATION_OF_EXTRINSIC_APOPTOTIC_SIGNALING_PATHWAY	GO_REGULATION_OF_EXTRINSIC_APOPTOTIC_SIGNALING_PATHWAY	Details ...	150	0.297451	1.33283	0.0823244	0.436261	1	3848	tags=31%, list=21%, signal=39%
GO_HEPARAN_SULFATE_PROTEOGLYCAN_BIOSYNTHETIC_PROCESS	GO_HEPARAN_SULFATE_PROTEOGLYCAN_BIOSYNTHETIC_PROCESS	Details ...	23	0.42421	1.33258	0.162338	0.436103	1	2116	tags=26%, list=12%, signal=29%
GO_NEGATIVE_REGULATION_OF_LEUKOCYTE_MEDIATED_IMMUNITY	GO_NEGATIVE_REGULATION_OF_LEUKOCYTE_MEDIATED_IMMUNITY	Details ...	45	0.449566	1.33249	0.216387	0.435621	1	5787	tags=56%, list=32%, signal=81%
GO_CUL4_RING_E3_UBIQUITIN_LIGASE_COMPLEX	GO_CUL4_RING_E3_UBIQUITIN_LIGASE_COMPLEX	Details ...	25	0.386676	1.33247	0.118609	0.435007	1	2953	tags=32%, list=16%, signal=38%
GO_STEROL_BIOSYNTHETIC_PROCESS	GO_STEROL_BIOSYNTHETIC_PROCESS	Details ...	42	0.395201	1.33182	0.146392	0.435707	1	3344	tags=43%, list=18%, signal=52%
GO_COFACTOR_TRANSPORT	GO_COFACTOR_TRANSPORT	Details ...	26	0.368311	1.33172	0.104938	0.435245	1	1651	tags=23%, list=9%, signal=25%
GO_REGULATION_OF_ADAPTIVE_IMMUNE_RESPONSE	GO_REGULATION_OF_ADAPTIVE_IMMUNE_RESPONSE	Details ...	118	0.384552	1.33132	0.193764	0.435336	1	5253	tags=47%, list=29%, signal=65%
GO_POSITIVE_REGULATION_OF_PROTEIN_BINDING	GO_POSITIVE_REGULATION_OF_PROTEIN_BINDING	Details ...	73	0.295615	1.33132	0.0586797	0.434685	1	4207	tags=38%, list=23%, signal=50%
GO_SIGNAL_PEPTIDE_PROCESSING	GO_SIGNAL_PEPTIDE_PROCESSING	Details ...	23	0.4289	1.33082	0.146119	0.435058	1	4756	tags=57%, list=26%, signal=77%
GO_CARBOHYDRATE_CATABOLIC_PROCESS	GO_CARBOHYDRATE_CATABOLIC_PROCESS	Details ...	105	0.320373	1.33071	0.115974	0.434648	1	3433	tags=32%, list=19%, signal=40%
GO_NUCLEAR_PORE	GO_NUCLEAR_PORE	Details ...	73	0.365179	1.33018	0.147239	0.435066	1	4776	tags=44%, list=26%, signal=59%
GO_POSITIVE_REGULATION_OF_CATABOLIC_PROCESS	GO_POSITIVE_REGULATION_OF_CATABOLIC_PROCESS	Details ...	383	0.255383	1.32821	0.0526316	0.438287	1	4706	tags=35%, list=26%, signal=47%
GO_ALPHA_AMINO_ACID_BIOSYNTHETIC_PROCESS	GO_ALPHA_AMINO_ACID_BIOSYNTHETIC_PROCESS	Details ...	73	0.323756	1.32813	0.102088	0.437806	1	4139	tags=34%, list=23%, signal=44%
GO_MEMBRANE_DISASSEMBLY	GO_MEMBRANE_DISASSEMBLY	Details ...	44	0.406606	1.32808	0.191532	0.437266	1	2693	tags=34%, list=15%, signal=40%
GO_POSITIVE_REGULATION_OF_LEUKOCYTE_MEDIATED_IMMUNITY	GO_POSITIVE_REGULATION_OF_LEUKOCYTE_MEDIATED_IMMUNITY	Details ...	81	0.399161	1.32791	0.203947	0.436958	1	5472	tags=49%, list=30%, signal=70%
GO_AP_TYPE_MEMBRANE_COAT_ADAPTOR_COMPLEX	GO_AP_TYPE_MEMBRANE_COAT_ADAPTOR_COMPLEX	Details ...	36	0.376309	1.32777	0.138728	0.436599	1	4755	tags=47%, list=26%, signal=64%
GO_MESENCHYMAL_TO_EPITHELIAL_TRANSITION	GO_MESENCHYMAL_TO_EPITHELIAL_TRANSITION	Details ...	15	0.467681	1.32751	0.138015	0.43654	1	5306	tags=67%, list=29%, signal=94%
GO_ATPASE_REGULATOR_ACTIVITY	GO_ATPASE_REGULATOR_ACTIVITY	Details ...	30	0.388547	1.32729	0.118998	0.436311	1	2861	tags=37%, list=16%, signal=43%
GO_NITROGEN_COMPOUND_TRANSPORT	GO_NITROGEN_COMPOUND_TRANSPORT	Details ...	475	0.242282	1.32713	0.0324675	0.435983	1	3306	tags=24%, list=18%, signal=28%
GO_GOLGI_ASSOCIATED_VESICLE	GO_GOLGI_ASSOCIATED_VESICLE	Details ...	78	0.326212	1.32677	0.12848	0.436034	1	5023	tags=45%, list=28%, signal=62%
GO_RETROGRADE_TRANSPORT_ENDOSOME_TO_GOLGI	GO_RETROGRADE_TRANSPORT_ENDOSOME_TO_GOLGI	Details ...	65	0.349141	1.32456	0.126761	0.439853	1	4440	tags=42%, list=24%, signal=55%
GO_HYDROGEN_EXPORTING_ATPASE_ACTIVITY	GO_HYDROGEN_EXPORTING_ATPASE_ACTIVITY	Details ...	27	0.489648	1.32407	0.210744	0.440149	1	5603	tags=67%, list=31%, signal=96%
GO_S_ACYLTRANSFERASE_ACTIVITY	GO_S_ACYLTRANSFERASE_ACTIVITY	Details ...	29	0.377841	1.32376	0.127349	0.440133	1	2282	tags=34%, list=13%, signal=39%
GO_PTERIDINE_CONTAINING_COMPOUND_METABOLIC_PROCESS	GO_PTERIDINE_CONTAINING_COMPOUND_METABOLIC_PROCESS	Details ...	34	0.374121	1.32368	0.146444	0.439654	1	2736	tags=35%, list=15%, signal=41%
GO_POSITIVE_REGULATION_OF_PROTEIN_COMPLEX_ASSEMBLY	GO_POSITIVE_REGULATION_OF_PROTEIN_COMPLEX_ASSEMBLY	Details ...	180	0.270322	1.32336	0.0853081	0.439653	1	3216	tags=28%, list=18%, signal=33%
GO_REGULATION_OF_LEUKOCYTE_MEDIATED_CYTOTOXICITY	GO_REGULATION_OF_LEUKOCYTE_MEDIATED_CYTOTOXICITY	Details ...	51	0.460023	1.32335	0.218341	0.439041	1	5253	tags=55%, list=29%, signal=77%
GO_GOLGI_ASSOCIATED_VESICLE_MEMBRANE	GO_GOLGI_ASSOCIATED_VESICLE_MEMBRANE	Details ...	47	0.343686	1.32333	0.128571	0.438433	1	4553	tags=43%, list=25%, signal=57%
GO_MULTI_ORGANISM_MEMBRANE_ORGANIZATION	GO_MULTI_ORGANISM_MEMBRANE_ORGANIZATION	Details ...	29	0.425826	1.32288	0.179959	0.438676	1	3485	tags=34%, list=19%, signal=43%
GO_PYRIMIDINE_CONTAINING_COMPOUND_METABOLIC_PROCESS	GO_PYRIMIDINE_CONTAINING_COMPOUND_METABOLIC_PROCESS	Details ...	70	0.31544	1.32181	0.102041	0.440213	1	3812	tags=34%, list=21%, signal=43%
GO_DEOXYRIBOSE_PHOSPHATE_CATABOLIC_PROCESS	GO_DEOXYRIBOSE_PHOSPHATE_CATABOLIC_PROCESS	Details ...	21	0.451485	1.32164	0.170526	0.439937	1	3783	tags=43%, list=21%, signal=54%
GO_REGULATION_OF_LAMELLIPODIUM_ASSEMBLY	GO_REGULATION_OF_LAMELLIPODIUM_ASSEMBLY	Details ...	25	0.39954	1.3212	0.141935	0.44021	1	2414	tags=36%, list=13%, signal=41%
GO_DRUG_BINDING	GO_DRUG_BINDING	Details ...	103	0.286088	1.32119	0.0626866	0.439594	1	2474	tags=22%, list=14%, signal=26%
GO_MITOCHONDRIAL_MEMBRANE_PART	GO_MITOCHONDRIAL_MEMBRANE_PART	Details ...	155	0.434129	1.32079	0.234592	0.439751	1	4885	tags=54%, list=27%, signal=73%
GO_UBIQUITIN_LIKE_PROTEIN_LIGASE_BINDING	GO_UBIQUITIN_LIKE_PROTEIN_LIGASE_BINDING	Details ...	254	0.25869	1.32015	0.0518359	0.44028	1	3697	tags=28%, list=20%, signal=35%
GO_REGULATION_OF_MACROPHAGE_DIFFERENTIATION	GO_REGULATION_OF_MACROPHAGE_DIFFERENTIATION	Details ...	20	0.438381	1.31988	0.147727	0.440172	1	3953	tags=45%, list=22%, signal=57%
GO_LYMPHOCYTE_ACTIVATION_INVOLVED_IN_IMMUNE_RESPONSE	GO_LYMPHOCYTE_ACTIVATION_INVOLVED_IN_IMMUNE_RESPONSE	Details ...	83	0.368146	1.31929	0.190583	0.440672	1	5334	tags=47%, list=29%, signal=66%
GO_POSITIVE_REGULATION_OF_INTERLEUKIN_10_PRODUCTION	GO_POSITIVE_REGULATION_OF_INTERLEUKIN_10_PRODUCTION	Details ...	29	0.449491	1.31901	0.189474	0.44061	1	5098	tags=62%, list=28%, signal=86%
GO_NUCLEOBASE_CONTAINING_COMPOUND_TRANSMEMBRANE_TRANSPORTER_ACTIVITY	GO_NUCLEOBASE_CONTAINING_COMPOUND_TRANSMEMBRANE_TRANSPORTER_ACTIVITY	Details ...	31	0.361594	1.31814	0.0995475	0.441649	1	5265	tags=45%, list=29%, signal=64%
GO_TRANSITION_METAL_ION_TRANSPORT	GO_TRANSITION_METAL_ION_TRANSPORT	Details ...	104	0.329855	1.31774	0.127563	0.441742	1	5043	tags=47%, list=28%, signal=65%
GO_REGULATION_OF_LYMPHOCYTE_APOPTOTIC_PROCESS	GO_REGULATION_OF_LYMPHOCYTE_APOPTOTIC_PROCESS	Details ...	50	0.39541	1.31661	0.188889	0.443232	1	6409	tags=58%, list=35%, signal=89%
GO_POSITIVE_REGULATION_OF_LEUKOCYTE_PROLIFERATION	GO_POSITIVE_REGULATION_OF_LEUKOCYTE_PROLIFERATION	Details ...	129	0.388699	1.31428	0.210526	0.447156	1	6021	tags=57%, list=33%, signal=84%
GO_POSITIVE_REGULATION_OF_PEPTIDASE_ACTIVITY	GO_POSITIVE_REGULATION_OF_PEPTIDASE_ACTIVITY	Details ...	148	0.299175	1.31421	0.110345	0.446699	1	3469	tags=28%, list=19%, signal=34%
GO_REGULATION_OF_SUBSTRATE_ADHESION_DEPENDENT_CELL_SPREADING	GO_REGULATION_OF_SUBSTRATE_ADHESION_DEPENDENT_CELL_SPREADING	Details ...	39	0.352316	1.31325	0.12619	0.447872	1	3544	tags=38%, list=20%, signal=48%
GO_NEURON_DEATH	GO_NEURON_DEATH	Details ...	44	0.328759	1.31177	0.116228	0.450197	1	4165	tags=34%, list=23%, signal=44%
GO_REGULATION_OF_NECROTIC_CELL_DEATH	GO_REGULATION_OF_NECROTIC_CELL_DEATH	Details ...	24	0.453194	1.31128	0.173196	0.450607	1	3852	tags=42%, list=21%, signal=53%
GO_SERTOLI_CELL_DIFFERENTIATION	GO_SERTOLI_CELL_DIFFERENTIATION	Details ...	18	0.418549	1.31046	0.130233	0.451557	1	3626	tags=39%, list=20%, signal=49%
GO_NEGATIVE_REGULATION_OF_MAPK_CASCADE	GO_NEGATIVE_REGULATION_OF_MAPK_CASCADE	Details ...	142	0.272484	1.3104	0.0579345	0.451034	1	1846	tags=20%, list=10%, signal=23%
GO_ER_NUCLEUS_SIGNALING_PATHWAY	GO_ER_NUCLEUS_SIGNALING_PATHWAY	Details ...	31	0.381194	1.31025	0.152	0.450705	1	4489	tags=45%, list=25%, signal=60%
GO_POSITIVE_REGULATION_OF_CHROMOSOME_ORGANIZATION	GO_POSITIVE_REGULATION_OF_CHROMOSOME_ORGANIZATION	Details ...	140	0.292243	1.30987	0.0934579	0.45086	1	2936	tags=26%, list=16%, signal=30%
GO_LACTATION	GO_LACTATION	Details ...	38	0.35236	1.30983	0.0825959	0.450289	1	2170	tags=26%, list=12%, signal=30%
GO_MANNOSYLATION	GO_MANNOSYLATION	Details ...	29	0.390849	1.30916	0.15368	0.450972	1	2641	tags=24%, list=15%, signal=28%
GO_NEUROPILIN_BINDING	GO_NEUROPILIN_BINDING	Details ...	15	0.438268	1.30909	0.150235	0.450483	1	3094	tags=33%, list=17%, signal=40%
GO_INTRINSIC_APOPTOTIC_SIGNALING_PATHWAY_BY_P53_CLASS_MEDIATOR	GO_INTRINSIC_APOPTOTIC_SIGNALING_PATHWAY_BY_P53_CLASS_MEDIATOR	Details ...	52	0.316675	1.30888	0.116228	0.450256	1	4167	tags=37%, list=23%, signal=47%
GO_REGULATION_OF_B_CELL_APOPTOTIC_PROCESS	GO_REGULATION_OF_B_CELL_APOPTOTIC_PROCESS	Details ...	17	0.455027	1.30884	0.180198	0.449703	1	3469	tags=41%, list=19%, signal=51%
GO_MONOSACCHARIDE_METABOLIC_PROCESS	GO_MONOSACCHARIDE_METABOLIC_PROCESS	Details ...	183	0.288697	1.3082	0.109756	0.450397	1	3131	tags=26%, list=17%, signal=31%
GO_POSITIVE_REGULATION_OF_LYMPHOCYTE_MEDIATED_IMMUNITY	GO_POSITIVE_REGULATION_OF_LYMPHOCYTE_MEDIATED_IMMUNITY	Details ...	65	0.402174	1.30735	0.214128	0.451417	1	5472	tags=46%, list=30%, signal=66%
GO_OXIDATIVE_PHOSPHORYLATION	GO_OXIDATIVE_PHOSPHORYLATION	Details ...	79	0.50965	1.30707	0.269155	0.451338	1	6079	tags=70%, list=34%, signal=104%
GO_ACTIVATION_OF_NF_KAPPAB_INDUCING_KINASE_ACTIVITY	GO_ACTIVATION_OF_NF_KAPPAB_INDUCING_KINASE_ACTIVITY	Details ...	17	0.429278	1.30654	0.157328	0.451853	1	803	tags=18%, list=4%, signal=18%
GO_NUCLEUS_ORGANIZATION	GO_NUCLEUS_ORGANIZATION	Details ...	124	0.304654	1.3064	0.119748	0.451507	1	2693	tags=29%, list=15%, signal=34%
GO_CELLULAR_MODIFIED_AMINO_ACID_METABOLIC_PROCESS	GO_CELLULAR_MODIFIED_AMINO_ACID_METABOLIC_PROCESS	Details ...	203	0.2737	1.30635	0.084788	0.450997	1	3504	tags=28%, list=19%, signal=34%
GO_PROTEIN_K11_LINKED_UBIQUITINATION	GO_PROTEIN_K11_LINKED_UBIQUITINATION	Details ...	26	0.408067	1.30611	0.170874	0.450862	1	3503	tags=31%, list=19%, signal=38%
GO_LIPOPOLYSACCHARIDE_MEDIATED_SIGNALING_PATHWAY	GO_LIPOPOLYSACCHARIDE_MEDIATED_SIGNALING_PATHWAY	Details ...	31	0.481799	1.30455	0.208333	0.453402	1	4908	tags=48%, list=27%, signal=66%
GO_REGULATION_OF_LEUKOCYTE_MEDIATED_IMMUNITY	GO_REGULATION_OF_LEUKOCYTE_MEDIATED_IMMUNITY	Details ...	150	0.381742	1.30421	0.220751	0.45343	1	5565	tags=47%, list=31%, signal=68%
GO_METHYLTRANSFERASE_COMPLEX	GO_METHYLTRANSFERASE_COMPLEX	Details ...	82	0.334993	1.30406	0.15272	0.453094	1	2034	tags=28%, list=11%, signal=31%
GO_GUANOSINE_CONTAINING_COMPOUND_METABOLIC_PROCESS	GO_GUANOSINE_CONTAINING_COMPOUND_METABOLIC_PROCESS	Details ...	44	0.333888	1.3039	0.105368	0.45282	1	1577	tags=23%, list=9%, signal=25%
GO_POSITIVE_REGULATION_OF_CELL_ACTIVATION	GO_POSITIVE_REGULATION_OF_CELL_ACTIVATION	Details ...	276	0.353509	1.30366	0.203501	0.452684	1	5890	tags=53%, list=32%, signal=77%
GO_AMIDE_BINDING	GO_AMIDE_BINDING	Details ...	246	0.265404	1.30338	0.0625	0.452622	1	5280	tags=37%, list=29%, signal=52%
GO_TRANSFERASE_ACTIVITY_TRANSFERRING_PENTOSYL_GROUPS	GO_TRANSFERASE_ACTIVITY_TRANSFERRING_PENTOSYL_GROUPS	Details ...	51	0.326672	1.30309	0.126882	0.452568	1	5057	tags=39%, list=28%, signal=54%
GO_NUCLEOBASE_BIOSYNTHETIC_PROCESS	GO_NUCLEOBASE_BIOSYNTHETIC_PROCESS	Details ...	17	0.486736	1.30278	0.198783	0.452606	1	1498	tags=41%, list=8%, signal=45%
GO_NEGATIVE_REGULATION_OF_CELL_CYCLE_ARREST	GO_NEGATIVE_REGULATION_OF_CELL_CYCLE_ARREST	Details ...	18	0.417158	1.30273	0.159483	0.452108	1	4103	tags=39%, list=23%, signal=50%
GO_REGULATION_OF_T_CELL_DIFFERENTIATION	GO_REGULATION_OF_T_CELL_DIFFERENTIATION	Details ...	100	0.352988	1.30237	0.195455	0.452189	1	6663	tags=58%, list=37%, signal=91%
GO_POSITIVE_REGULATION_OF_DNA_REPLICATION	GO_POSITIVE_REGULATION_OF_DNA_REPLICATION	Details ...	84	0.302828	1.30075	0.084788	0.454778	1	4331	tags=30%, list=24%, signal=39%
GO_TRANS_GOLGI_NETWORK_TRANSPORT_VESICLE	GO_TRANS_GOLGI_NETWORK_TRANSPORT_VESICLE	Details ...	27	0.390738	1.30063	0.144654	0.454398	1	5023	tags=44%, list=28%, signal=61%
GO_POSITIVE_REGULATION_OF_ACTIN_FILAMENT_POLYMERIZATION	GO_POSITIVE_REGULATION_OF_ACTIN_FILAMENT_POLYMERIZATION	Details ...	62	0.325282	1.30063	0.131291	0.4538	1	4624	tags=42%, list=25%, signal=56%
GO_NEGATIVE_REGULATION_OF_ORGAN_GROWTH	GO_NEGATIVE_REGULATION_OF_ORGAN_GROWTH	Details ...	21	0.398124	1.29996	0.165517	0.454554	1	3879	tags=38%, list=21%, signal=48%
GO_RESPONSE_TO_COLD	GO_RESPONSE_TO_COLD	Details ...	41	0.336972	1.29995	0.111688	0.453962	1	3110	tags=29%, list=17%, signal=35%
GO_NEGATIVE_REGULATION_OF_DNA_METABOLIC_PROCESS	GO_NEGATIVE_REGULATION_OF_DNA_METABOLIC_PROCESS	Details ...	104	0.302763	1.29924	0.138365	0.454796	1	3534	tags=31%, list=19%, signal=38%
GO_MANNOSE_BINDING	GO_MANNOSE_BINDING	Details ...	18	0.453654	1.29867	0.191847	0.455289	1	3381	tags=44%, list=19%, signal=55%
GO_VOLTAGE_GATED_ANION_CHANNEL_ACTIVITY	GO_VOLTAGE_GATED_ANION_CHANNEL_ACTIVITY	Details ...	17	0.420287	1.29851	0.155814	0.45502	1	1676	tags=24%, list=9%, signal=26%
GO_POSITIVE_REGULATION_OF_PEPTIDYL_SERINE_PHOSPHORYLATION	GO_POSITIVE_REGULATION_OF_PEPTIDYL_SERINE_PHOSPHORYLATION	Details ...	72	0.298995	1.29812	0.0853333	0.45513	1	4102	tags=35%, list=23%, signal=45%
GO_INO80_TYPE_COMPLEX	GO_INO80_TYPE_COMPLEX	Details ...	21	0.415061	1.29808	0.164927	0.454612	1	5139	tags=48%, list=28%, signal=66%
GO_NUCLEOTIDE_EXCISION_REPAIR_PREINCISION_COMPLEX_STABILIZATION	GO_NUCLEOTIDE_EXCISION_REPAIR_PREINCISION_COMPLEX_STABILIZATION	Details ...	21	0.415163	1.29747	0.16318	0.455185	1	3418	tags=43%, list=19%, signal=53%
GO_POSITIVE_REGULATION_OF_CELLULAR_PROTEIN_LOCALIZATION	GO_POSITIVE_REGULATION_OF_CELLULAR_PROTEIN_LOCALIZATION	Details ...	336	0.243074	1.29743	0.0294118	0.454642	1	4179	tags=32%, list=23%, signal=41%
GO_LEUKOCYTE_PROLIFERATION	GO_LEUKOCYTE_PROLIFERATION	Details ...	70	0.388547	1.2972	0.200436	0.454512	1	4950	tags=46%, list=27%, signal=63%
GO_FIBROBLAST_GROWTH_FACTOR_BINDING	GO_FIBROBLAST_GROWTH_FACTOR_BINDING	Details ...	23	0.385481	1.296	0.131291	0.456384	1	4528	tags=48%, list=25%, signal=64%
GO_POSITIVE_REGULATION_OF_T_CELL_MEDIATED_IMMUNITY	GO_POSITIVE_REGULATION_OF_T_CELL_MEDIATED_IMMUNITY	Details ...	31	0.435297	1.29504	0.223982	0.457604	1	5975	tags=55%, list=33%, signal=82%
GO_PIGMENT_METABOLIC_PROCESS	GO_PIGMENT_METABOLIC_PROCESS	Details ...	56	0.367129	1.29407	0.147132	0.459022	1	3484	tags=38%, list=19%, signal=46%
GO_POSITIVE_REGULATION_OF_TRANSLATIONAL_INITIATION	GO_POSITIVE_REGULATION_OF_TRANSLATIONAL_INITIATION	Details ...	21	0.405302	1.29401	0.145833	0.458529	1	3546	tags=33%, list=20%, signal=41%
GO_SULFUR_COMPOUND_TRANSMEMBRANE_TRANSPORTER_ACTIVITY	GO_SULFUR_COMPOUND_TRANSMEMBRANE_TRANSPORTER_ACTIVITY	Details ...	26	0.38399	1.29319	0.163102	0.459511	1	3665	tags=27%, list=20%, signal=34%
GO_CERAMIDE_METABOLIC_PROCESS	GO_CERAMIDE_METABOLIC_PROCESS	Details ...	70	0.335932	1.29232	0.163218	0.460569	1	4832	tags=41%, list=27%, signal=56%
GO_PROTEIN_POLYUBIQUITINATION	GO_PROTEIN_POLYUBIQUITINATION	Details ...	235	0.272846	1.29189	0.110454	0.460888	1	3071	tags=26%, list=17%, signal=31%
GO_RESPONSE_TO_SALT_STRESS	GO_RESPONSE_TO_SALT_STRESS	Details ...	19	0.421563	1.29164	0.138462	0.460814	1	1658	tags=26%, list=9%, signal=29%
GO_CLATHRIN_COAT	GO_CLATHRIN_COAT	Details ...	46	0.35201	1.29157	0.154	0.460331	1	4989	tags=48%, list=27%, signal=66%
GO_POSITIVE_REGULATION_OF_INTRINSIC_APOPTOTIC_SIGNALING_PATHWAY	GO_POSITIVE_REGULATION_OF_INTRINSIC_APOPTOTIC_SIGNALING_PATHWAY	Details ...	49	0.332575	1.29088	0.13449	0.46103	1	4247	tags=37%, list=23%, signal=48%
GO_OSSIFICATION	GO_OSSIFICATION	Details ...	245	0.278297	1.29068	0.10929	0.460816	1	4578	tags=35%, list=25%, signal=46%
GO_NEGATIVE_REGULATION_OF_BINDING	GO_NEGATIVE_REGULATION_OF_BINDING	Details ...	129	0.261576	1.28947	0.0751174	0.462797	1	3166	tags=23%, list=17%, signal=28%
GO_REGULATION_OF_CHROMOSOME_ORGANIZATION	GO_REGULATION_OF_CHROMOSOME_ORGANIZATION	Details ...	260	0.280784	1.28942	0.135255	0.462289	1	3697	tags=29%, list=20%, signal=36%
GO_PHOSPHATIDYLGLYCEROL_METABOLIC_PROCESS	GO_PHOSPHATIDYLGLYCEROL_METABOLIC_PROCESS	Details ...	30	0.364688	1.28905	0.137441	0.462412	1	3111	tags=37%, list=17%, signal=44%
GO_METAL_CLUSTER_BINDING	GO_METAL_CLUSTER_BINDING	Details ...	60	0.353916	1.28901	0.185106	0.461874	1	5080	tags=47%, list=28%, signal=65%
GO_REGULATION_OF_CD4_POSITIVE_ALPHA_BETA_T_CELL_ACTIVATION	GO_REGULATION_OF_CD4_POSITIVE_ALPHA_BETA_T_CELL_ACTIVATION	Details ...	37	0.431642	1.28849	0.226087	0.46232	1	5565	tags=57%, list=31%, signal=82%
GO_GLUCOSYLTRANSFERASE_ACTIVITY	GO_GLUCOSYLTRANSFERASE_ACTIVITY	Details ...	16	0.438147	1.28825	0.187764	0.462181	1	3657	tags=38%, list=20%, signal=47%
GO_POSITIVE_REGULATION_OF_DNA_REPAIR	GO_POSITIVE_REGULATION_OF_DNA_REPAIR	Details ...	33	0.379637	1.28802	0.174888	0.462033	1	2624	tags=27%, list=14%, signal=32%
GO_AMINO_ACID_IMPORT	GO_AMINO_ACID_IMPORT	Details ...	15	0.441922	1.28802	0.14899	0.461431	1	5274	tags=60%, list=29%, signal=85%
GO_INTRINSIC_COMPONENT_OF_ORGANELLE_MEMBRANE	GO_INTRINSIC_COMPONENT_OF_ORGANELLE_MEMBRANE	Details ...	242	0.293026	1.28779	0.133475	0.461323	1	2276	tags=22%, list=13%, signal=25%
GO_LIPOPOLYSACCHARIDE_BINDING	GO_LIPOPOLYSACCHARIDE_BINDING	Details ...	20	0.433271	1.28738	0.191781	0.461533	1	4908	tags=45%, list=27%, signal=62%
GO_POSITIVE_REGULATION_OF_INTERLEUKIN_12_PRODUCTION	GO_POSITIVE_REGULATION_OF_INTERLEUKIN_12_PRODUCTION	Details ...	33	0.416836	1.28724	0.189931	0.461224	1	5038	tags=48%, list=28%, signal=67%
GO_MAMMARY_GLAND_DEVELOPMENT	GO_MAMMARY_GLAND_DEVELOPMENT	Details ...	113	0.289281	1.28635	0.0979827	0.462372	1	3893	tags=30%, list=21%, signal=38%
GO_CHROMATIN_DISASSEMBLY	GO_CHROMATIN_DISASSEMBLY	Details ...	16	0.44423	1.2863	0.18931	0.461908	1	1162	tags=25%, list=6%, signal=27%
GO_REGULATION_OF_LAMELLIPODIUM_ORGANIZATION	GO_REGULATION_OF_LAMELLIPODIUM_ORGANIZATION	Details ...	33	0.354283	1.28529	0.141949	0.463371	1	2414	tags=33%, list=13%, signal=38%
GO_NEGATIVE_REGULATION_OF_VIRAL_TRANSCRIPTION	GO_NEGATIVE_REGULATION_OF_VIRAL_TRANSCRIPTION	Details ...	24	0.396497	1.28518	0.170354	0.462982	1	2209	tags=29%, list=12%, signal=33%
GO_CELLULAR_RESPONSE_TO_OXYGEN_LEVELS	GO_CELLULAR_RESPONSE_TO_OXYGEN_LEVELS	Details ...	137	0.267486	1.2851	0.109333	0.462561	1	3396	tags=27%, list=19%, signal=33%
GO_POSITIVE_REGULATION_OF_TOLL_LIKE_RECEPTOR_SIGNALING_PATHWAY	GO_POSITIVE_REGULATION_OF_TOLL_LIKE_RECEPTOR_SIGNALING_PATHWAY	Details ...	19	0.427128	1.28499	0.172786	0.462195	1	4342	tags=47%, list=24%, signal=62%
GO_HEXOSE_METABOLIC_PROCESS	GO_HEXOSE_METABOLIC_PROCESS	Details ...	148	0.293551	1.28427	0.127359	0.463071	1	3131	tags=27%, list=17%, signal=32%
GO_CALCIUM_DEPENDENT_PROTEIN_BINDING	GO_CALCIUM_DEPENDENT_PROTEIN_BINDING	Details ...	58	0.315379	1.28423	0.114883	0.462548	1	3750	tags=33%, list=21%, signal=41%
GO_REGULATION_OF_INTERLEUKIN_10_PRODUCTION	GO_REGULATION_OF_INTERLEUKIN_10_PRODUCTION	Details ...	44	0.407628	1.28405	0.231915	0.46235	1	5172	tags=59%, list=29%, signal=82%
GO_NEGATIVE_REGULATION_OF_CELLULAR_PROTEIN_CATABOLIC_PROCESS	GO_NEGATIVE_REGULATION_OF_CELLULAR_PROTEIN_CATABOLIC_PROCESS	Details ...	60	0.319165	1.28377	0.126106	0.462339	1	5499	tags=50%, list=30%, signal=72%
GO_REGULATION_OF_IMMUNE_EFFECTOR_PROCESS	GO_REGULATION_OF_IMMUNE_EFFECTOR_PROCESS	Details ...	404	0.302207	1.28296	0.171021	0.463361	1	5388	tags=42%, list=30%, signal=59%
GO_REGULATION_OF_INNATE_IMMUNE_RESPONSE	GO_REGULATION_OF_INNATE_IMMUNE_RESPONSE	Details ...	330	0.327934	1.28228	0.22268	0.464129	1	4733	tags=41%, list=26%, signal=54%
GO_N_GLYCAN_PROCESSING	GO_N_GLYCAN_PROCESSING	Details ...	19	0.423691	1.28204	0.182979	0.464036	1	3005	tags=37%, list=17%, signal=44%
GO_COATED_MEMBRANE	GO_COATED_MEMBRANE	Details ...	82	0.314742	1.28125	0.133333	0.465016	1	4567	tags=41%, list=25%, signal=55%
GO_ANTIGEN_PROCESSING_AND_PRESENTATION_OF_PEPTIDE_OR_POLYSACCHARIDE_ANTIGEN_VIA_MHC_CLASS_II	GO_ANTIGEN_PROCESSING_AND_PRESENTATION_OF_PEPTIDE_OR_POLYSACCHARIDE_ANTIGEN_VIA_MHC_CLASS_II	Details ...	87	0.336367	1.28108	0.192698	0.464804	1	6900	tags=60%, list=38%, signal=96%
GO_ATPASE_BINDING	GO_ATPASE_BINDING	Details ...	73	0.299373	1.27976	0.107843	0.466903	1	3216	tags=29%, list=18%, signal=35%
GO_CELLULAR_RESPONSE_TO_DSRNA	GO_CELLULAR_RESPONSE_TO_DSRNA	Details ...	34	0.338937	1.27947	0.130719	0.466943	1	3166	tags=24%, list=17%, signal=28%
GO_COFACTOR_BIOSYNTHETIC_PROCESS	GO_COFACTOR_BIOSYNTHETIC_PROCESS	Details ...	153	0.303459	1.2791	0.164241	0.467149	1	2166	tags=22%, list=12%, signal=24%
GO_POSITIVE_REGULATION_OF_IMMUNE_EFFECTOR_PROCESS	GO_POSITIVE_REGULATION_OF_IMMUNE_EFFECTOR_PROCESS	Details ...	147	0.353422	1.27905	0.205543	0.466662	1	5038	tags=42%, list=28%, signal=58%
GO_DNA_DIRECTED_RNA_POLYMERASE_II_CORE_COMPLEX	GO_DNA_DIRECTED_RNA_POLYMERASE_II_CORE_COMPLEX	Details ...	16	0.452094	1.27847	0.204691	0.467192	1	2082	tags=38%, list=11%, signal=42%
GO_REGULATION_OF_DNA_REPLICATION	GO_REGULATION_OF_DNA_REPLICATION	Details ...	152	0.294862	1.27816	0.124153	0.467225	1	3697	tags=28%, list=20%, signal=34%
GO_REGULATION_OF_MYELOID_LEUKOCYTE_DIFFERENTIATION	GO_REGULATION_OF_MYELOID_LEUKOCYTE_DIFFERENTIATION	Details ...	100	0.3073	1.27803	0.153659	0.466916	1	6605	tags=50%, list=36%, signal=78%
GO_MODIFICATION_OF_MORPHOLOGY_OR_PHYSIOLOGY_OF_OTHER_ORGANISM	GO_MODIFICATION_OF_MORPHOLOGY_OR_PHYSIOLOGY_OF_OTHER_ORGANISM	Details ...	93	0.289517	1.27736	0.114713	0.467716	1	3013	tags=25%, list=17%, signal=30%
GO_COATED_VESICLE_MEMBRANE	GO_COATED_VESICLE_MEMBRANE	Details ...	133	0.315214	1.27709	0.181818	0.46771	1	5851	tags=51%, list=32%, signal=75%
GO_REGULATION_OF_CYSTEINE_TYPE_ENDOPEPTIDASE_ACTIVITY	GO_REGULATION_OF_CYSTEINE_TYPE_ENDOPEPTIDASE_ACTIVITY	Details ...	207	0.273023	1.27706	0.0926366	0.46716	1	4102	tags=29%, list=23%, signal=38%
GO_POSITIVE_REGULATION_OF_INTERFERON_GAMMA_PRODUCTION	GO_POSITIVE_REGULATION_OF_INTERFERON_GAMMA_PRODUCTION	Details ...	61	0.426383	1.27674	0.232609	0.467205	1	5978	tags=59%, list=33%, signal=88%
GO_REGULATION_OF_RESPONSE_TO_DNA_DAMAGE_STIMULUS	GO_REGULATION_OF_RESPONSE_TO_DNA_DAMAGE_STIMULUS	Details ...	134	0.28159	1.27667	0.113537	0.46675	1	3418	tags=28%, list=19%, signal=34%
GO_POSITIVE_REGULATION_OF_NUCLEASE_ACTIVITY	GO_POSITIVE_REGULATION_OF_NUCLEASE_ACTIVITY	Details ...	15	0.428609	1.27519	0.167715	0.469111	1	2617	tags=33%, list=14%, signal=39%
GO_NEGATIVE_REGULATION_OF_STEM_CELL_PROLIFERATION	GO_NEGATIVE_REGULATION_OF_STEM_CELL_PROLIFERATION	Details ...	16	0.460645	1.27507	0.177528	0.468746	1	3547	tags=44%, list=20%, signal=54%
GO_MATERNAL_PLACENTA_DEVELOPMENT	GO_MATERNAL_PLACENTA_DEVELOPMENT	Details ...	29	0.370869	1.27438	0.187952	0.469534	1	2240	tags=28%, list=12%, signal=31%
GO_REGULATION_OF_MEGAKARYOCYTE_DIFFERENTIATION	GO_REGULATION_OF_MEGAKARYOCYTE_DIFFERENTIATION	Details ...	25	0.397188	1.2739	0.2	0.469974	1	4020	tags=44%, list=22%, signal=56%
GO_REGULATION_OF_ALPHA_BETA_T_CELL_DIFFERENTIATION	GO_REGULATION_OF_ALPHA_BETA_T_CELL_DIFFERENTIATION	Details ...	46	0.399371	1.27357	0.198614	0.47	1	5565	tags=57%, list=31%, signal=81%
GO_PEPTIDYL_ARGININE_MODIFICATION	GO_PEPTIDYL_ARGININE_MODIFICATION	Details ...	17	0.428158	1.27306	0.193627	0.470433	1	4139	tags=47%, list=23%, signal=61%
GO_MITOCHONDRION_MORPHOGENESIS	GO_MITOCHONDRION_MORPHOGENESIS		19	0.428869	1.27245	0.198807	0.471036	1	2837	tags=42%, list=16%, signal=50%
GO_POLY_PURINE_TRACT_BINDING	GO_POLY_PURINE_TRACT_BINDING		18	0.457366	1.27147	0.201699	0.472446	1	1349	tags=33%, list=7%, signal=36%
GO_REGULATION_OF_PRODUCTION_OF_MOLECULAR_MEDIATOR_OF_IMMUNE_RESPONSE	GO_REGULATION_OF_PRODUCTION_OF_MOLECULAR_MEDIATOR_OF_IMMUNE_RESPONSE		94	0.331102	1.27077	0.191537	0.473254	1	6084	tags=46%, list=34%, signal=68%
GO_PHAGOSOME_MATURATION	GO_PHAGOSOME_MATURATION		37	0.431217	1.27033	0.23702	0.473538	1	5793	tags=62%, list=32%, signal=91%
GO_REGULATION_OF_EXOSOMAL_SECRETION	GO_REGULATION_OF_EXOSOMAL_SECRETION		17	0.446959	1.27027	0.210417	0.473066	1	6320	tags=76%, list=35%, signal=117%
GO_POSITIVE_REGULATION_OF_RESPONSE_TO_CYTOKINE_STIMULUS	GO_POSITIVE_REGULATION_OF_RESPONSE_TO_CYTOKINE_STIMULUS		31	0.377966	1.27008	0.19596	0.472823	1	5022	tags=48%, list=28%, signal=67%
GO_FOLIC_ACID_CONTAINING_COMPOUND_METABOLIC_PROCESS	GO_FOLIC_ACID_CONTAINING_COMPOUND_METABOLIC_PROCESS		27	0.374479	1.2698	0.176471	0.472772	1	2736	tags=37%, list=15%, signal=44%
GO_REGULATION_OF_INTERLEUKIN_12_PRODUCTION	GO_REGULATION_OF_INTERLEUKIN_12_PRODUCTION		51	0.401395	1.26953	0.210884	0.472742	1	5565	tags=53%, list=31%, signal=76%
GO_NADH_DEHYDROGENASE_COMPLEX	GO_NADH_DEHYDROGENASE_COMPLEX		42	0.541357	1.26913	0.292398	0.47295	1	5967	tags=67%, list=33%, signal=99%
GO_CLATHRIN_COAT_OF_COATED_PIT	GO_CLATHRIN_COAT_OF_COATED_PIT		16	0.453988	1.26895	0.218456	0.472729	1	5534	tags=81%, list=31%, signal=117%
GO_N_METHYLTRANSFERASE_ACTIVITY	GO_N_METHYLTRANSFERASE_ACTIVITY		69	0.315368	1.26885	0.171021	0.47239	1	2892	tags=28%, list=16%, signal=33%
GO_REGULATION_OF_CELLULAR_RESPIRATION	GO_REGULATION_OF_CELLULAR_RESPIRATION		22	0.385372	1.26796	0.158986	0.473517	1	2126	tags=27%, list=12%, signal=31%
GO_FEMALE_GENITALIA_DEVELOPMENT	GO_FEMALE_GENITALIA_DEVELOPMENT		16	0.425504	1.26777	0.198511	0.47329	1	6032	tags=50%, list=33%, signal=75%
GO_OXIDOREDUCTASE_ACTIVITY_ACTING_ON_THE_CH_CH_GROUP_OF_DONORS	GO_OXIDOREDUCTASE_ACTIVITY_ACTING_ON_THE_CH_CH_GROUP_OF_DONORS		56	0.361193	1.26748	0.186975	0.473268	1	4028	tags=36%, list=22%, signal=46%
GO_NEGATIVE_REGULATION_OF_LYMPHOCYTE_MEDIATED_IMMUNITY	GO_NEGATIVE_REGULATION_OF_LYMPHOCYTE_MEDIATED_IMMUNITY		34	0.459737	1.26716	0.24295	0.473311	1	5253	tags=56%, list=29%, signal=79%
GO_POSITIVE_REGULATION_OF_MITOCHONDRIAL_MEMBRANE_PERMEABILITY	GO_POSITIVE_REGULATION_OF_MITOCHONDRIAL_MEMBRANE_PERMEABILITY		18	0.40144	1.26712	0.176349	0.4728	1	282	tags=22%, list=2%, signal=23%
GO_NEGATIVE_REGULATION_OF_RECEPTOR_MEDIATED_ENDOCYTOSIS	GO_NEGATIVE_REGULATION_OF_RECEPTOR_MEDIATED_ENDOCYTOSIS		17	0.413086	1.26612	0.178218	0.474233	1	4563	tags=41%, list=25%, signal=55%
GO_INTERACTION_WITH_SYMBIONT	GO_INTERACTION_WITH_SYMBIONT		51	0.307056	1.26594	0.142534	0.474038	1	6502	tags=55%, list=36%, signal=85%
GO_REGULATION_OF_RECEPTOR_BINDING	GO_REGULATION_OF_RECEPTOR_BINDING		17	0.397098	1.26379	0.149883	0.477777	1	2162	tags=29%, list=12%, signal=33%
GO_TRNA_TRANSPORT	GO_TRNA_TRANSPORT		32	0.406913	1.26374	0.233792	0.477299	1	2549	tags=34%, list=14%, signal=40%
GO_NEGATIVE_REGULATION_OF_PROTEIN_LOCALIZATION_TO_CELL_PERIPHERY	GO_NEGATIVE_REGULATION_OF_PROTEIN_LOCALIZATION_TO_CELL_PERIPHERY		20	0.412341	1.26332	0.205589	0.477607	1	5348	tags=55%, list=29%, signal=78%
GO_REGULATION_OF_SISTER_CHROMATID_SEGREGATION	GO_REGULATION_OF_SISTER_CHROMATID_SEGREGATION		61	0.363033	1.26278	0.23125	0.478096	1	2936	tags=28%, list=16%, signal=33%
GO_LEUKOCYTE_MEDIATED_CYTOTOXICITY	GO_LEUKOCYTE_MEDIATED_CYTOTOXICITY		35	0.39206	1.26146	0.211538	0.480121	1	5508	tags=60%, list=30%, signal=86%
GO_REGULATION_OF_EXECUTION_PHASE_OF_APOPTOSIS	GO_REGULATION_OF_EXECUTION_PHASE_OF_APOPTOSIS		24	0.361452	1.26081	0.149626	0.480819	1	845	tags=17%, list=5%, signal=17%
GO_ORGANELLE_DISASSEMBLY	GO_ORGANELLE_DISASSEMBLY		175	0.251339	1.26029	0.0875	0.481355	1	5058	tags=41%, list=28%, signal=56%
GO_POSITIVE_REGULATION_OF_MESONEPHROS_DEVELOPMENT	GO_POSITIVE_REGULATION_OF_MESONEPHROS_DEVELOPMENT		22	0.404699	1.25971	0.199005	0.481965	1	4814	tags=45%, list=27%, signal=62%
GO_REGULATION_OF_MONOCYTE_CHEMOTAXIS	GO_REGULATION_OF_MONOCYTE_CHEMOTAXIS		20	0.428085	1.25902	0.199531	0.482857	1	7353	tags=75%, list=41%, signal=126%
GO_NEGATIVE_REGULATION_OF_SIGNAL_TRANSDUCTION_BY_P53_CLASS_MEDIATOR	GO_NEGATIVE_REGULATION_OF_SIGNAL_TRANSDUCTION_BY_P53_CLASS_MEDIATOR		26	0.348216	1.25769	0.151386	0.485048	1	1962	tags=27%, list=11%, signal=30%
GO_ORGANOPHOSPHATE_ESTER_TRANSMEMBRANE_TRANSPORTER_ACTIVITY	GO_ORGANOPHOSPHATE_ESTER_TRANSMEMBRANE_TRANSPORTER_ACTIVITY		23	0.377399	1.25747	0.167382	0.484966	1	3958	tags=39%, list=22%, signal=50%
GO_TELOMERIC_DNA_BINDING	GO_TELOMERIC_DNA_BINDING		28	0.386967	1.25716	0.205508	0.485011	1	2099	tags=25%, list=12%, signal=28%
GO_ORGAN_OR_TISSUE_SPECIFIC_IMMUNE_RESPONSE	GO_ORGAN_OR_TISSUE_SPECIFIC_IMMUNE_RESPONSE		27	0.407993	1.25709	0.208543	0.484569	1	6774	tags=59%, list=37%, signal=94%
GO_REGULATION_OF_DNA_METABOLIC_PROCESS	GO_REGULATION_OF_DNA_METABOLIC_PROCESS		317	0.260777	1.25695	0.126984	0.484261	1	3862	tags=27%, list=21%, signal=33%
GO_CYTOPLASMIC_STRESS_GRANULE	GO_CYTOPLASMIC_STRESS_GRANULE		31	0.392166	1.25639	0.209302	0.484736	1	2598	tags=32%, list=14%, signal=38%
GO_PROTEIN_PALMITOYLATION	GO_PROTEIN_PALMITOYLATION		23	0.37635	1.25584	0.198732	0.485227	1	2119	tags=35%, list=12%, signal=39%
GO_PROSTANOID_BIOSYNTHETIC_PROCESS	GO_PROSTANOID_BIOSYNTHETIC_PROCESS		18	0.44053	1.25566	0.189583	0.485036	1	3146	tags=39%, list=17%, signal=47%
GO_POSITIVE_REGULATION_OF_ALPHA_BETA_T_CELL_PROLIFERATION	GO_POSITIVE_REGULATION_OF_ALPHA_BETA_T_CELL_PROLIFERATION		19	0.568803	1.25542	0.296296	0.484984	1	5357	tags=63%, list=30%, signal=90%
GO_NEGATIVE_REGULATION_OF_LEUKOCYTE_APOPTOTIC_PROCESS	GO_NEGATIVE_REGULATION_OF_LEUKOCYTE_APOPTOTIC_PROCESS		41	0.389758	1.25421	0.23608	0.48689	1	6442	tags=56%, list=36%, signal=87%
GO_PROTEIN_TYROSINE_PHOSPHATASE_ACTIVITY	GO_PROTEIN_TYROSINE_PHOSPHATASE_ACTIVITY		98	0.274491	1.25389	0.12093	0.486997	1	3880	tags=35%, list=21%, signal=44%
GO_REGULATION_OF_CYTOKINE_PRODUCTION_INVOLVED_IN_IMMUNE_RESPONSE	GO_REGULATION_OF_CYTOKINE_PRODUCTION_INVOLVED_IN_IMMUNE_RESPONSE		55	0.367481	1.2525	0.205357	0.489211	1	6084	tags=49%, list=34%, signal=74%
GO_POSITIVE_REGULATION_OF_ERYTHROCYTE_DIFFERENTIATION	GO_POSITIVE_REGULATION_OF_ERYTHROCYTE_DIFFERENTIATION		23	0.373445	1.25211	0.171367	0.489459	1	2925	tags=26%, list=16%, signal=31%
GO_BODY_FLUID_SECRETION	GO_BODY_FLUID_SECRETION		66	0.290613	1.25187	0.124601	0.489409	1	5080	tags=41%, list=28%, signal=57%
GO_REGULATION_OF_CELLULAR_KETONE_METABOLIC_PROCESS	GO_REGULATION_OF_CELLULAR_KETONE_METABOLIC_PROCESS		161	0.274217	1.2515	0.154964	0.489587	1	3344	tags=27%, list=18%, signal=33%
GO_DNA_METHYLATION_OR_DEMETHYLATION	GO_DNA_METHYLATION_OR_DEMETHYLATION		55	0.331124	1.2514	0.200483	0.48921	1	4518	tags=36%, list=25%, signal=48%
GO_COLLAGEN_FIBRIL_ORGANIZATION	GO_COLLAGEN_FIBRIL_ORGANIZATION		36	0.417358	1.25096	0.24612	0.489522	1	6216	tags=50%, list=34%, signal=76%
GO_REGULATION_OF_INTERFERON_GAMMA_PRODUCTION	GO_REGULATION_OF_INTERFERON_GAMMA_PRODUCTION		90	0.387365	1.25088	0.247216	0.489093	1	6084	tags=57%, list=34%, signal=85%
GO_POSITIVE_REGULATION_OF_PROTEIN_OLIGOMERIZATION	GO_POSITIVE_REGULATION_OF_PROTEIN_OLIGOMERIZATION		17	0.417147	1.25024	0.18578	0.489756	1	3216	tags=29%, list=18%, signal=36%
GO_REGULATION_OF_RESPONSE_TO_OXIDATIVE_STRESS	GO_REGULATION_OF_RESPONSE_TO_OXIDATIVE_STRESS		59	0.295875	1.24928	0.12357	0.491106	1	1523	tags=17%, list=8%, signal=18%
GO_REGULATION_OF_EXTRINSIC_APOPTOTIC_SIGNALING_PATHWAY_IN_ABSENCE_OF_LIGAND	GO_REGULATION_OF_EXTRINSIC_APOPTOTIC_SIGNALING_PATHWAY_IN_ABSENCE_OF_LIGAND		46	0.320191	1.24916	0.166667	0.490751	1	3434	tags=37%, list=19%, signal=45%
GO_PROTEIN_OLIGOMERIZATION	GO_PROTEIN_OLIGOMERIZATION		412	0.223814	1.24799	0.0180723	0.49266	1	3501	tags=24%, list=19%, signal=29%
GO_T_CELL_RECEPTOR_COMPLEX	GO_T_CELL_RECEPTOR_COMPLEX		19	0.595101	1.24724	0.295833	0.493662	1	5376	tags=74%, list=30%, signal=105%
GO_NUCLEAR_ENVELOPE	GO_NUCLEAR_ENVELOPE		384	0.245348	1.24681	0.11086	0.493977	1	2643	tags=22%, list=15%, signal=25%
GO_MULTI_ORGANISM_ORGANELLE_ORGANIZATION	GO_MULTI_ORGANISM_ORGANELLE_ORGANIZATION		23	0.406959	1.24604	0.229039	0.495005	1	3485	tags=35%, list=19%, signal=43%
GO_REGULATION_OF_MITOCHONDRIAL_MEMBRANE_PERMEABILITY_INVOLVED_IN_APOPTOTIC_PROCESS	GO_REGULATION_OF_MITOCHONDRIAL_MEMBRANE_PERMEABILITY_INVOLVED_IN_APOPTOTIC_PROCESS		22	0.369314	1.24567	0.195519	0.495219	1	282	tags=18%, list=2%, signal=18%
GO_REGULATION_OF_ERAD_PATHWAY	GO_REGULATION_OF_ERAD_PATHWAY		26	0.353596	1.24556	0.177966	0.494846	1	4167	tags=42%, list=23%, signal=55%
GO_NUCLEOBASE_METABOLIC_PROCESS	GO_NUCLEOBASE_METABOLIC_PROCESS		37	0.360382	1.24517	0.211581	0.495108	1	3079	tags=35%, list=17%, signal=42%
GO_REGULATION_OF_MITOCHONDRIAL_OUTER_MEMBRANE_PERMEABILIZATION_INVOLVED_IN_APOPTOTIC_SIGNALING_PATHWAY	GO_REGULATION_OF_MITOCHONDRIAL_OUTER_MEMBRANE_PERMEABILIZATION_INVOLVED_IN_APOPTOTIC_SIGNALING_PATHWAY		42	0.330293	1.24427	0.211694	0.496388	1	2665	tags=29%, list=15%, signal=33%
GO_PRONUCLEUS	GO_PRONUCLEUS		15	0.468649	1.24396	0.241517	0.496415	1	3379	tags=33%, list=19%, signal=41%
GO_REGULATION_OF_TELOMERASE_ACTIVITY	GO_REGULATION_OF_TELOMERASE_ACTIVITY		41	0.313723	1.24189	0.145089	0.500083	1	3989	tags=32%, list=22%, signal=41%
GO_PROTEIN_DESTABILIZATION	GO_PROTEIN_DESTABILIZATION		32	0.332566	1.24086	0.174004	0.501587	1	3223	tags=28%, list=18%, signal=34%
GO_HYDROLASE_ACTIVITY_ACTING_ON_GLYCOSYL_BONDS	GO_HYDROLASE_ACTIVITY_ACTING_ON_GLYCOSYL_BONDS		107	0.290531	1.24055	0.15103	0.501594	1	4832	tags=36%, list=27%, signal=48%
GO_EMBRYONIC_PLACENTA_MORPHOGENESIS	GO_EMBRYONIC_PLACENTA_MORPHOGENESIS		22	0.389168	1.23985	0.18408	0.502576	1	6084	tags=50%, list=34%, signal=75%
GO_COATED_PIT	GO_COATED_PIT		65	0.299236	1.23979	0.172566	0.502117	1	4235	tags=35%, list=23%, signal=46%
GO_EXPLORATION_BEHAVIOR	GO_EXPLORATION_BEHAVIOR		23	0.376621	1.23974	0.165842	0.501627	1	4814	tags=57%, list=27%, signal=77%
GO_MYELOID_CELL_DIFFERENTIATION	GO_MYELOID_CELL_DIFFERENTIATION		181	0.273291	1.23958	0.165842	0.501344	1	4506	tags=36%, list=25%, signal=48%
GO_OLIGODENDROCYTE_DEVELOPMENT	GO_OLIGODENDROCYTE_DEVELOPMENT		32	0.35925	1.23871	0.172018	0.502649	1	3046	tags=28%, list=17%, signal=34%
GO_BASE_EXCISION_REPAIR	GO_BASE_EXCISION_REPAIR		39	0.373442	1.23867	0.197556	0.502149	1	3994	tags=38%, list=22%, signal=49%
GO_POSITIVE_REGULATION_OF_ESTABLISHMENT_OF_PROTEIN_LOCALIZATION	GO_POSITIVE_REGULATION_OF_ESTABLISHMENT_OF_PROTEIN_LOCALIZATION		480	0.23512	1.23842	0.0842391	0.502092	1	5038	tags=35%, list=28%, signal=47%
GO_SPINDLE_MIDZONE	GO_SPINDLE_MIDZONE		25	0.430964	1.23795	0.262626	0.502561	1	6017	tags=44%, list=33%, signal=66%
GO_POSITIVE_REGULATION_OF_DEFENSE_RESPONSE	GO_POSITIVE_REGULATION_OF_DEFENSE_RESPONSE		349	0.315072	1.23779	0.236842	0.502282	1	4733	tags=40%, list=26%, signal=53%
GO_POSITIVE_REGULATION_OF_CYTOKINE_PRODUCTION_INVOLVED_IN_IMMUNE_RESPONSE	GO_POSITIVE_REGULATION_OF_CYTOKINE_PRODUCTION_INVOLVED_IN_IMMUNE_RESPONSE		30	0.393865	1.23771	0.228637	0.501859	1	4877	tags=40%, list=27%, signal=55%
GO_POSITIVE_REGULATION_OF_I_KAPPAB_KINASE_NF_KAPPAB_SIGNALING	GO_POSITIVE_REGULATION_OF_I_KAPPAB_KINASE_NF_KAPPAB_SIGNALING		176	0.296861	1.23757	0.181425	0.501557	1	4475	tags=35%, list=25%, signal=46%
GO_MHC_PROTEIN_BINDING	GO_MHC_PROTEIN_BINDING		26	0.48792	1.23705	0.275053	0.502119	1	7010	tags=73%, list=39%, signal=119%
GO_OLIGOSACCHARIDE_METABOLIC_PROCESS	GO_OLIGOSACCHARIDE_METABOLIC_PROCESS		61	0.330124	1.23615	0.209607	0.503466	1	3215	tags=28%, list=18%, signal=34%
GO_MULTI_MULTICELLULAR_ORGANISM_PROCESS	GO_MULTI_MULTICELLULAR_ORGANISM_PROCESS		202	0.249628	1.23606	0.0761246	0.503056	1	3767	tags=28%, list=21%, signal=35%
GO_REGULATION_OF_TRANSCRIPTION_FROM_RNA_POLYMERASE_I_PROMOTER	GO_REGULATION_OF_TRANSCRIPTION_FROM_RNA_POLYMERASE_I_PROMOTER		23	0.377035	1.23558	0.215078	0.503433	1	3347	tags=43%, list=18%, signal=53%
GO_G1_DNA_DAMAGE_CHECKPOINT	GO_G1_DNA_DAMAGE_CHECKPOINT		68	0.297872	1.23418	0.169133	0.505784	1	1508	tags=18%, list=8%, signal=19%
GO_CARBOHYDRATE_DERIVATIVE_TRANSPORT	GO_CARBOHYDRATE_DERIVATIVE_TRANSPORT		48	0.321921	1.23411	0.190931	0.50534	1	2756	tags=27%, list=15%, signal=32%
GO_REGULATION_OF_RESPONSE_TO_EXTRACELLULAR_STIMULUS	GO_REGULATION_OF_RESPONSE_TO_EXTRACELLULAR_STIMULUS		164	0.261834	1.23405	0.134529	0.504888	1	2671	tags=23%, list=15%, signal=27%
GO_NEGATIVE_REGULATION_OF_ERBB_SIGNALING_PATHWAY	GO_NEGATIVE_REGULATION_OF_ERBB_SIGNALING_PATHWAY		44	0.331225	1.23401	0.181087	0.504417	1	3275	tags=36%, list=18%, signal=44%
GO_MACROMOLECULE_METHYLATION	GO_MACROMOLECULE_METHYLATION		171	0.282067	1.2333	0.143204	0.505333	1	2892	tags=26%, list=16%, signal=30%
GO_NUCLEOSIDE_PHOSPHATE_CATABOLIC_PROCESS	GO_NUCLEOSIDE_PHOSPHATE_CATABOLIC_PROCESS		68	0.297246	1.23305	0.167816	0.505258	1	3812	tags=31%, list=21%, signal=39%
GO_T_HELPER_1_TYPE_IMMUNE_RESPONSE	GO_T_HELPER_1_TYPE_IMMUNE_RESPONSE		19	0.492469	1.23272	0.246888	0.505404	1	6886	tags=68%, list=38%, signal=110%
GO_LYMPH_NODE_DEVELOPMENT	GO_LYMPH_NODE_DEVELOPMENT		17	0.473992	1.23208	0.240275	0.506098	1	4506	tags=59%, list=25%, signal=78%
GO_SERTOLI_CELL_DEVELOPMENT	GO_SERTOLI_CELL_DEVELOPMENT		15	0.41588	1.23195	0.227171	0.505758	1	3626	tags=40%, list=20%, signal=50%
GO_REGULATION_OF_ALCOHOL_BIOSYNTHETIC_PROCESS	GO_REGULATION_OF_ALCOHOL_BIOSYNTHETIC_PROCESS		44	0.335684	1.23161	0.190722	0.505939	1	4738	tags=39%, list=26%, signal=52%
GO_NUCLEOTIDE_EXCISION_REPAIR_DNA_INCISION	GO_NUCLEOTIDE_EXCISION_REPAIR_DNA_INCISION		39	0.373657	1.23102	0.223529	0.506594	1	3743	tags=44%, list=21%, signal=55%
GO_LIPASE_INHIBITOR_ACTIVITY	GO_LIPASE_INHIBITOR_ACTIVITY		16	0.424305	1.2306	0.214477	0.506831	1	3962	tags=31%, list=22%, signal=40%
GO_NEGATIVE_REGULATION_OF_PROTEIN_CATABOLIC_PROCESS	GO_NEGATIVE_REGULATION_OF_PROTEIN_CATABOLIC_PROCESS		103	0.26688	1.22951	0.123457	0.508505	1	3493	tags=28%, list=19%, signal=35%
GO_INTERLEUKIN_1_PRODUCTION	GO_INTERLEUKIN_1_PRODUCTION		15	0.46468	1.22846	0.247807	0.510173	1	7393	tags=53%, list=41%, signal=90%
GO_NUCLEOTIDE_TRANSMEMBRANE_TRANSPORTER_ACTIVITY	GO_NUCLEOTIDE_TRANSMEMBRANE_TRANSPORTER_ACTIVITY		19	0.397222	1.22731	0.194444	0.512056	1	2085	tags=32%, list=11%, signal=36%
GO_T_CELL_APOPTOTIC_PROCESS	GO_T_CELL_APOPTOTIC_PROCESS		15	0.427421	1.22694	0.19403	0.512172	1	3745	tags=40%, list=21%, signal=50%
GO_ALDO_KETO_REDUCTASE_NADP_ACTIVITY	GO_ALDO_KETO_REDUCTASE_NADP_ACTIVITY		25	0.391655	1.2269	0.215777	0.51169	1	5935	tags=48%, list=33%, signal=71%
GO_REGULATION_OF_DEFENSE_RESPONSE_TO_VIRUS	GO_REGULATION_OF_DEFENSE_RESPONSE_TO_VIRUS		183	0.267285	1.22687	0.170455	0.511153	1	5434	tags=43%, list=30%, signal=60%
GO_NUCLEAR_MEMBRANE	GO_NUCLEAR_MEMBRANE		255	0.24644	1.22546	0.150776	0.513496	1	2773	tags=24%, list=15%, signal=27%
GO_C21_STEROID_HORMONE_METABOLIC_PROCESS	GO_C21_STEROID_HORMONE_METABOLIC_PROCESS		21	0.418134	1.22446	0.205479	0.515118	1	5055	tags=57%, list=28%, signal=79%
GO_NEGATIVE_REGULATION_OF_PEPTIDYL_TYROSINE_PHOSPHORYLATION	GO_NEGATIVE_REGULATION_OF_PEPTIDYL_TYROSINE_PHOSPHORYLATION		37	0.325495	1.22397	0.155606	0.51559	1	3166	tags=27%, list=17%, signal=33%
GO_REGULATION_OF_T_HELPER_1_TYPE_IMMUNE_RESPONSE	GO_REGULATION_OF_T_HELPER_1_TYPE_IMMUNE_RESPONSE		22	0.449391	1.22371	0.25	0.515582	1	3887	tags=45%, list=21%, signal=58%
GO_POSITIVE_REGULATION_OF_TISSUE_REMODELING	GO_POSITIVE_REGULATION_OF_TISSUE_REMODELING		22	0.420094	1.22337	0.235023	0.515721	1	4485	tags=55%, list=25%, signal=72%
GO_NITROGEN_CYCLE_METABOLIC_PROCESS	GO_NITROGEN_CYCLE_METABOLIC_PROCESS		15	0.398562	1.22331	0.205189	0.515264	1	4432	tags=47%, list=24%, signal=62%
GO_DNA_SECONDARY_STRUCTURE_BINDING	GO_DNA_SECONDARY_STRUCTURE_BINDING		24	0.434344	1.2231	0.253669	0.51515	1	4780	tags=46%, list=26%, signal=62%
GO_WIDE_PORE_CHANNEL_ACTIVITY	GO_WIDE_PORE_CHANNEL_ACTIVITY		22	0.369752	1.22302	0.185864	0.514727	1	3253	tags=32%, list=18%, signal=39%
GO_ORGAN_REGENERATION	GO_ORGAN_REGENERATION		81	0.28573	1.22275	0.137566	0.514759	1	5889	tags=43%, list=32%, signal=64%
GO_REGULATION_OF_DNA_REPAIR	GO_REGULATION_OF_DNA_REPAIR		68	0.316259	1.22207	0.213362	0.515619	1	3848	tags=29%, list=21%, signal=37%
GO_REGULATION_OF_B_CELL_DIFFERENTIATION	GO_REGULATION_OF_B_CELL_DIFFERENTIATION		21	0.43733	1.22203	0.268657	0.51513	1	6716	tags=86%, list=37%, signal=136%
GO_NEGATIVE_REGULATION_OF_FIBROBLAST_PROLIFERATION	GO_NEGATIVE_REGULATION_OF_FIBROBLAST_PROLIFERATION		27	0.347171	1.22188	0.180778	0.514915	1	6278	tags=59%, list=35%, signal=90%
GO_TRANSLATION_REGULATOR_ACTIVITY	GO_TRANSLATION_REGULATOR_ACTIVITY		33	0.350706	1.22151	0.19603	0.515142	1	765	tags=18%, list=4%, signal=19%
GO_NEGATIVE_REGULATION_OF_PRODUCTION_OF_MOLECULAR_MEDIATOR_OF_IMMUNE_RESPONSE	GO_NEGATIVE_REGULATION_OF_PRODUCTION_OF_MOLECULAR_MEDIATOR_OF_IMMUNE_RESPONSE		27	0.375594	1.22046	0.2	0.51681	1	6084	tags=59%, list=34%, signal=89%
GO_RESPONSE_TO_VIRUS	GO_RESPONSE_TO_VIRUS		221	0.318027	1.22022	0.257384	0.516718	1	4048	tags=31%, list=22%, signal=39%
GO_REGULATION_OF_NIK_NF_KAPPAB_SIGNALING	GO_REGULATION_OF_NIK_NF_KAPPAB_SIGNALING		41	0.327902	1.22002	0.203905	0.516528	1	4239	tags=34%, list=23%, signal=44%
GO_O_METHYLTRANSFERASE_ACTIVITY	GO_O_METHYLTRANSFERASE_ACTIVITY		15	0.435929	1.21985	0.260274	0.516312	1	1521	tags=33%, list=8%, signal=36%
GO_SUBSTANTIA_NIGRA_DEVELOPMENT	GO_SUBSTANTIA_NIGRA_DEVELOPMENT		44	0.330267	1.21891	0.190789	0.517782	1	1172	tags=18%, list=6%, signal=19%
GO_ELECTRON_TRANSPORT_CHAIN	GO_ELECTRON_TRANSPORT_CHAIN		91	0.442909	1.21803	0.304175	0.519146	1	5302	tags=58%, list=29%, signal=82%
GO_PROTEIN_LOCALIZATION_TO_LYSOSOME	GO_PROTEIN_LOCALIZATION_TO_LYSOSOME		17	0.42981	1.21746	0.258893	0.519724	1	1777	tags=29%, list=10%, signal=33%
GO_SINGLE_STRANDED_DNA_BINDING	GO_SINGLE_STRANDED_DNA_BINDING		78	0.332459	1.21736	0.235294	0.519376	1	3742	tags=33%, list=21%, signal=42%
GO_REGULATION_OF_MITOTIC_CELL_CYCLE	GO_REGULATION_OF_MITOTIC_CELL_CYCLE		444	0.248994	1.21681	0.189542	0.519952	1	3071	tags=25%, list=17%, signal=29%
GO_APOPTOTIC_SIGNALING_PATHWAY	GO_APOPTOTIC_SIGNALING_PATHWAY		280	0.245841	1.21678	0.120455	0.519432	1	5975	tags=45%, list=33%, signal=66%
GO_INTERFERON_GAMMA_PRODUCTION	GO_INTERFERON_GAMMA_PRODUCTION		15	0.489339	1.21676	0.279412	0.518912	1	4950	tags=47%, list=27%, signal=64%
GO_REGULATION_OF_ALPHA_BETA_T_CELL_PROLIFERATION	GO_REGULATION_OF_ALPHA_BETA_T_CELL_PROLIFERATION		22	0.524673	1.2158	0.305668	0.520235	1	5357	tags=59%, list=30%, signal=84%
GO_PHAGOCYTOSIS	GO_PHAGOCYTOSIS		158	0.305173	1.21572	0.233405	0.519845	1	5444	tags=46%, list=30%, signal=65%
GO_GLUTATHIONE_DERIVATIVE_METABOLIC_PROCESS	GO_GLUTATHIONE_DERIVATIVE_METABOLIC_PROCESS		21	0.417939	1.21546	0.262055	0.519819	1	5092	tags=48%, list=28%, signal=66%
GO_PROSTANOID_METABOLIC_PROCESS	GO_PROSTANOID_METABOLIC_PROCESS		25	0.403303	1.21523	0.22766	0.519779	1	3146	tags=32%, list=17%, signal=39%
GO_REGULATION_OF_LYMPHOCYTE_MIGRATION	GO_REGULATION_OF_LYMPHOCYTE_MIGRATION		36	0.412407	1.215	0.253275	0.519663	1	6746	tags=58%, list=37%, signal=93%
GO_UDP_GLYCOSYLTRANSFERASE_ACTIVITY	GO_UDP_GLYCOSYLTRANSFERASE_ACTIVITY		118	0.292284	1.21384	0.17402	0.521533	1	3438	tags=27%, list=19%, signal=33%
GO_RNA_POLYMERASE_BINDING	GO_RNA_POLYMERASE_BINDING		32	0.352124	1.21355	0.230928	0.521553	1	1146	tags=22%, list=6%, signal=23%
GO_REGULATION_OF_SUPEROXIDE_METABOLIC_PROCESS	GO_REGULATION_OF_SUPEROXIDE_METABOLIC_PROCESS		22	0.376047	1.21343	0.225513	0.52128	1	2059	tags=32%, list=11%, signal=36%
GO_NEGATIVE_REGULATION_OF_MAP_KINASE_ACTIVITY	GO_NEGATIVE_REGULATION_OF_MAP_KINASE_ACTIVITY		72	0.284058	1.21339	0.153086	0.520792	1	3880	tags=35%, list=21%, signal=44%
GO_REGULATION_OF_T_CELL_PROLIFERATION	GO_REGULATION_OF_T_CELL_PROLIFERATION		139	0.349485	1.21296	0.292683	0.521156	1	6244	tags=56%, list=34%, signal=85%
GO_REGULATION_OF_GRANULOCYTE_DIFFERENTIATION	GO_REGULATION_OF_GRANULOCYTE_DIFFERENTIATION		15	0.411946	1.21214	0.215827	0.522323	1	5821	tags=47%, list=32%, signal=69%
GO_POSITIVE_REGULATION_OF_MITOTIC_NUCLEAR_DIVISION	GO_POSITIVE_REGULATION_OF_MITOTIC_NUCLEAR_DIVISION		46	0.320057	1.21123	0.190355	0.523733	1	5052	tags=43%, list=28%, signal=60%
GO_DETOXIFICATION	GO_DETOXIFICATION		69	0.32337	1.21113	0.230404	0.523391	1	5127	tags=38%, list=28%, signal=52%
GO_POSITIVE_REGULATION_OF_LYMPHOCYTE_APOPTOTIC_PROCESS	GO_POSITIVE_REGULATION_OF_LYMPHOCYTE_APOPTOTIC_PROCESS		17	0.430173	1.21045	0.290466	0.524226	1	3216	tags=41%, list=18%, signal=50%
GO_DEFENSE_RESPONSE_TO_GRAM_POSITIVE_BACTERIUM	GO_DEFENSE_RESPONSE_TO_GRAM_POSITIVE_BACTERIUM		65	0.326662	1.21021	0.222222	0.524193	1	4932	tags=40%, list=27%, signal=55%
GO_VIRUS_RECEPTOR_ACTIVITY	GO_VIRUS_RECEPTOR_ACTIVITY		65	0.322602	1.21007	0.228188	0.523944	1	4877	tags=43%, list=27%, signal=59%
GO_TOLL_LIKE_RECEPTOR_SIGNALING_PATHWAY	GO_TOLL_LIKE_RECEPTOR_SIGNALING_PATHWAY		84	0.368563	1.20884	0.293869	0.525914	1	3550	tags=35%, list=20%, signal=43%
GO_PRE_MRNA_BINDING	GO_PRE_MRNA_BINDING		24	0.387989	1.2087	0.230126	0.525582	1	3063	tags=33%, list=17%, signal=40%
GO_MAMMARY_GLAND_EPITHELIUM_DEVELOPMENT	GO_MAMMARY_GLAND_EPITHELIUM_DEVELOPMENT		53	0.30774	1.20826	0.193384	0.526001	1	2846	tags=25%, list=16%, signal=29%
GO_LYMPHOCYTE_ACTIVATION	GO_LYMPHOCYTE_ACTIVATION		319	0.319459	1.20775	0.254425	0.526519	1	6032	tags=48%, list=33%, signal=70%
GO_CARBOHYDRATE_DERIVATIVE_CATABOLIC_PROCESS	GO_CARBOHYDRATE_DERIVATIVE_CATABOLIC_PROCESS		165	0.27502	1.20755	0.190157	0.526397	1	4810	tags=36%, list=27%, signal=48%
GO_COPPER_ION_TRANSPORT	GO_COPPER_ION_TRANSPORT		20	0.396769	1.20744	0.223214	0.526071	1	5043	tags=60%, list=28%, signal=83%
GO_REGULATION_OF_HOMOTYPIC_CELL_CELL_ADHESION	GO_REGULATION_OF_HOMOTYPIC_CELL_CELL_ADHESION		287	0.31517	1.20698	0.266811	0.52651	1	6605	tags=56%, list=36%, signal=87%
GO_RESPIRATORY_CHAIN	GO_RESPIRATORY_CHAIN		77	0.467116	1.20672	0.335294	0.526438	1	6079	tags=65%, list=34%, signal=97%
GO_COATED_VESICLE	GO_COATED_VESICLE		228	0.274575	1.20617	0.216814	0.527073	1	5023	tags=39%, list=28%, signal=54%
GO_REGULATION_OF_NATURAL_KILLER_CELL_ACTIVATION	GO_REGULATION_OF_NATURAL_KILLER_CELL_ACTIVATION		25	0.374444	1.20581	0.228188	0.527327	1	3976	tags=40%, list=22%, signal=51%
GO_REGULATION_OF_INFLAMMATORY_RESPONSE_TO_ANTIGENIC_STIMULUS	GO_REGULATION_OF_INFLAMMATORY_RESPONSE_TO_ANTIGENIC_STIMULUS		17	0.471408	1.2058	0.267094	0.526785	1	4197	tags=47%, list=23%, signal=61%
GO_GLUCOSE_METABOLIC_PROCESS	GO_GLUCOSE_METABOLIC_PROCESS		113	0.288736	1.20576	0.195349	0.526312	1	3131	tags=27%, list=17%, signal=32%
GO_CATION_TRANSPORTING_ATPASE_ACTIVITY	GO_CATION_TRANSPORTING_ATPASE_ACTIVITY		59	0.336563	1.20534	0.224299	0.52666	1	4998	tags=46%, list=28%, signal=63%
GO_SEMAPHORIN_PLEXIN_SIGNALING_PATHWAY	GO_SEMAPHORIN_PLEXIN_SIGNALING_PATHWAY		36	0.331274	1.2052	0.221239	0.526381	1	3094	tags=31%, list=17%, signal=37%
GO_REGULATION_OF_NATURAL_KILLER_CELL_MEDIATED_IMMUNITY	GO_REGULATION_OF_NATURAL_KILLER_CELL_MEDIATED_IMMUNITY		33	0.449706	1.20459	0.285714	0.527135	1	5253	tags=55%, list=29%, signal=77%
GO_PHAGOSOME_ACIDIFICATION	GO_PHAGOSOME_ACIDIFICATION		26	0.440542	1.20338	0.3	0.529172	1	5793	tags=65%, list=32%, signal=96%
GO_PLASMA_LIPOPROTEIN_PARTICLE_CLEARANCE	GO_PLASMA_LIPOPROTEIN_PARTICLE_CLEARANCE		21	0.396809	1.20276	0.225182	0.529928	1	4079	tags=33%, list=22%, signal=43%
GO_IRON_ION_HOMEOSTASIS	GO_IRON_ION_HOMEOSTASIS		63	0.294639	1.20237	0.199546	0.530213	1	3098	tags=29%, list=17%, signal=34%
GO_RESPONSE_TO_UV	GO_RESPONSE_TO_UV		120	0.263441	1.20161	0.185185	0.531307	1	3364	tags=28%, list=19%, signal=34%
GO_CALCIUM_DEPENDENT_CYSTEINE_TYPE_ENDOPEPTIDASE_ACTIVITY	GO_CALCIUM_DEPENDENT_CYSTEINE_TYPE_ENDOPEPTIDASE_ACTIVITY		19	0.3973	1.2016	0.227176	0.530763	1	5494	tags=42%, list=30%, signal=60%
GO_NEGATIVE_REGULATION_OF_LYMPHOCYTE_APOPTOTIC_PROCESS	GO_NEGATIVE_REGULATION_OF_LYMPHOCYTE_APOPTOTIC_PROCESS		26	0.380643	1.20146	0.255034	0.530483	1	6244	tags=50%, list=34%, signal=76%
GO_INFLAMMATORY_RESPONSE_TO_ANTIGENIC_STIMULUS	GO_INFLAMMATORY_RESPONSE_TO_ANTIGENIC_STIMULUS		23	0.386235	1.20102	0.266219	0.530842	1	3936	tags=39%, list=22%, signal=50%
GO_RESPONSE_TO_TESTOSTERONE	GO_RESPONSE_TO_TESTOSTERONE		38	0.298442	1.20083	0.158358	0.530649	1	2668	tags=24%, list=15%, signal=28%
GO_NEGATIVE_REGULATION_OF_DNA_REPLICATION	GO_NEGATIVE_REGULATION_OF_DNA_REPLICATION		50	0.319841	1.20055	0.217759	0.530675	1	3534	tags=36%, list=19%, signal=45%
GO_POSITIVE_REGULATION_OF_INTRACELLULAR_PROTEIN_TRANSPORT	GO_POSITIVE_REGULATION_OF_INTRACELLULAR_PROTEIN_TRANSPORT		235	0.22613	1.20009	0.112676	0.531061	1	4179	tags=31%, list=23%, signal=40%
GO_POST_TRANSLATIONAL_PROTEIN_MODIFICATION	GO_POST_TRANSLATIONAL_PROTEIN_MODIFICATION		33	0.339652	1.19965	0.236253	0.531453	1	3913	tags=36%, list=22%, signal=46%
GO_RESPONSE_TO_TRANSITION_METAL_NANOPARTICLE	GO_RESPONSE_TO_TRANSITION_METAL_NANOPARTICLE		141	0.257367	1.19955	0.148997	0.531091	1	4670	tags=35%, list=26%, signal=46%
GO_GTP_METABOLIC_PROCESS	GO_GTP_METABOLIC_PROCESS		21	0.359551	1.19909	0.210953	0.531533	1	1222	tags=19%, list=7%, signal=20%
GO_POSITIVE_REGULATION_OF_CELL_KILLING	GO_POSITIVE_REGULATION_OF_CELL_KILLING		37	0.418006	1.19893	0.287582	0.531349	1	5253	tags=51%, list=29%, signal=72%
GO_VITAMIN_TRANSPORT	GO_VITAMIN_TRANSPORT		30	0.348087	1.19873	0.204244	0.531236	1	3673	tags=33%, list=20%, signal=42%
GO_POSITIVE_REGULATION_OF_CELL_DIVISION	GO_POSITIVE_REGULATION_OF_CELL_DIVISION		117	0.27305	1.19834	0.162011	0.531508	1	4539	tags=32%, list=25%, signal=43%
GO_OUTER_MEMBRANE	GO_OUTER_MEMBRANE		169	0.255738	1.19709	0.156576	0.53362	1	2665	tags=22%, list=15%, signal=25%
GO_NEGATIVE_REGULATION_OF_AXON_EXTENSION	GO_NEGATIVE_REGULATION_OF_AXON_EXTENSION		37	0.324481	1.19645	0.226757	0.534344	1	4102	tags=32%, list=23%, signal=42%
GO_POSITIVE_REGULATION_OF_PRODUCTION_OF_MOLECULAR_MEDIATOR_OF_IMMUNE_RESPONSE	GO_POSITIVE_REGULATION_OF_PRODUCTION_OF_MOLECULAR_MEDIATOR_OF_IMMUNE_RESPONSE		59	0.330995	1.19606	0.239374	0.534616	1	4972	tags=37%, list=27%, signal=51%
GO_CELLULAR_RESPONSE_TO_LIGHT_STIMULUS	GO_CELLULAR_RESPONSE_TO_LIGHT_STIMULUS		87	0.258101	1.19586	0.151316	0.53447	1	4780	tags=34%, list=26%, signal=47%
GO_COFACTOR_BINDING	GO_COFACTOR_BINDING		247	0.255986	1.19583	0.189066	0.533971	1	4028	tags=29%, list=22%, signal=37%
GO_PURINE_RIBONUCLEOSIDE_BISPHOSPHATE_METABOLIC_PROCESS	GO_PURINE_RIBONUCLEOSIDE_BISPHOSPHATE_METABOLIC_PROCESS		20	0.383726	1.19535	0.232614	0.534484	1	4118	tags=30%, list=23%, signal=39%
GO_ERBB2_SIGNALING_PATHWAY	GO_ERBB2_SIGNALING_PATHWAY		38	0.31554	1.19517	0.218962	0.5343	1	4351	tags=39%, list=24%, signal=52%
GO_ALPHA_AMINO_ACID_METABOLIC_PROCESS	GO_ALPHA_AMINO_ACID_METABOLIC_PROCESS		214	0.248364	1.19508	0.163889	0.533957	1	1694	tags=16%, list=9%, signal=18%
GO_PEPTIDE_ANTIGEN_BINDING	GO_PEPTIDE_ANTIGEN_BINDING		26	0.484027	1.19491	0.33195	0.533754	1	6900	tags=65%, list=38%, signal=105%
GO_REGULATION_OF_LEUKOCYTE_PROLIFERATION	GO_REGULATION_OF_LEUKOCYTE_PROLIFERATION		195	0.332641	1.19374	0.282561	0.535682	1	6021	tags=51%, list=33%, signal=76%
GO_REGULATION_OF_THYMOCYTE_AGGREGATION	GO_REGULATION_OF_THYMOCYTE_AGGREGATION		25	0.35942	1.19283	0.198925	0.537095	1	7012	tags=60%, list=39%, signal=98%
GO_CELLULAR_AMINO_ACID_BIOSYNTHETIC_PROCESS	GO_CELLULAR_AMINO_ACID_BIOSYNTHETIC_PROCESS		87	0.285662	1.1927	0.182692	0.536813	1	4139	tags=31%, list=23%, signal=40%
GO_NEGATIVE_REGULATION_OF_STEROID_METABOLIC_PROCESS	GO_NEGATIVE_REGULATION_OF_STEROID_METABOLIC_PROCESS		21	0.370441	1.19264	0.238208	0.536397	1	5127	tags=43%, list=28%, signal=60%
GO_REGULATION_OF_ANTIGEN_RECEPTOR_MEDIATED_SIGNALING_PATHWAY	GO_REGULATION_OF_ANTIGEN_RECEPTOR_MEDIATED_SIGNALING_PATHWAY		38	0.418939	1.19258	0.320166	0.535956	1	5763	tags=66%, list=32%, signal=96%
GO_SUBSTRATE_DEPENDENT_CELL_MIGRATION	GO_SUBSTRATE_DEPENDENT_CELL_MIGRATION		26	0.358134	1.19225	0.224299	0.536103	1	5145	tags=50%, list=28%, signal=70%
GO_GLUTAMATE_METABOLIC_PROCESS	GO_GLUTAMATE_METABOLIC_PROCESS		28	0.353583	1.19047	0.231959	0.539204	1	672	tags=14%, list=4%, signal=15%
GO_NEGATIVE_REGULATION_OF_STRESS_ACTIVATED_PROTEIN_KINASE_SIGNALING_CASCADE	GO_NEGATIVE_REGULATION_OF_STRESS_ACTIVATED_PROTEIN_KINASE_SIGNALING_CASCADE		40	0.299714	1.18994	0.212528	0.539763	1	1748	tags=23%, list=10%, signal=25%
GO_MRNA_CLEAVAGE	GO_MRNA_CLEAVAGE		17	0.410676	1.18994	0.251064	0.539226	1	3372	tags=35%, list=19%, signal=43%
GO_OXIDOREDUCTASE_COMPLEX	GO_OXIDOREDUCTASE_COMPLEX		90	0.383077	1.18955	0.302187	0.539494	1	6079	tags=57%, list=34%, signal=85%
GO_POSITIVE_REGULATION_OF_PROTEIN_LOCALIZATION_TO_NUCLEUS	GO_POSITIVE_REGULATION_OF_PROTEIN_LOCALIZATION_TO_NUCLEUS		126	0.250399	1.18811	0.173789	0.541931	1	4179	tags=30%, list=23%, signal=39%
GO_NUCLEAR_TRANSCRIPTION_FACTOR_COMPLEX	GO_NUCLEAR_TRANSCRIPTION_FACTOR_COMPLEX		125	0.26137	1.18808	0.18018	0.541449	1	4457	tags=30%, list=25%, signal=39%
GO_ENDOCYTOSIS	GO_ENDOCYTOSIS		461	0.250755	1.18767	0.196796	0.541735	1	5187	tags=38%, list=29%, signal=52%
GO_NEGATIVE_REGULATION_OF_CELLULAR_CATABOLIC_PROCESS	GO_NEGATIVE_REGULATION_OF_CELLULAR_CATABOLIC_PROCESS		149	0.238197	1.18756	0.140992	0.541417	1	3804	tags=29%, list=21%, signal=36%
GO_GENE_SILENCING_BY_RNA	GO_GENE_SILENCING_BY_RNA		125	0.298792	1.18725	0.244804	0.541481	1	2575	tags=24%, list=14%, signal=28%
GO_AMINE_CATABOLIC_PROCESS	GO_AMINE_CATABOLIC_PROCESS		20	0.376423	1.18693	0.253763	0.541603	1	5299	tags=50%, list=29%, signal=71%
GO_POSITIVE_REGULATION_OF_HOMEOSTATIC_PROCESS	GO_POSITIVE_REGULATION_OF_HOMEOSTATIC_PROCESS		202	0.234798	1.18582	0.124277	0.543378	1	4413	tags=33%, list=24%, signal=43%
GO_POSITIVE_REGULATION_OF_VIRAL_RELEASE_FROM_HOST_CELL	GO_POSITIVE_REGULATION_OF_VIRAL_RELEASE_FROM_HOST_CELL		15	0.402358	1.18549	0.250513	0.543529	1	4271	tags=47%, list=24%, signal=61%
GO_NEGATIVE_REGULATION_OF_EXTRINSIC_APOPTOTIC_SIGNALING_PATHWAY_VIA_DEATH_DOMAIN_RECEPTORS	GO_NEGATIVE_REGULATION_OF_EXTRINSIC_APOPTOTIC_SIGNALING_PATHWAY_VIA_DEATH_DOMAIN_RECEPTORS		34	0.357488	1.18531	0.251716	0.543342	1	1239	tags=18%, list=7%, signal=19%
GO_RECEPTOR_MEDIATED_ENDOCYTOSIS	GO_RECEPTOR_MEDIATED_ENDOCYTOSIS		201	0.26725	1.18503	0.206549	0.543383	1	5187	tags=37%, list=29%, signal=52%
GO_OXIDOREDUCTASE_ACTIVITY_ACTING_ON_NAD_P_H_QUINONE_OR_SIMILAR_COMPOUND_AS_ACCEPTOR	GO_OXIDOREDUCTASE_ACTIVITY_ACTING_ON_NAD_P_H_QUINONE_OR_SIMILAR_COMPOUND_AS_ACCEPTOR		51	0.468014	1.18348	0.360887	0.546094	1	5532	tags=57%, list=30%, signal=82%
GO_STEROID_BIOSYNTHETIC_PROCESS	GO_STEROID_BIOSYNTHETIC_PROCESS		106	0.278015	1.18333	0.185644	0.545897	1	3344	tags=29%, list=18%, signal=36%
GO_AGING	GO_AGING		256	0.226295	1.18311	0.109244	0.545808	1	4228	tags=29%, list=23%, signal=37%
GO_CELL_ACTIVATION_INVOLVED_IN_IMMUNE_RESPONSE	GO_CELL_ACTIVATION_INVOLVED_IN_IMMUNE_RESPONSE		124	0.334502	1.18308	0.281532	0.545304	1	5357	tags=46%, list=30%, signal=65%
GO_ATPASE_COUPLED_ION_TRANSMEMBRANE_TRANSPORTER_ACTIVITY	GO_ATPASE_COUPLED_ION_TRANSMEMBRANE_TRANSPORTER_ACTIVITY		71	0.312272	1.18255	0.234339	0.545842	1	5760	tags=51%, list=32%, signal=74%
GO_POSITIVE_REGULATION_OF_MRNA_3_END_PROCESSING	GO_POSITIVE_REGULATION_OF_MRNA_3_END_PROCESSING		16	0.390364	1.18135	0.242545	0.547893	1	1250	tags=25%, list=7%, signal=27%
GO_CELLULAR_RESPONSE_TO_DEXAMETHASONE_STIMULUS	GO_CELLULAR_RESPONSE_TO_DEXAMETHASONE_STIMULUS		27	0.339526	1.18109	0.20979	0.547841	1	1104	tags=19%, list=6%, signal=20%
GO_ACETYLGALACTOSAMINYLTRANSFERASE_ACTIVITY	GO_ACETYLGALACTOSAMINYLTRANSFERASE_ACTIVITY		31	0.363512	1.18062	0.257447	0.548313	1	4302	tags=39%, list=24%, signal=51%
GO_MODIFIED_AMINO_ACID_TRANSMEMBRANE_TRANSPORTER_ACTIVITY	GO_MODIFIED_AMINO_ACID_TRANSMEMBRANE_TRANSPORTER_ACTIVITY		16	0.378788	1.18045	0.225118	0.548103	1	3698	tags=31%, list=20%, signal=39%
GO_MEMBRANE_LIPID_CATABOLIC_PROCESS	GO_MEMBRANE_LIPID_CATABOLIC_PROCESS		21	0.393933	1.17957	0.255489	0.549433	1	6064	tags=52%, list=33%, signal=79%
GO_PHAGOCYTIC_CUP	GO_PHAGOCYTIC_CUP		17	0.452783	1.17882	0.301455	0.550503	1	4408	tags=47%, list=24%, signal=62%
GO_ENDOPLASMIC_RETICULUM_CALCIUM_ION_HOMEOSTASIS	GO_ENDOPLASMIC_RETICULUM_CALCIUM_ION_HOMEOSTASIS		20	0.397408	1.17878	0.258517	0.550056	1	3216	tags=40%, list=18%, signal=49%
GO_POSITIVE_REGULATION_OF_B_CELL_MEDIATED_IMMUNITY	GO_POSITIVE_REGULATION_OF_B_CELL_MEDIATED_IMMUNITY		23	0.401999	1.17806	0.301762	0.55104	1	5472	tags=43%, list=30%, signal=62%
GO_PEPTIDYL_CYSTEINE_MODIFICATION	GO_PEPTIDYL_CYSTEINE_MODIFICATION		20	0.358191	1.17729	0.25463	0.552159	1	2119	tags=35%, list=12%, signal=40%
GO_LYSOSOMAL_LUMEN	GO_LYSOSOMAL_LUMEN		85	0.344958	1.17716	0.296748	0.55189	1	6474	tags=54%, list=36%, signal=84%
GO_NEGATIVE_REGULATION_OF_HOMEOSTATIC_PROCESS	GO_NEGATIVE_REGULATION_OF_HOMEOSTATIC_PROCESS		121	0.256894	1.17589	0.2025	0.554046	1	5895	tags=49%, list=32%, signal=72%
GO_PHOSPHOTRANSFERASE_ACTIVITY_PHOSPHATE_GROUP_AS_ACCEPTOR	GO_PHOSPHOTRANSFERASE_ACTIVITY_PHOSPHATE_GROUP_AS_ACCEPTOR		37	0.313196	1.1757	0.244259	0.553864	1	3201	tags=32%, list=18%, signal=39%
GO_INTRINSIC_APOPTOTIC_SIGNALING_PATHWAY_IN_RESPONSE_TO_DNA_DAMAGE_BY_P53_CLASS_MEDIATOR	GO_INTRINSIC_APOPTOTIC_SIGNALING_PATHWAY_IN_RESPONSE_TO_DNA_DAMAGE_BY_P53_CLASS_MEDIATOR		29	0.328024	1.17543	0.247881	0.553894	1	4167	tags=41%, list=23%, signal=54%
GO_NEGATIVE_REGULATION_OF_VIRAL_RELEASE_FROM_HOST_CELL	GO_NEGATIVE_REGULATION_OF_VIRAL_RELEASE_FROM_HOST_CELL		16	0.393347	1.1744	0.255624	0.555538	1	2209	tags=38%, list=12%, signal=43%
GO_HOMEOSTASIS_OF_NUMBER_OF_CELLS	GO_HOMEOSTASIS_OF_NUMBER_OF_CELLS		166	0.252116	1.17435	0.186761	0.555117	1	4197	tags=30%, list=23%, signal=38%
GO_GOLGI_STACK	GO_GOLGI_STACK		120	0.2691	1.17404	0.238901	0.555204	1	5197	tags=41%, list=29%, signal=57%
GO_NEGATIVE_REGULATION_OF_MYELOID_CELL_DIFFERENTIATION	GO_NEGATIVE_REGULATION_OF_MYELOID_CELL_DIFFERENTIATION		80	0.272408	1.17369	0.198966	0.555405	1	5821	tags=43%, list=32%, signal=62%
GO_B_CELL_ACTIVATION	GO_B_CELL_ACTIVATION		113	0.308554	1.17359	0.285058	0.555052	1	6084	tags=50%, list=34%, signal=75%
GO_POSITIVE_REGULATION_OF_B_CELL_ACTIVATION	GO_POSITIVE_REGULATION_OF_B_CELL_ACTIVATION		63	0.340054	1.17358	0.266667	0.554544	1	5996	tags=54%, list=33%, signal=80%
GO_ESTROUS_CYCLE	GO_ESTROUS_CYCLE		18	0.355713	1.17256	0.22549	0.556128	1	3767	tags=33%, list=21%, signal=42%
GO_POSITIVE_REGULATION_OF_INTRACELLULAR_TRANSPORT	GO_POSITIVE_REGULATION_OF_INTRACELLULAR_TRANSPORT		344	0.217931	1.17254	0.128	0.555632	1	4179	tags=31%, list=23%, signal=39%
GO_RESPONSE_TO_IONIZING_RADIATION	GO_RESPONSE_TO_IONIZING_RADIATION		136	0.262646	1.17238	0.214612	0.555479	1	2729	tags=22%, list=15%, signal=26%
GO_NEGATIVE_REGULATION_OF_AXONOGENESIS	GO_NEGATIVE_REGULATION_OF_AXONOGENESIS		64	0.286572	1.17217	0.236715	0.555411	1	4145	tags=31%, list=23%, signal=40%
GO_POSITIVE_CHEMOTAXIS	GO_POSITIVE_CHEMOTAXIS		35	0.312073	1.17169	0.228643	0.555859	1	2945	tags=29%, list=16%, signal=34%
GO_DEFENSE_RESPONSE_TO_BACTERIUM	GO_DEFENSE_RESPONSE_TO_BACTERIUM		165	0.302627	1.17117	0.253968	0.556405	1	5199	tags=39%, list=29%, signal=54%
GO_GLUTATHIONE_TRANSFERASE_ACTIVITY	GO_GLUTATHIONE_TRANSFERASE_ACTIVITY		31	0.359047	1.17059	0.267819	0.557088	1	2993	tags=29%, list=16%, signal=35%
GO_VASCULAR_ENDOTHELIAL_GROWTH_FACTOR_RECEPTOR_SIGNALING_PATHWAY	GO_VASCULAR_ENDOTHELIAL_GROWTH_FACTOR_RECEPTOR_SIGNALING_PATHWAY		72	0.298973	1.17019	0.269639	0.55741	1	3820	tags=36%, list=21%, signal=46%
GO_CEREBRAL_CORTEX_NEURON_DIFFERENTIATION	GO_CEREBRAL_CORTEX_NEURON_DIFFERENTIATION		22	0.377553	1.16991	0.247396	0.557492	1	2429	tags=23%, list=13%, signal=26%
GO_VESICLE_COATING	GO_VESICLE_COATING		73	0.303902	1.16954	0.267516	0.557709	1	2956	tags=30%, list=16%, signal=36%
GO_TRIVALENT_INORGANIC_CATION_TRANSPORT	GO_TRIVALENT_INORGANIC_CATION_TRANSPORT		39	0.370349	1.16932	0.307036	0.557665	1	5298	tags=51%, list=29%, signal=72%
GO_REGULATION_OF_PLASMA_MEMBRANE_ORGANIZATION	GO_REGULATION_OF_PLASMA_MEMBRANE_ORGANIZATION		71	0.288567	1.16827	0.223684	0.559406	1	4576	tags=37%, list=25%, signal=49%
GO_TELOMERE_MAINTENANCE_VIA_TELOMERE_LENGTHENING	GO_TELOMERE_MAINTENANCE_VIA_TELOMERE_LENGTHENING		24	0.357721	1.16794	0.263048	0.559572	1	1808	tags=25%, list=10%, signal=28%
GO_MULTIVESICULAR_BODY_ORGANIZATION	GO_MULTIVESICULAR_BODY_ORGANIZATION		30	0.348485	1.16785	0.283613	0.559226	1	4562	tags=43%, list=25%, signal=58%
GO_REGULATION_OF_MEMBRANE_PERMEABILITY	GO_REGULATION_OF_MEMBRANE_PERMEABILITY		69	0.282183	1.16785	0.218557	0.558694	1	2665	tags=25%, list=15%, signal=29%
GO_ALCOHOL_DEHYDROGENASE_NADP_ACTIVITY	GO_ALCOHOL_DEHYDROGENASE_NADP_ACTIVITY		16	0.424256	1.16785	0.266094	0.558153	1	5935	tags=56%, list=33%, signal=84%
GO_GLYCOPROTEIN_BINDING	GO_GLYCOPROTEIN_BINDING		98	0.271846	1.16771	0.209412	0.557847	1	3291	tags=27%, list=18%, signal=32%
GO_GLUTAMINE_FAMILY_AMINO_ACID_CATABOLIC_PROCESS	GO_GLUTAMINE_FAMILY_AMINO_ACID_CATABOLIC_PROCESS		24	0.353475	1.16653	0.254951	0.559758	1	1694	tags=21%, list=9%, signal=23%
GO_PODOSOME	GO_PODOSOME		23	0.365214	1.16611	0.262425	0.560121	1	3410	tags=48%, list=19%, signal=59%
GO_IMMUNE_EFFECTOR_PROCESS	GO_IMMUNE_EFFECTOR_PROCESS		428	0.304431	1.16606	0.294248	0.559693	1	5542	tags=43%, list=31%, signal=61%
GO_PROTEIN_LOCALIZATION_TO_CHROMOSOME	GO_PROTEIN_LOCALIZATION_TO_CHROMOSOME		37	0.366459	1.16557	0.276458	0.560254	1	6604	tags=51%, list=36%, signal=81%
GO_AMINOGLYCAN_METABOLIC_PROCESS	GO_AMINOGLYCAN_METABOLIC_PROCESS		161	0.272031	1.16494	0.221939	0.561041	1	4752	tags=32%, list=26%, signal=43%
GO_SULFUR_COMPOUND_BIOSYNTHETIC_PROCESS	GO_SULFUR_COMPOUND_BIOSYNTHETIC_PROCESS		193	0.244565	1.16458	0.172093	0.561253	1	4783	tags=28%, list=26%, signal=38%
GO_REGULATION_OF_RESPONSE_TO_REACTIVE_OXYGEN_SPECIES	GO_REGULATION_OF_RESPONSE_TO_REACTIVE_OXYGEN_SPECIES		32	0.323933	1.16435	0.226966	0.561223	1	1523	tags=22%, list=8%, signal=24%
GO_DICARBOXYLIC_ACID_TRANSMEMBRANE_TRANSPORTER_ACTIVITY	GO_DICARBOXYLIC_ACID_TRANSMEMBRANE_TRANSPORTER_ACTIVITY		33	0.327416	1.16424	0.223757	0.560923	1	5056	tags=39%, list=28%, signal=55%
GO_ATP_DEPENDENT_CHROMATIN_REMODELING	GO_ATP_DEPENDENT_CHROMATIN_REMODELING		65	0.347888	1.16411	0.308534	0.56067	1	6251	tags=51%, list=34%, signal=77%
GO_NEGATIVE_REGULATION_OF_CYTOKINE_PRODUCTION	GO_NEGATIVE_REGULATION_OF_CYTOKINE_PRODUCTION		195	0.280503	1.1635	0.264108	0.561475	1	5038	tags=37%, list=28%, signal=51%
GO_REGULATION_OF_PROTEIN_OLIGOMERIZATION	GO_REGULATION_OF_PROTEIN_OLIGOMERIZATION		29	0.331731	1.16299	0.22488	0.562043	1	4096	tags=34%, list=23%, signal=44%
GO_REGULATION_OF_CELL_CELL_ADHESION	GO_REGULATION_OF_CELL_CELL_ADHESION		357	0.283046	1.16256	0.284404	0.56236	1	5890	tags=47%, list=32%, signal=69%
GO_ENDOCYTIC_RECYCLING	GO_ENDOCYTIC_RECYCLING		23	0.360367	1.16135	0.280335	0.564353	1	5023	tags=48%, list=28%, signal=66%
GO_LEUKOCYTE_DIFFERENTIATION	GO_LEUKOCYTE_DIFFERENTIATION		271	0.279349	1.16126	0.265589	0.564003	1	6097	tags=45%, list=34%, signal=67%
GO_GENERATION_OF_PRECURSOR_METABOLITES_AND_ENERGY	GO_GENERATION_OF_PRECURSOR_METABOLITES_AND_ENERGY		277	0.29687	1.16077	0.303901	0.564526	1	3441	tags=31%, list=19%, signal=38%
GO_PHOSPHOTYROSINE_BINDING	GO_PHOSPHOTYROSINE_BINDING		15	0.411998	1.15982	0.285417	0.566043	1	3878	tags=53%, list=21%, signal=68%
GO_MYD88_DEPENDENT_TOLL_LIKE_RECEPTOR_SIGNALING_PATHWAY	GO_MYD88_DEPENDENT_TOLL_LIKE_RECEPTOR_SIGNALING_PATHWAY		32	0.370306	1.15977	0.300601	0.565607	1	4908	tags=41%, list=27%, signal=56%
GO_POSITIVE_REGULATION_OF_MITOCHONDRIAL_OUTER_MEMBRANE_PERMEABILIZATION_INVOLVED_IN_APOPTOTIC_SIGNALING_PATHWAY	GO_POSITIVE_REGULATION_OF_MITOCHONDRIAL_OUTER_MEMBRANE_PERMEABILIZATION_INVOLVED_IN_APOPTOTIC_SIGNALING_PATHWAY		36	0.319292	1.15887	0.265823	0.566958	1	2665	tags=28%, list=15%, signal=32%
GO_NEGATIVE_REGULATION_OF_DEVELOPMENTAL_GROWTH	GO_NEGATIVE_REGULATION_OF_DEVELOPMENTAL_GROWTH		83	0.269717	1.15884	0.217158	0.566484	1	4102	tags=30%, list=23%, signal=39%
GO_CELLULAR_RESPONSE_TO_RADIATION	GO_CELLULAR_RESPONSE_TO_RADIATION		131	0.24289	1.15854	0.171946	0.56658	1	3546	tags=27%, list=20%, signal=34%
GO_WNT_SIGNALING_PATHWAY	GO_WNT_SIGNALING_PATHWAY		333	0.229189	1.15695	0.190476	0.569486	1	3071	tags=24%, list=17%, signal=28%
GO_REGULATION_OF_PEPTIDYL_THREONINE_PHOSPHORYLATION	GO_REGULATION_OF_PEPTIDYL_THREONINE_PHOSPHORYLATION		35	0.30168	1.15693	0.213808	0.569008	1	3546	tags=34%, list=20%, signal=43%
GO_LYMPHOCYTE_COSTIMULATION	GO_LYMPHOCYTE_COSTIMULATION		73	0.382403	1.15652	0.304167	0.569325	1	5851	tags=60%, list=32%, signal=89%
GO_POSITIVE_REGULATION_OF_NIK_NF_KAPPAB_SIGNALING	GO_POSITIVE_REGULATION_OF_NIK_NF_KAPPAB_SIGNALING		29	0.339398	1.15631	0.276169	0.569236	1	803	tags=17%, list=4%, signal=18%
GO_O_ACYLTRANSFERASE_ACTIVITY	GO_O_ACYLTRANSFERASE_ACTIVITY		45	0.300425	1.15609	0.239024	0.569164	1	3597	tags=27%, list=20%, signal=33%
GO_IRON_ION_TRANSPORT	GO_IRON_ION_TRANSPORT		53	0.335854	1.15599	0.289474	0.568837	1	5392	tags=51%, list=30%, signal=72%
GO_REGULATION_OF_MESONEPHROS_DEVELOPMENT	GO_REGULATION_OF_MESONEPHROS_DEVELOPMENT		26	0.361899	1.15502	0.274559	0.570402	1	6436	tags=58%, list=35%, signal=89%
GO_REGULATION_OF_STEROID_BIOSYNTHETIC_PROCESS	GO_REGULATION_OF_STEROID_BIOSYNTHETIC_PROCESS		48	0.308944	1.15418	0.232804	0.571602	1	4797	tags=38%, list=26%, signal=51%
GO_PROTEIN_METHYLTRANSFERASE_ACTIVITY	GO_PROTEIN_METHYLTRANSFERASE_ACTIVITY		64	0.288918	1.1539	0.257282	0.571663	1	4064	tags=34%, list=22%, signal=44%
GO_REGULATION_OF_PROTEIN_COMPLEX_ASSEMBLY	GO_REGULATION_OF_PROTEIN_COMPLEX_ASSEMBLY		349	0.216951	1.15372	0.15566	0.571548	1	3530	tags=27%, list=19%, signal=33%
GO_CELL_KILLING	GO_CELL_KILLING		50	0.336037	1.15361	0.285714	0.571233	1	5508	tags=50%, list=30%, signal=72%
GO_CELLULAR_RESPIRATION	GO_CELLULAR_RESPIRATION		136	0.368657	1.15335	0.34585	0.571235	1	5827	tags=57%, list=32%, signal=83%
GO_PROTEIN_MANNOSYLATION	GO_PROTEIN_MANNOSYLATION		17	0.405657	1.15325	0.323009	0.570916	1	7444	tags=65%, list=41%, signal=110%
GO_GOLGI_CISTERNA	GO_GOLGI_CISTERNA		90	0.275758	1.15318	0.251627	0.570527	1	4713	tags=39%, list=26%, signal=52%
GO_SINGLE_ORGANISM_MEMBRANE_BUDDING	GO_SINGLE_ORGANISM_MEMBRANE_BUDDING		71	0.305101	1.15317	0.28355	0.57001	1	5163	tags=42%, list=28%, signal=59%
GO_HEPARAN_SULFATE_PROTEOGLYCAN_METABOLIC_PROCESS	GO_HEPARAN_SULFATE_PROTEOGLYCAN_METABOLIC_PROCESS		28	0.342269	1.15313	0.287611	0.569557	1	2116	tags=21%, list=12%, signal=24%
GO_MYELOID_LEUKOCYTE_ACTIVATION	GO_MYELOID_LEUKOCYTE_ACTIVATION		94	0.345349	1.15295	0.344227	0.569431	1	4759	tags=46%, list=26%, signal=62%
GO_LIPOSACCHARIDE_METABOLIC_PROCESS	GO_LIPOSACCHARIDE_METABOLIC_PROCESS		106	0.298585	1.1523	0.275109	0.570301	1	5423	tags=42%, list=30%, signal=59%
GO_POSITIVE_REGULATION_OF_CHROMOSOME_SEGREGATION	GO_POSITIVE_REGULATION_OF_CHROMOSOME_SEGREGATION		23	0.384573	1.15223	0.303719	0.569905	1	4565	tags=43%, list=25%, signal=58%
GO_NATURAL_KILLER_CELL_MEDIATED_IMMUNITY	GO_NATURAL_KILLER_CELL_MEDIATED_IMMUNITY		26	0.388165	1.15214	0.312639	0.569585	1	3944	tags=42%, list=22%, signal=54%
GO_REGULATION_OF_TYPE_I_INTERFERON_MEDIATED_SIGNALING_PATHWAY	GO_REGULATION_OF_TYPE_I_INTERFERON_MEDIATED_SIGNALING_PATHWAY		25	0.379036	1.15206	0.305613	0.56924	1	2668	tags=28%, list=15%, signal=33%
GO_TRANSPORT_VESICLE	GO_TRANSPORT_VESICLE		320	0.232448	1.1519	0.1875	0.569039	1	5023	tags=35%, list=28%, signal=48%
GO_NEURAL_NUCLEUS_DEVELOPMENT	GO_NEURAL_NUCLEUS_DEVELOPMENT		64	0.280182	1.15053	0.238693	0.571566	1	624	tags=13%, list=3%, signal=13%
GO_RESPONSE_TO_MANGANESE_ION	GO_RESPONSE_TO_MANGANESE_ION		16	0.3638	1.1499	0.298901	0.572331	1	4161	tags=44%, list=23%, signal=57%
GO_PROTEIN_DNA_COMPLEX_SUBUNIT_ORGANIZATION	GO_PROTEIN_DNA_COMPLEX_SUBUNIT_ORGANIZATION		199	0.295873	1.14923	0.286957	0.573185	1	5435	tags=40%, list=30%, signal=57%
GO_BLASTOCYST_FORMATION	GO_BLASTOCYST_FORMATION		28	0.31756	1.14761	0.273632	0.576179	1	3522	tags=36%, list=19%, signal=44%
GO_REGULATION_OF_CELL_DIVISION	GO_REGULATION_OF_CELL_DIVISION		249	0.251741	1.14745	0.254197	0.575971	1	3064	tags=22%, list=17%, signal=27%
GO_PROTON_TRANSPORTING_TWO_SECTOR_ATPASE_COMPLEX_PROTON_TRANSPORTING_DOMAIN	GO_PROTON_TRANSPORTING_TWO_SECTOR_ATPASE_COMPLEX_PROTON_TRANSPORTING_DOMAIN		20	0.475931	1.14741	0.369658	0.575547	1	4998	tags=70%, list=28%, signal=97%
GO_REGULATION_OF_T_CELL_CYTOKINE_PRODUCTION	GO_REGULATION_OF_T_CELL_CYTOKINE_PRODUCTION		20	0.408896	1.14706	0.308351	0.575774	1	6361	tags=55%, list=35%, signal=85%
GO_REGULATION_OF_ERBB_SIGNALING_PATHWAY	GO_REGULATION_OF_ERBB_SIGNALING_PATHWAY		79	0.277082	1.14569	0.22619	0.578185	1	4673	tags=38%, list=26%, signal=51%
GO_FATTY_ACID_DERIVATIVE_BIOSYNTHETIC_PROCESS	GO_FATTY_ACID_DERIVATIVE_BIOSYNTHETIC_PROCESS		39	0.34746	1.14548	0.290254	0.578134	1	3413	tags=33%, list=19%, signal=41%
GO_ASTROCYTE_DEVELOPMENT	GO_ASTROCYTE_DEVELOPMENT		19	0.366667	1.14547	0.286058	0.57761	1	1247	tags=16%, list=7%, signal=17%
GO_ACID_AMINO_ACID_LIGASE_ACTIVITY	GO_ACID_AMINO_ACID_LIGASE_ACTIVITY		18	0.354052	1.14504	0.274775	0.578055	1	2487	tags=33%, list=14%, signal=39%
GO_NONRIBOSOMAL_PEPTIDE_BIOSYNTHETIC_PROCESS	GO_NONRIBOSOMAL_PEPTIDE_BIOSYNTHETIC_PROCESS		16	0.391394	1.14394	0.315565	0.579787	1	7211	tags=56%, list=40%, signal=93%
GO_SULFUR_COMPOUND_METABOLIC_PROCESS	GO_SULFUR_COMPOUND_METABOLIC_PROCESS		339	0.230738	1.1436	0.197674	0.579974	1	4783	tags=29%, list=26%, signal=39%
GO_LIPOPROTEIN_BIOSYNTHETIC_PROCESS	GO_LIPOPROTEIN_BIOSYNTHETIC_PROCESS		82	0.26894	1.1432	0.240175	0.580329	1	2404	tags=22%, list=13%, signal=25%
GO_HYDROGEN_ION_TRANSMEMBRANE_TRANSPORT	GO_HYDROGEN_ION_TRANSMEMBRANE_TRANSPORT		98	0.350565	1.14315	0.326667	0.579918	1	5383	tags=53%, list=30%, signal=75%
GO_POSITIVE_REGULATION_OF_T_CELL_MEDIATED_CYTOTOXICITY	GO_POSITIVE_REGULATION_OF_T_CELL_MEDIATED_CYTOTOXICITY		15	0.483381	1.14264	0.355895	0.580494	1	5890	tags=67%, list=32%, signal=99%
GO_AMINE_METABOLIC_PROCESS	GO_AMINE_METABOLIC_PROCESS		124	0.252601	1.14251	0.223618	0.580244	1	3860	tags=31%, list=21%, signal=40%
GO_REGULATION_OF_ACTIN_CYTOSKELETON_REORGANIZATION	GO_REGULATION_OF_ACTIN_CYTOSKELETON_REORGANIZATION		31	0.357704	1.14221	0.336283	0.580321	1	3953	tags=42%, list=22%, signal=54%
GO_GAMMA_TUBULIN_COMPLEX	GO_GAMMA_TUBULIN_COMPLEX		19	0.361936	1.14208	0.283133	0.580035	1	1203	tags=21%, list=7%, signal=23%
GO_OXIDOREDUCTASE_ACTIVITY_ACTING_ON_NAD_P_H	GO_OXIDOREDUCTASE_ACTIVITY_ACTING_ON_NAD_P_H		90	0.357963	1.14131	0.344196	0.581202	1	4885	tags=43%, list=27%, signal=59%
GO_RESPONSE_TO_PROGESTERONE	GO_RESPONSE_TO_PROGESTERONE		47	0.287826	1.14116	0.255474	0.580987	1	3986	tags=30%, list=22%, signal=38%
GO_GOLGI_VESICLE_TRANSPORT	GO_GOLGI_VESICLE_TRANSPORT		310	0.244598	1.14056	0.263485	0.581764	1	4567	tags=35%, list=25%, signal=45%
GO_POSITIVE_REGULATION_OF_CYTOKINE_PRODUCTION	GO_POSITIVE_REGULATION_OF_CYTOKINE_PRODUCTION		353	0.283268	1.14013	0.292517	0.582151	1	5978	tags=45%, list=33%, signal=66%
GO_REGULATION_OF_LEUKOCYTE_APOPTOTIC_PROCESS	GO_REGULATION_OF_LEUKOCYTE_APOPTOTIC_PROCESS		74	0.322808	1.14	0.315556	0.581902	1	5716	tags=49%, list=32%, signal=71%
GO_POSITIVE_REGULATION_OF_CYTOPLASMIC_TRANSPORT	GO_POSITIVE_REGULATION_OF_CYTOPLASMIC_TRANSPORT		268	0.212664	1.13985	0.153631	0.581719	1	4179	tags=30%, list=23%, signal=39%
GO_BLOC_COMPLEX	GO_BLOC_COMPLEX		15	0.41816	1.13985	0.327198	0.581204	1	4480	tags=47%, list=25%, signal=62%
GO_B_CELL_PROLIFERATION	GO_B_CELL_PROLIFERATION		21	0.43047	1.1395	0.34186	0.58138	1	5472	tags=62%, list=30%, signal=89%
GO_FRIZZLED_BINDING	GO_FRIZZLED_BINDING		35	0.335346	1.13945	0.281654	0.580948	1	4153	tags=34%, list=23%, signal=44%
GO_CELLULAR_PROTEIN_COMPLEX_ASSEMBLY	GO_CELLULAR_PROTEIN_COMPLEX_ASSEMBLY		315	0.239884	1.13928	0.261053	0.580783	1	4544	tags=36%, list=25%, signal=47%
GO_GOLGI_ORGANIZATION	GO_GOLGI_ORGANIZATION		83	0.277014	1.13909	0.284836	0.580635	1	2802	tags=27%, list=15%, signal=31%
GO_REGULATION_OF_STEROID_METABOLIC_PROCESS	GO_REGULATION_OF_STEROID_METABOLIC_PROCESS		71	0.281215	1.13848	0.229282	0.581462	1	4906	tags=38%, list=27%, signal=52%
GO_AROMATIC_AMINO_ACID_FAMILY_CATABOLIC_PROCESS	GO_AROMATIC_AMINO_ACID_FAMILY_CATABOLIC_PROCESS		19	0.371658	1.13735	0.316854	0.583329	1	1517	tags=26%, list=8%, signal=29%
GO_TRANSFERASE_COMPLEX_TRANSFERRING_PHOSPHORUS_CONTAINING_GROUPS	GO_TRANSFERASE_COMPLEX_TRANSFERRING_PHOSPHORUS_CONTAINING_GROUPS		231	0.232892	1.13712	0.25	0.583299	1	3030	tags=23%, list=17%, signal=28%
GO_LEUKOCYTE_ACTIVATION	GO_LEUKOCYTE_ACTIVATION		387	0.295473	1.137	0.291111	0.583048	1	6032	tags=47%, list=33%, signal=68%
GO_AMINOGLYCAN_BIOSYNTHETIC_PROCESS	GO_AMINOGLYCAN_BIOSYNTHETIC_PROCESS		104	0.289675	1.13668	0.272093	0.583281	1	4752	tags=31%, list=26%, signal=41%
GO_REGULATION_OF_HEMOPOIESIS	GO_REGULATION_OF_HEMOPOIESIS		295	0.255622	1.13649	0.244444	0.583186	1	6605	tags=49%, list=36%, signal=76%
GO_MAST_CELL_ACTIVATION	GO_MAST_CELL_ACTIVATION		21	0.398989	1.13641	0.323144	0.582842	1	3946	tags=43%, list=22%, signal=55%
GO_INTRINSIC_APOPTOTIC_SIGNALING_PATHWAY	GO_INTRINSIC_APOPTOTIC_SIGNALING_PATHWAY		147	0.23412	1.13612	0.221973	0.582951	1	3994	tags=29%, list=22%, signal=37%
GO_POSITIVE_REGULATION_OF_CELL_ADHESION	GO_POSITIVE_REGULATION_OF_CELL_ADHESION		357	0.267473	1.13577	0.275463	0.583183	1	5791	tags=46%, list=32%, signal=67%
GO_ATPASE_ACTIVITY_COUPLED	GO_ATPASE_ACTIVITY_COUPLED		308	0.233613	1.13524	0.242353	0.583876	1	3406	tags=24%, list=19%, signal=29%
GO_REGULATION_OF_WNT_SIGNALING_PATHWAY	GO_REGULATION_OF_WNT_SIGNALING_PATHWAY		295	0.22411	1.13503	0.225316	0.583804	1	3071	tags=22%, list=17%, signal=26%
GO_HYDROLASE_ACTIVITY_ACTING_ON_CARBON_NITROGEN_BUT_NOT_PEPTIDE_BONDS	GO_HYDROLASE_ACTIVITY_ACTING_ON_CARBON_NITROGEN_BUT_NOT_PEPTIDE_BONDS		139	0.237889	1.13451	0.222749	0.584444	1	1654	tags=16%, list=9%, signal=17%
GO_NEGATIVE_REGULATION_OF_DEFENSE_RESPONSE_TO_VIRUS	GO_NEGATIVE_REGULATION_OF_DEFENSE_RESPONSE_TO_VIRUS		17	0.376414	1.13433	0.320084	0.584303	1	2527	tags=29%, list=14%, signal=34%
GO_ALCOHOL_BIOSYNTHETIC_PROCESS	GO_ALCOHOL_BIOSYNTHETIC_PROCESS		106	0.259632	1.13427	0.23185	0.583906	1	3414	tags=29%, list=19%, signal=36%
GO_VESICLE_TARGETING	GO_VESICLE_TARGETING		75	0.301386	1.1341	0.304348	0.583775	1	5163	tags=45%, list=28%, signal=63%
GO_REGULATION_OF_MRNA_CATABOLIC_PROCESS	GO_REGULATION_OF_MRNA_CATABOLIC_PROCESS		24	0.340435	1.1334	0.287755	0.584755	1	2255	tags=29%, list=12%, signal=33%
GO_DNA_CATABOLIC_PROCESS	GO_DNA_CATABOLIC_PROCESS		26	0.32762	1.13266	0.287785	0.58582	1	1568	tags=19%, list=9%, signal=21%
GO_RESPONSE_TO_INTERFERON_BETA	GO_RESPONSE_TO_INTERFERON_BETA		21	0.42997	1.13237	0.346392	0.585894	1	2671	tags=33%, list=15%, signal=39%
GO_LUMENAL_SIDE_OF_MEMBRANE	GO_LUMENAL_SIDE_OF_MEMBRANE		29	0.472025	1.13237	0.399606	0.585391	1	6900	tags=79%, list=38%, signal=128%
GO_POSITIVE_REGULATION_OF_INTERLEUKIN_1_SECRETION	GO_POSITIVE_REGULATION_OF_INTERLEUKIN_1_SECRETION		24	0.401631	1.13175	0.347345	0.586237	1	7070	tags=67%, list=39%, signal=109%
GO_METALLOPEPTIDASE_ACTIVITY	GO_METALLOPEPTIDASE_ACTIVITY		173	0.230345	1.131	0.198433	0.587354	1	4316	tags=29%, list=24%, signal=38%
GO_REGULATION_OF_MONOOXYGENASE_ACTIVITY	GO_REGULATION_OF_MONOOXYGENASE_ACTIVITY		59	0.27451	1.13051	0.238636	0.587908	1	3545	tags=27%, list=20%, signal=34%
GO_KERATIN_FILAMENT	GO_KERATIN_FILAMENT		41	0.349595	1.13	0.298246	0.588448	1	5006	tags=46%, list=28%, signal=64%
GO_POSITIVE_REGULATION_OF_CELL_CYCLE_PHASE_TRANSITION	GO_POSITIVE_REGULATION_OF_CELL_CYCLE_PHASE_TRANSITION		66	0.284383	1.1291	0.298441	0.589874	1	3388	tags=36%, list=19%, signal=45%
GO_MHC_PROTEIN_COMPLEX	GO_MHC_PROTEIN_COMPLEX		24	0.552075	1.12908	0.396	0.589385	1	7834	tags=92%, list=43%, signal=161%
GO_MUCOPOLYSACCHARIDE_METABOLIC_PROCESS	GO_MUCOPOLYSACCHARIDE_METABOLIC_PROCESS		105	0.279332	1.12876	0.291358	0.589562	1	4893	tags=33%, list=27%, signal=45%
GO_INTRINSIC_COMPONENT_OF_MITOCHONDRIAL_MEMBRANE	GO_INTRINSIC_COMPONENT_OF_MITOCHONDRIAL_MEMBRANE		43	0.321062	1.12871	0.32197	0.589137	1	2142	tags=26%, list=12%, signal=29%
GO_CELLULAR_PROTEIN_COMPLEX_LOCALIZATION	GO_CELLULAR_PROTEIN_COMPLEX_LOCALIZATION		21	0.355495	1.12857	0.340708	0.588924	1	1932	tags=19%, list=11%, signal=21%
GO_PYRIMIDINE_DEOXYRIBONUCLEOTIDE_METABOLIC_PROCESS	GO_PYRIMIDINE_DEOXYRIBONUCLEOTIDE_METABOLIC_PROCESS		16	0.389023	1.12854	0.312629	0.588472	1	583	tags=19%, list=3%, signal=19%
GO_POSITIVE_REGULATION_OF_LEUKOCYTE_DEGRANULATION	GO_POSITIVE_REGULATION_OF_LEUKOCYTE_DEGRANULATION		18	0.410195	1.12762	0.337004	0.589785	1	5357	tags=61%, list=30%, signal=87%
GO_NEGATIVE_REGULATION_OF_CATABOLIC_PROCESS	GO_NEGATIVE_REGULATION_OF_CATABOLIC_PROCESS		194	0.215621	1.12746	0.172414	0.589611	1	3804	tags=27%, list=21%, signal=34%
GO_POSITIVE_REGULATION_OF_NF_KAPPAB_TRANSCRIPTION_FACTOR_ACTIVITY	GO_POSITIVE_REGULATION_OF_NF_KAPPAB_TRANSCRIPTION_FACTOR_ACTIVITY		131	0.270795	1.12676	0.280973	0.59057	1	4266	tags=33%, list=24%, signal=43%
GO_REGULATION_OF_CELL_CYCLE_ARREST	GO_REGULATION_OF_CELL_CYCLE_ARREST		100	0.246613	1.12589	0.2625	0.591884	1	1633	tags=16%, list=9%, signal=17%
GO_REGULATION_OF_PHOSPHOLIPID_METABOLIC_PROCESS	GO_REGULATION_OF_PHOSPHOLIPID_METABOLIC_PROCESS		58	0.289061	1.12537	0.27182	0.592514	1	4239	tags=38%, list=23%, signal=49%
GO_CELLULAR_RESPONSE_TO_CORTICOSTEROID_STIMULUS	GO_CELLULAR_RESPONSE_TO_CORTICOSTEROID_STIMULUS		55	0.274029	1.12478	0.268421	0.593252	1	2829	tags=24%, list=16%, signal=28%
GO_ANCHORED_COMPONENT_OF_PLASMA_MEMBRANE	GO_ANCHORED_COMPONENT_OF_PLASMA_MEMBRANE		36	0.30963	1.12417	0.3	0.594048	1	5450	tags=33%, list=30%, signal=48%
GO_NEGATIVE_REGULATION_OF_CYTOKINE_PRODUCTION_INVOLVED_IN_IMMUNE_RESPONSE	GO_NEGATIVE_REGULATION_OF_CYTOKINE_PRODUCTION_INVOLVED_IN_IMMUNE_RESPONSE		20	0.390392	1.12377	0.327731	0.594422	1	6084	tags=60%, list=34%, signal=90%
GO_CHROMATIN_REMODELING	GO_CHROMATIN_REMODELING		138	0.276202	1.12315	0.316258	0.595241	1	4020	tags=28%, list=22%, signal=35%
GO_REGULATION_OF_INTRACELLULAR_PROTEIN_TRANSPORT	GO_REGULATION_OF_INTRACELLULAR_PROTEIN_TRANSPORT		353	0.204221	1.12236	0.170157	0.596361	1	4179	tags=29%, list=23%, signal=38%
GO_NEGATIVE_REGULATION_OF_EXTRINSIC_APOPTOTIC_SIGNALING_PATHWAY	GO_NEGATIVE_REGULATION_OF_EXTRINSIC_APOPTOTIC_SIGNALING_PATHWAY		97	0.258217	1.1223	0.280519	0.595968	1	3848	tags=29%, list=21%, signal=36%
GO_BLASTOCYST_DEVELOPMENT	GO_BLASTOCYST_DEVELOPMENT		58	0.27359	1.12196	0.265909	0.59619	1	3522	tags=29%, list=19%, signal=36%
GO_RNA_POLYMERASE_CORE_ENZYME_BINDING	GO_RNA_POLYMERASE_CORE_ENZYME_BINDING		19	0.364532	1.12184	0.313609	0.595932	1	1146	tags=21%, list=6%, signal=22%
GO_MLL1_2_COMPLEX	GO_MLL1_2_COMPLEX		26	0.34152	1.12129	0.317227	0.596602	1	1458	tags=23%, list=8%, signal=25%
GO_ENDOPEPTIDASE_ACTIVITY	GO_ENDOPEPTIDASE_ACTIVITY		382	0.229773	1.1205	0.247024	0.597807	1	4820	tags=32%, list=27%, signal=43%
GO_ALDITOL_METABOLIC_PROCESS	GO_ALDITOL_METABOLIC_PROCESS		18	0.373466	1.12009	0.316514	0.598181	1	671	tags=17%, list=4%, signal=17%
GO_CYTOCHROME_COMPLEX_ASSEMBLY	GO_CYTOCHROME_COMPLEX_ASSEMBLY		15	0.436253	1.11903	0.368836	0.599943	1	3450	tags=53%, list=19%, signal=66%
GO_REGULATION_OF_MACROPHAGE_ACTIVATION	GO_REGULATION_OF_MACROPHAGE_ACTIVATION		25	0.342054	1.11864	0.28777	0.600256	1	4109	tags=40%, list=23%, signal=52%
GO_RUFFLE	GO_RUFFLE		152	0.244024	1.11849	0.261851	0.600069	1	3049	tags=24%, list=17%, signal=29%
GO_NEGATIVE_REGULATION_OF_INTERLEUKIN_10_PRODUCTION	GO_NEGATIVE_REGULATION_OF_INTERLEUKIN_10_PRODUCTION		16	0.399495	1.11727	0.334862	0.602132	1	5565	tags=63%, list=31%, signal=90%
GO_LEUKOCYTE_CELL_CELL_ADHESION	GO_LEUKOCYTE_CELL_CELL_ADHESION		235	0.308053	1.11679	0.303448	0.602644	1	6640	tags=53%, list=37%, signal=83%
GO_REGULATION_OF_CELL_ACTIVATION	GO_REGULATION_OF_CELL_ACTIVATION		440	0.281217	1.11647	0.327231	0.602882	1	6126	tags=48%, list=34%, signal=70%
GO_HYDROLASE_ACTIVITY_HYDROLYZING_O_GLYCOSYL_COMPOUNDS	GO_HYDROLASE_ACTIVITY_HYDROLYZING_O_GLYCOSYL_COMPOUNDS		83	0.281748	1.11618	0.303944	0.603011	1	4815	tags=36%, list=27%, signal=49%
GO_POSITIVE_REGULATION_OF_MYELOID_LEUKOCYTE_MEDIATED_IMMUNITY	GO_POSITIVE_REGULATION_OF_MYELOID_LEUKOCYTE_MEDIATED_IMMUNITY		18	0.421494	1.11595	0.352564	0.602976	1	5357	tags=61%, list=30%, signal=87%
GO_PTERIDINE_CONTAINING_COMPOUND_BIOSYNTHETIC_PROCESS	GO_PTERIDINE_CONTAINING_COMPOUND_BIOSYNTHETIC_PROCESS		16	0.412166	1.11559	0.325956	0.603237	1	3545	tags=44%, list=20%, signal=54%
GO_MODULATION_BY_HOST_OF_VIRAL_PROCESS	GO_MODULATION_BY_HOST_OF_VIRAL_PROCESS		17	0.345213	1.11504	0.309129	0.603961	1	1472	tags=18%, list=8%, signal=19%
GO_POSITIVE_REGULATION_OF_PROTEIN_KINASE_B_SIGNALING	GO_POSITIVE_REGULATION_OF_PROTEIN_KINASE_B_SIGNALING		79	0.259083	1.11498	0.260101	0.603585	1	2797	tags=22%, list=15%, signal=25%
GO_REGULATION_OF_ERYTHROCYTE_DIFFERENTIATION	GO_REGULATION_OF_ERYTHROCYTE_DIFFERENTIATION		36	0.296149	1.11486	0.276008	0.603358	1	2972	tags=22%, list=16%, signal=27%
GO_L_ALPHA_AMINO_ACID_TRANSMEMBRANE_TRANSPORT	GO_L_ALPHA_AMINO_ACID_TRANSMEMBRANE_TRANSPORT		31	0.312158	1.11462	0.296675	0.603325	1	5398	tags=52%, list=30%, signal=73%
GO_REGULATION_OF_SYSTEMIC_ARTERIAL_BLOOD_PRESSURE_BY_RENIN_ANGIOTENSIN	GO_REGULATION_OF_SYSTEMIC_ARTERIAL_BLOOD_PRESSURE_BY_RENIN_ANGIOTENSIN		21	0.395449	1.11361	0.295285	0.605031	1	3186	tags=29%, list=18%, signal=35%
GO_NUCLEAR_CHROMOSOME_TELOMERIC_REGION	GO_NUCLEAR_CHROMOSOME_TELOMERIC_REGION		118	0.296584	1.11349	0.308333	0.6048	1	4378	tags=36%, list=24%, signal=47%
GO_DEFENSE_RESPONSE_TO_OTHER_ORGANISM	GO_DEFENSE_RESPONSE_TO_OTHER_ORGANISM		406	0.259408	1.11348	0.330986	0.604293	1	5202	tags=37%, list=29%, signal=50%
GO_E_BOX_BINDING	GO_E_BOX_BINDING		30	0.32635	1.11316	0.307494	0.604441	1	1214	tags=13%, list=7%, signal=14%
GO_REGULATION_OF_PROTEASOMAL_PROTEIN_CATABOLIC_PROCESS	GO_REGULATION_OF_PROTEASOMAL_PROTEIN_CATABOLIC_PROCESS		173	0.23444	1.11267	0.274227	0.605	1	5503	tags=41%, list=30%, signal=58%
GO_REGULATION_OF_B_CELL_MEDIATED_IMMUNITY	GO_REGULATION_OF_B_CELL_MEDIATED_IMMUNITY		38	0.34064	1.1125	0.326622	0.604884	1	5472	tags=42%, list=30%, signal=60%
GO_NEGATIVE_REGULATION_OF_CHROMOSOME_ORGANIZATION	GO_NEGATIVE_REGULATION_OF_CHROMOSOME_ORGANIZATION		92	0.292098	1.11247	0.336188	0.604446	1	2972	tags=25%, list=16%, signal=30%
GO_REGULATION_OF_HORMONE_METABOLIC_PROCESS	GO_REGULATION_OF_HORMONE_METABOLIC_PROCESS		26	0.322653	1.11196	0.298429	0.605044	1	3704	tags=31%, list=20%, signal=39%
GO_POSITIVE_REGULATION_OF_CYTOSKELETON_ORGANIZATION	GO_POSITIVE_REGULATION_OF_CYTOSKELETON_ORGANIZATION		166	0.22497	1.11079	0.249395	0.607096	1	4197	tags=33%, list=23%, signal=42%
GO_PROTEIN_COMPLEX_LOCALIZATION	GO_PROTEIN_COMPLEX_LOCALIZATION		50	0.29193	1.11064	0.307856	0.606912	1	2704	tags=22%, list=15%, signal=26%
GO_UDP_GALACTOSYLTRANSFERASE_ACTIVITY	GO_UDP_GALACTOSYLTRANSFERASE_ACTIVITY		25	0.334563	1.11025	0.30474	0.607264	1	1228	tags=20%, list=7%, signal=21%
GO_DNA_CONFORMATION_CHANGE	GO_DNA_CONFORMATION_CHANGE		234	0.299571	1.11019	0.333333	0.606865	1	4633	tags=35%, list=26%, signal=47%
GO_POSITIVE_REGULATION_OF_PHOSPHOLIPID_METABOLIC_PROCESS	GO_POSITIVE_REGULATION_OF_PHOSPHOLIPID_METABOLIC_PROCESS		40	0.296462	1.11007	0.284974	0.606616	1	4239	tags=38%, list=23%, signal=49%
GO_PROTEIN_HOMOOLIGOMERIZATION	GO_PROTEIN_HOMOOLIGOMERIZATION		240	0.207169	1.10975	0.204787	0.606849	1	3636	tags=24%, list=20%, signal=30%
GO_ELECTRON_CARRIER_ACTIVITY	GO_ELECTRON_CARRIER_ACTIVITY		108	0.311693	1.10933	0.345756	0.607283	1	3696	tags=32%, list=20%, signal=40%
GO_DNA_REPLICATION_FACTOR_A_COMPLEX	GO_DNA_REPLICATION_FACTOR_A_COMPLEX		15	0.380736	1.10925	0.324324	0.606939	1	1649	tags=27%, list=9%, signal=29%
GO_ENDOTHELIAL_CELL_MIGRATION	GO_ENDOTHELIAL_CELL_MIGRATION		55	0.277831	1.10889	0.284738	0.6072	1	4145	tags=31%, list=23%, signal=40%
GO_SIGNAL_TRANSDUCTION_BY_PROTEIN_PHOSPHORYLATION	GO_SIGNAL_TRANSDUCTION_BY_PROTEIN_PHOSPHORYLATION		392	0.214605	1.10831	0.218997	0.607895	1	4605	tags=31%, list=25%, signal=40%
GO_VITAMIN_BINDING	GO_VITAMIN_BINDING		74	0.264891	1.10815	0.276543	0.607722	1	5345	tags=38%, list=29%, signal=53%
GO_ADAPTIVE_IMMUNE_RESPONSE	GO_ADAPTIVE_IMMUNE_RESPONSE		234	0.333454	1.10811	0.371308	0.607291	1	6605	tags=57%, list=36%, signal=88%
GO_UNSATURATED_FATTY_ACID_BIOSYNTHETIC_PROCESS	GO_UNSATURATED_FATTY_ACID_BIOSYNTHETIC_PROCESS		50	0.311549	1.10802	0.330454	0.606955	1	3723	tags=30%, list=21%, signal=38%
GO_ENDONUCLEASE_ACTIVITY	GO_ENDONUCLEASE_ACTIVITY		115	0.255743	1.10798	0.30989	0.606561	1	2732	tags=22%, list=15%, signal=25%
GO_REGULATION_OF_TYROSINE_PHOSPHORYLATION_OF_STAT1_PROTEIN	GO_REGULATION_OF_TYROSINE_PHOSPHORYLATION_OF_STAT1_PROTEIN		15	0.39891	1.10778	0.321078	0.60645	1	3119	tags=33%, list=17%, signal=40%
GO_REGULATION_OF_AUTOPHAGY	GO_REGULATION_OF_AUTOPHAGY		242	0.223677	1.10778	0.255458	0.605942	1	4462	tags=33%, list=25%, signal=43%
GO_NEGATIVE_REGULATION_OF_TUMOR_NECROSIS_FACTOR_SUPERFAMILY_CYTOKINE_PRODUCTION	GO_NEGATIVE_REGULATION_OF_TUMOR_NECROSIS_FACTOR_SUPERFAMILY_CYTOKINE_PRODUCTION		40	0.331385	1.10727	0.337838	0.606496	1	5187	tags=48%, list=29%, signal=66%
GO_GABAERGIC_NEURON_DIFFERENTIATION	GO_GABAERGIC_NEURON_DIFFERENTIATION		15	0.390136	1.10702	0.353234	0.606512	1	5610	tags=47%, list=31%, signal=67%
GO_APOPTOTIC_CELL_CLEARANCE	GO_APOPTOTIC_CELL_CLEARANCE		27	0.326176	1.10686	0.318182	0.606352	1	5426	tags=44%, list=30%, signal=63%
GO_MYD88_INDEPENDENT_TOLL_LIKE_RECEPTOR_SIGNALING_PATHWAY	GO_MYD88_INDEPENDENT_TOLL_LIKE_RECEPTOR_SIGNALING_PATHWAY		30	0.361333	1.10679	0.340681	0.605981	1	3495	tags=30%, list=19%, signal=37%
GO_L_AMINO_ACID_TRANSPORT	GO_L_AMINO_ACID_TRANSPORT		56	0.281586	1.10633	0.273196	0.60643	1	5398	tags=46%, list=30%, signal=66%
GO_TRANSFERASE_ACTIVITY_TRANSFERRING_ACYL_GROUPS	GO_TRANSFERASE_ACTIVITY_TRANSFERRING_ACYL_GROUPS		227	0.219303	1.10632	0.271574	0.605949	1	3621	tags=22%, list=20%, signal=28%
GO_REGULATION_OF_TUMOR_NECROSIS_FACTOR_MEDIATED_SIGNALING_PATHWAY	GO_REGULATION_OF_TUMOR_NECROSIS_FACTOR_MEDIATED_SIGNALING_PATHWAY		45	0.30754	1.10601	0.311579	0.606132	1	3289	tags=33%, list=18%, signal=41%
GO_POSITIVE_REGULATION_OF_KIDNEY_DEVELOPMENT	GO_POSITIVE_REGULATION_OF_KIDNEY_DEVELOPMENT		41	0.308702	1.10511	0.305483	0.607553	1	6436	tags=49%, list=35%, signal=75%
GO_NUCLEAR_REPLICATION_FORK	GO_NUCLEAR_REPLICATION_FORK		39	0.359481	1.10462	0.370445	0.608149	1	3543	tags=36%, list=20%, signal=45%
GO_HYDROLASE_ACTIVITY_HYDROLYZING_N_GLYCOSYL_COMPOUNDS	GO_HYDROLASE_ACTIVITY_HYDROLYZING_N_GLYCOSYL_COMPOUNDS		22	0.339001	1.1038	0.336226	0.609415	1	3849	tags=32%, list=21%, signal=40%
GO_REGULATION_OF_INTERLEUKIN_4_PRODUCTION	GO_REGULATION_OF_INTERLEUKIN_4_PRODUCTION		29	0.380451	1.10314	0.35443	0.610334	1	6531	tags=62%, list=36%, signal=97%
GO_POSITIVE_REGULATION_OF_LEUKOCYTE_MIGRATION	GO_POSITIVE_REGULATION_OF_LEUKOCYTE_MIGRATION		107	0.309368	1.10308	0.331754	0.60995	1	6746	tags=58%, list=37%, signal=92%
GO_MULTIVESICULAR_BODY	GO_MULTIVESICULAR_BODY		37	0.296012	1.10256	0.303116	0.610606	1	5854	tags=54%, list=32%, signal=80%
GO_ASTROCYTE_DIFFERENTIATION	GO_ASTROCYTE_DIFFERENTIATION		38	0.312975	1.10198	0.323457	0.611306	1	1286	tags=16%, list=7%, signal=17%
GO_POSITIVE_REGULATION_OF_CHEMOTAXIS	GO_POSITIVE_REGULATION_OF_CHEMOTAXIS		118	0.284004	1.10193	0.334165	0.610899	1	7074	tags=58%, list=39%, signal=94%
GO_GLYCOSPHINGOLIPID_METABOLIC_PROCESS	GO_GLYCOSPHINGOLIPID_METABOLIC_PROCESS		63	0.320609	1.10159	0.356807	0.611111	1	5808	tags=48%, list=32%, signal=70%
GO_COPPER_ION_HOMEOSTASIS	GO_COPPER_ION_HOMEOSTASIS		16	0.379642	1.10156	0.345652	0.610675	1	3068	tags=38%, list=17%, signal=45%
GO_DNA_DIRECTED_RNA_POLYMERASE_II_HOLOENZYME	GO_DNA_DIRECTED_RNA_POLYMERASE_II_HOLOENZYME		93	0.265763	1.10103	0.320675	0.611309	1	2082	tags=19%, list=11%, signal=22%
GO_NEGATIVE_REGULATION_OF_CELL_AGING	GO_NEGATIVE_REGULATION_OF_CELL_AGING		16	0.372676	1.09942	0.340757	0.614305	1	1247	tags=19%, list=7%, signal=20%
GO_CARBOHYDRATE_DERIVATIVE_TRANSPORTER_ACTIVITY	GO_CARBOHYDRATE_DERIVATIVE_TRANSPORTER_ACTIVITY		34	0.298881	1.09885	0.308962	0.615084	1	2085	tags=21%, list=11%, signal=23%
GO_INTRINSIC_COMPONENT_OF_GOLGI_MEMBRANE	GO_INTRINSIC_COMPONENT_OF_GOLGI_MEMBRANE		52	0.294994	1.09861	0.310112	0.615112	1	5820	tags=44%, list=32%, signal=65%
GO_CARGO_RECEPTOR_ACTIVITY	GO_CARGO_RECEPTOR_ACTIVITY		60	0.289622	1.09809	0.318801	0.61573	1	5426	tags=42%, list=30%, signal=59%
GO_NUCLEAR_TRANSCRIBED_MRNA_POLY_A_TAIL_SHORTENING	GO_NUCLEAR_TRANSCRIBED_MRNA_POLY_A_TAIL_SHORTENING		23	0.356691	1.09808	0.338583	0.615245	1	1349	tags=17%, list=7%, signal=19%
GO_CYTOPLASMIC_PATTERN_RECOGNITION_RECEPTOR_SIGNALING_PATHWAY	GO_CYTOPLASMIC_PATTERN_RECOGNITION_RECEPTOR_SIGNALING_PATHWAY		32	0.326967	1.09759	0.343373	0.615805	1	1243	tags=16%, list=7%, signal=17%
GO_REGULATION_OF_TUMOR_NECROSIS_FACTOR_SUPERFAMILY_CYTOKINE_PRODUCTION	GO_REGULATION_OF_TUMOR_NECROSIS_FACTOR_SUPERFAMILY_CYTOKINE_PRODUCTION		97	0.31039	1.09694	0.353982	0.616767	1	5187	tags=44%, list=29%, signal=62%
GO_POSITIVE_REGULATION_OF_PROTEIN_POLYMERIZATION	GO_POSITIVE_REGULATION_OF_PROTEIN_POLYMERIZATION		82	0.245347	1.09622	0.267544	0.617786	1	2901	tags=26%, list=16%, signal=30%
GO_DICARBOXYLIC_ACID_TRANSPORT	GO_DICARBOXYLIC_ACID_TRANSPORT		70	0.257932	1.0962	0.279661	0.617314	1	5157	tags=34%, list=28%, signal=48%
GO_REGULATION_OF_I_KAPPAB_KINASE_NF_KAPPAB_SIGNALING	GO_REGULATION_OF_I_KAPPAB_KINASE_NF_KAPPAB_SIGNALING		228	0.250808	1.09615	0.307018	0.616921	1	4266	tags=31%, list=24%, signal=40%
GO_NUCLEAR_BODY	GO_NUCLEAR_BODY		335	0.243927	1.0961	0.338395	0.616509	1	3437	tags=27%, list=19%, signal=32%
GO_ACTIVATION_OF_CYSTEINE_TYPE_ENDOPEPTIDASE_ACTIVITY	GO_ACTIVATION_OF_CYSTEINE_TYPE_ENDOPEPTIDASE_ACTIVITY		92	0.258806	1.09541	0.306998	0.61753	1	3781	tags=25%, list=21%, signal=31%
GO_REGULATION_OF_MYELOID_CELL_DIFFERENTIATION	GO_REGULATION_OF_MYELOID_CELL_DIFFERENTIATION		172	0.234769	1.09516	0.262735	0.617548	1	6605	tags=46%, list=36%, signal=72%
GO_KETONE_BIOSYNTHETIC_PROCESS	GO_KETONE_BIOSYNTHETIC_PROCESS		21	0.356766	1.09418	0.331301	0.619239	1	4178	tags=48%, list=23%, signal=62%
GO_POSITIVE_REGULATION_OF_LEUKOCYTE_CHEMOTAXIS	GO_POSITIVE_REGULATION_OF_LEUKOCYTE_CHEMOTAXIS		79	0.327094	1.09381	0.343284	0.619546	1	7074	tags=62%, list=39%, signal=101%
GO_REGULATION_OF_INTERLEUKIN_6_PRODUCTION	GO_REGULATION_OF_INTERLEUKIN_6_PRODUCTION		96	0.307234	1.09373	0.348214	0.619236	1	6177	tags=46%, list=34%, signal=69%
GO_TRANSFERASE_ACTIVITY_TRANSFERRING_ACYL_GROUPS_OTHER_THAN_AMINO_ACYL_GROUPS	GO_TRANSFERASE_ACTIVITY_TRANSFERRING_ACYL_GROUPS_OTHER_THAN_AMINO_ACYL_GROUPS		196	0.223489	1.0935	0.266667	0.619215	1	3621	tags=23%, list=20%, signal=28%
GO_CARBOXY_LYASE_ACTIVITY	GO_CARBOXY_LYASE_ACTIVITY		32	0.300248	1.09349	0.310268	0.618733	1	4160	tags=34%, list=23%, signal=45%
GO_REGULATION_OF_IMMUNOGLOBULIN_PRODUCTION	GO_REGULATION_OF_IMMUNOGLOBULIN_PRODUCTION		44	0.314943	1.09328	0.334056	0.618664	1	6084	tags=48%, list=34%, signal=72%
GO_RNA_POLYMERASE_II_TRANSCRIPTION_FACTOR_COMPLEX	GO_RNA_POLYMERASE_II_TRANSCRIPTION_FACTOR_COMPLEX		99	0.239755	1.09283	0.279642	0.61912	1	4457	tags=30%, list=25%, signal=40%
GO_REGULATION_OF_CHROMOSOME_SEGREGATION	GO_REGULATION_OF_CHROMOSOME_SEGREGATION		77	0.320491	1.09275	0.356846	0.618824	1	2936	tags=25%, list=16%, signal=29%
GO_POSITIVE_REGULATION_OF_CELL_CYCLE_ARREST	GO_POSITIVE_REGULATION_OF_CELL_CYCLE_ARREST		80	0.248763	1.09262	0.295359	0.61859	1	1633	tags=16%, list=9%, signal=18%
GO_REGULATION_OF_HISTONE_H3_K4_METHYLATION	GO_REGULATION_OF_HISTONE_H3_K4_METHYLATION		24	0.342552	1.09173	0.338095	0.619986	1	1406	tags=21%, list=8%, signal=23%
GO_L_AMINO_ACID_TRANSMEMBRANE_TRANSPORTER_ACTIVITY	GO_L_AMINO_ACID_TRANSMEMBRANE_TRANSPORTER_ACTIVITY		52	0.279072	1.09107	0.297082	0.620934	1	5398	tags=44%, list=30%, signal=63%
GO_NEGATIVE_REGULATION_OF_RESPONSE_TO_BIOTIC_STIMULUS	GO_NEGATIVE_REGULATION_OF_RESPONSE_TO_BIOTIC_STIMULUS		26	0.332574	1.09099	0.331967	0.620614	1	4535	tags=38%, list=25%, signal=51%
GO_NEGATIVE_REGULATION_OF_IMMUNE_RESPONSE	GO_NEGATIVE_REGULATION_OF_IMMUNE_RESPONSE		113	0.299935	1.09088	0.341253	0.620343	1	6097	tags=47%, list=34%, signal=70%
GO_POSITIVE_REGULATION_OF_CELLULAR_COMPONENT_BIOGENESIS	GO_POSITIVE_REGULATION_OF_CELLULAR_COMPONENT_BIOGENESIS		372	0.195303	1.0907	0.217033	0.620218	1	3046	tags=21%, list=17%, signal=25%
GO_DEAMINASE_ACTIVITY	GO_DEAMINASE_ACTIVITY		31	0.331975	1.09055	0.321016	0.620039	1	4395	tags=39%, list=24%, signal=51%
GO_NUCLEOTIDE_BINDING_DOMAIN_LEUCINE_RICH_REPEAT_CONTAINING_RECEPTOR_SIGNALING_PATHWAY	GO_NUCLEOTIDE_BINDING_DOMAIN_LEUCINE_RICH_REPEAT_CONTAINING_RECEPTOR_SIGNALING_PATHWAY		27	0.328221	1.09013	0.351351	0.620516	1	1243	tags=15%, list=7%, signal=16%
GO_COENZYME_BINDING	GO_COENZYME_BINDING		173	0.245179	1.08993	0.306488	0.620455	1	2434	tags=20%, list=13%, signal=23%
GO_POSITIVE_REGULATION_OF_NATURAL_KILLER_CELL_MEDIATED_IMMUNITY	GO_POSITIVE_REGULATION_OF_NATURAL_KILLER_CELL_MEDIATED_IMMUNITY		19	0.428464	1.08949	0.388412	0.620913	1	4932	tags=53%, list=27%, signal=72%
GO_REGULATION_OF_LIPID_BIOSYNTHETIC_PROCESS	GO_REGULATION_OF_LIPID_BIOSYNTHETIC_PROCESS		122	0.241822	1.08908	0.309783	0.621317	1	4223	tags=31%, list=23%, signal=40%
GO_AMINOPEPTIDASE_ACTIVITY	GO_AMINOPEPTIDASE_ACTIVITY		40	0.286439	1.08888	0.329741	0.621254	1	4393	tags=35%, list=24%, signal=46%
GO_AEROBIC_RESPIRATION	GO_AEROBIC_RESPIRATION		49	0.349441	1.0882	0.365702	0.622296	1	3231	tags=37%, list=18%, signal=45%
GO_CHROMATIN_ASSEMBLY_OR_DISASSEMBLY	GO_CHROMATIN_ASSEMBLY_OR_DISASSEMBLY		146	0.297687	1.08792	0.345263	0.622379	1	5397	tags=41%, list=30%, signal=58%
GO_PYRIDINE_CONTAINING_COMPOUND_BIOSYNTHETIC_PROCESS	GO_PYRIDINE_CONTAINING_COMPOUND_BIOSYNTHETIC_PROCESS		18	0.35472	1.08776	0.33617	0.622204	1	1595	tags=22%, list=9%, signal=24%
GO_ORGANIC_ACID_BIOSYNTHETIC_PROCESS	GO_ORGANIC_ACID_BIOSYNTHETIC_PROCESS		247	0.221911	1.08749	0.291667	0.622307	1	4009	tags=26%, list=22%, signal=32%
GO_REGULATION_OF_TRANSCRIPTION_REGULATORY_REGION_DNA_BINDING	GO_REGULATION_OF_TRANSCRIPTION_REGULATORY_REGION_DNA_BINDING		35	0.280379	1.08744	0.315657	0.621925	1	3522	tags=29%, list=19%, signal=35%
GO_FOUR_WAY_JUNCTION_DNA_BINDING	GO_FOUR_WAY_JUNCTION_DNA_BINDING		15	0.420161	1.08722	0.371002	0.62187	1	2532	tags=27%, list=14%, signal=31%
GO_ATPASE_ACTIVITY	GO_ATPASE_ACTIVITY		413	0.225826	1.0857	0.300716	0.624676	1	3814	tags=25%, list=21%, signal=31%
GO_3_5_EXONUCLEASE_ACTIVITY	GO_3_5_EXONUCLEASE_ACTIVITY		44	0.291749	1.08562	0.349693	0.624351	1	2583	tags=25%, list=14%, signal=29%
GO_REGULATION_OF_LIPOPROTEIN_LIPASE_ACTIVITY	GO_REGULATION_OF_LIPOPROTEIN_LIPASE_ACTIVITY		15	0.405658	1.08509	0.380615	0.62499	1	3986	tags=47%, list=22%, signal=60%
GO_REGULATION_OF_NUCLEAR_DIVISION	GO_REGULATION_OF_NUCLEAR_DIVISION		153	0.256965	1.08462	0.312925	0.625484	1	3064	tags=24%, list=17%, signal=28%
GO_PH_REDUCTION	GO_PH_REDUCTION		38	0.36545	1.08415	0.380952	0.62604	1	5793	tags=63%, list=32%, signal=93%
GO_NADP_BINDING	GO_NADP_BINDING		42	0.273533	1.08274	0.332536	0.62863	1	4016	tags=31%, list=22%, signal=40%
GO_RNA_POLYMERASE_II_DISTAL_ENHANCER_SEQUENCE_SPECIFIC_DNA_BINDING	GO_RNA_POLYMERASE_II_DISTAL_ENHANCER_SEQUENCE_SPECIFIC_DNA_BINDING		61	0.271438	1.08256	0.34466	0.628526	1	5068	tags=36%, list=28%, signal=50%
GO_NEGATIVE_REGULATION_OF_ANTIGEN_RECEPTOR_MEDIATED_SIGNALING_PATHWAY	GO_NEGATIVE_REGULATION_OF_ANTIGEN_RECEPTOR_MEDIATED_SIGNALING_PATHWAY		20	0.399735	1.08209	0.381857	0.629053	1	2945	tags=45%, list=16%, signal=54%
GO_ORGANELLE_SUBCOMPARTMENT	GO_ORGANELLE_SUBCOMPARTMENT		294	0.220254	1.08206	0.293598	0.628626	1	3974	tags=28%, list=22%, signal=36%
GO_TELOMERE_CAPPING	GO_TELOMERE_CAPPING		24	0.365947	1.08187	0.378619	0.628551	1	5881	tags=58%, list=32%, signal=86%
GO_NEGATIVE_REGULATION_OF_MYELOID_LEUKOCYTE_DIFFERENTIATION	GO_NEGATIVE_REGULATION_OF_MYELOID_LEUKOCYTE_DIFFERENTIATION		43	0.295503	1.08168	0.310513	0.628467	1	5192	tags=37%, list=29%, signal=52%
GO_NEGATIVE_REGULATION_OF_CHROMOSOME_SEGREGATION	GO_NEGATIVE_REGULATION_OF_CHROMOSOME_SEGREGATION		25	0.371902	1.08166	0.380658	0.628011	1	5499	tags=44%, list=30%, signal=63%
GO_RESPONSE_TO_ZINC_ION	GO_RESPONSE_TO_ZINC_ION		52	0.278708	1.08146	0.299748	0.627944	1	3667	tags=31%, list=20%, signal=38%
GO_LEUKOCYTE_MEDIATED_IMMUNITY	GO_LEUKOCYTE_MEDIATED_IMMUNITY		157	0.29814	1.08146	0.365967	0.627451	1	5390	tags=43%, list=30%, signal=61%
GO_ER_TO_GOLGI_TRANSPORT_VESICLE	GO_ER_TO_GOLGI_TRANSPORT_VESICLE		67	0.32162	1.08106	0.372385	0.627822	1	5851	tags=51%, list=32%, signal=75%
GO_POSITIVE_REGULATION_OF_INTERLEUKIN_6_PRODUCTION	GO_POSITIVE_REGULATION_OF_INTERLEUKIN_6_PRODUCTION		63	0.304525	1.07998	0.361656	0.629761	1	5038	tags=37%, list=28%, signal=50%
GO_AMINO_ACID_BINDING	GO_AMINO_ACID_BINDING		103	0.228345	1.07906	0.28254	0.631259	1	2122	tags=17%, list=12%, signal=20%
GO_MAST_CELL_GRANULE	GO_MAST_CELL_GRANULE		21	0.372963	1.07874	0.357759	0.631467	1	3946	tags=43%, list=22%, signal=55%
GO_AXON_CYTOPLASM	GO_AXON_CYTOPLASM		29	0.312193	1.07872	0.324948	0.631002	1	5730	tags=45%, list=32%, signal=65%
GO_NEGATIVE_REGULATION_OF_LEUKOCYTE_PROLIFERATION	GO_NEGATIVE_REGULATION_OF_LEUKOCYTE_PROLIFERATION		64	0.314554	1.0785	0.378378	0.631013	1	6716	tags=56%, list=37%, signal=89%
GO_POSITIVE_REGULATION_OF_MONOCYTE_CHEMOTAXIS	GO_POSITIVE_REGULATION_OF_MONOCYTE_CHEMOTAXIS		15	0.409178	1.07814	0.358852	0.631346	1	7344	tags=73%, list=40%, signal=123%
GO_POSITIVE_REGULATION_OF_TRANSCRIPTION_INITIATION_FROM_RNA_POLYMERASE_II_PROMOTER	GO_POSITIVE_REGULATION_OF_TRANSCRIPTION_INITIATION_FROM_RNA_POLYMERASE_II_PROMOTER		17	0.333862	1.07811	0.331787	0.630907	1	4483	tags=41%, list=25%, signal=55%
GO_PHOSPHATIDYLETHANOLAMINE_METABOLIC_PROCESS	GO_PHOSPHATIDYLETHANOLAMINE_METABOLIC_PROCESS		16	0.353203	1.07774	0.356415	0.63122	1	5538	tags=50%, list=31%, signal=72%
GO_REGULATION_OF_ARP2_3_COMPLEX_MEDIATED_ACTIN_NUCLEATION	GO_REGULATION_OF_ARP2_3_COMPLEX_MEDIATED_ACTIN_NUCLEATION		15	0.36808	1.07719	0.359375	0.631963	1	3122	tags=47%, list=17%, signal=56%
GO_UBIQUITIN_DEPENDENT_PROTEIN_CATABOLIC_PROCESS_VIA_THE_MULTIVESICULAR_BODY_SORTING_PATHWAY	GO_UBIQUITIN_DEPENDENT_PROTEIN_CATABOLIC_PROCESS_VIA_THE_MULTIVESICULAR_BODY_SORTING_PATHWAY		16	0.351999	1.07669	0.362573	0.632534	1	1914	tags=31%, list=11%, signal=35%
GO_CHROMOSOME_TELOMERIC_REGION	GO_CHROMOSOME_TELOMERIC_REGION		145	0.280452	1.07494	0.329832	0.635783	1	4378	tags=34%, list=24%, signal=45%
GO_EMBRYONIC_FORELIMB_MORPHOGENESIS	GO_EMBRYONIC_FORELIMB_MORPHOGENESIS		31	0.317867	1.07476	0.333333	0.63568	1	3829	tags=32%, list=21%, signal=41%
GO_T_CELL_ACTIVATION_INVOLVED_IN_IMMUNE_RESPONSE	GO_T_CELL_ACTIVATION_INVOLVED_IN_IMMUNE_RESPONSE		45	0.34829	1.07457	0.384106	0.635603	1	5334	tags=49%, list=29%, signal=69%
GO_NUCLEAR_UBIQUITIN_LIGASE_COMPLEX	GO_NUCLEAR_UBIQUITIN_LIGASE_COMPLEX		39	0.294055	1.07358	0.338266	0.637285	1	3623	tags=33%, list=20%, signal=42%
GO_LEUKOCYTE_APOPTOTIC_PROCESS	GO_LEUKOCYTE_APOPTOTIC_PROCESS		22	0.350598	1.07355	0.350538	0.636865	1	747	tags=18%, list=4%, signal=19%
GO_RESPONSE_TO_OXYGEN_RADICAL	GO_RESPONSE_TO_OXYGEN_RADICAL		18	0.362535	1.07349	0.372632	0.636482	1	3313	tags=33%, list=18%, signal=41%
GO_ACYLGLYCEROL_HOMEOSTASIS	GO_ACYLGLYCEROL_HOMEOSTASIS		27	0.326578	1.07327	0.344737	0.636535	1	4627	tags=41%, list=26%, signal=55%
GO_REGULATION_OF_DEFENSE_RESPONSE_TO_VIRUS_BY_HOST	GO_REGULATION_OF_DEFENSE_RESPONSE_TO_VIRUS_BY_HOST		129	0.229793	1.07275	0.327711	0.637146	1	5508	tags=40%, list=30%, signal=56%
GO_ANTEROGRADE_AXONAL_TRANSPORT	GO_ANTEROGRADE_AXONAL_TRANSPORT		22	0.327973	1.07253	0.358051	0.637174	1	6114	tags=55%, list=34%, signal=82%
GO_NEGATIVE_REGULATION_OF_INTERLEUKIN_12_PRODUCTION	GO_NEGATIVE_REGULATION_OF_INTERLEUKIN_12_PRODUCTION		15	0.435622	1.07238	0.39485	0.637019	1	6084	tags=67%, list=34%, signal=100%
GO_REGULATION_OF_CYTOKINE_BIOSYNTHETIC_PROCESS	GO_REGULATION_OF_CYTOKINE_BIOSYNTHETIC_PROCESS		89	0.30281	1.07236	0.388393	0.63656	1	6084	tags=48%, list=34%, signal=72%
GO_KERATAN_SULFATE_BIOSYNTHETIC_PROCESS	GO_KERATAN_SULFATE_BIOSYNTHETIC_PROCESS		27	0.320369	1.07216	0.350679	0.636475	1	4439	tags=26%, list=24%, signal=34%
GO_OXIDOREDUCTASE_ACTIVITY_ACTING_ON_PEROXIDE_AS_ACCEPTOR	GO_OXIDOREDUCTASE_ACTIVITY_ACTING_ON_PEROXIDE_AS_ACCEPTOR		39	0.324364	1.07212	0.382289	0.636078	1	4985	tags=36%, list=27%, signal=49%
GO_REGULATION_OF_CATECHOLAMINE_METABOLIC_PROCESS	GO_REGULATION_OF_CATECHOLAMINE_METABOLIC_PROCESS		16	0.394739	1.07212	0.360743	0.635592	1	5521	tags=50%, list=30%, signal=72%
GO_DEOXYRIBONUCLEASE_ACTIVITY	GO_DEOXYRIBONUCLEASE_ACTIVITY		63	0.298335	1.07137	0.371901	0.636682	1	1860	tags=19%, list=10%, signal=21%
GO_REGULATION_OF_LEUKOCYTE_DEGRANULATION	GO_REGULATION_OF_LEUKOCYTE_DEGRANULATION		41	0.339032	1.0709	0.383621	0.637168	1	5357	tags=46%, list=30%, signal=66%
GO_NUCLEAR_NUCLEOSOME	GO_NUCLEAR_NUCLEOSOME		32	0.418572	1.07062	0.41978	0.637276	1	5388	tags=50%, list=30%, signal=71%
GO_POSITIVE_REGULATION_OF_VIRAL_GENOME_REPLICATION	GO_POSITIVE_REGULATION_OF_VIRAL_GENOME_REPLICATION		29	0.297695	1.07042	0.358607	0.637232	1	2750	tags=24%, list=15%, signal=28%
GO_NUCLEAR_PERIPHERY	GO_NUCLEAR_PERIPHERY		118	0.264725	1.06975	0.364948	0.638192	1	3466	tags=28%, list=19%, signal=34%
GO_REGULATION_OF_PHAGOCYTOSIS	GO_REGULATION_OF_PHAGOCYTOSIS		67	0.293863	1.06942	0.371212	0.638412	1	4756	tags=43%, list=26%, signal=58%
GO_XENOPHAGY	GO_XENOPHAGY		101	0.237599	1.06913	0.32619	0.638586	1	4562	tags=36%, list=25%, signal=47%
GO_VACUOLAR_TRANSPORT	GO_VACUOLAR_TRANSPORT		230	0.229958	1.06911	0.34433	0.63813	1	4567	tags=35%, list=25%, signal=46%
GO_LYMPHOCYTE_CHEMOTAXIS	GO_LYMPHOCYTE_CHEMOTAXIS		37	0.384114	1.06898	0.403548	0.6379	1	6876	tags=68%, list=38%, signal=109%
GO_REGULATION_OF_GLIAL_CELL_PROLIFERATION	GO_REGULATION_OF_GLIAL_CELL_PROLIFERATION		21	0.338145	1.0686	0.36478	0.638238	1	4186	tags=38%, list=23%, signal=49%
GO_TRANS_GOLGI_NETWORK_MEMBRANE	GO_TRANS_GOLGI_NETWORK_MEMBRANE		76	0.269078	1.06822	0.349558	0.63862	1	6445	tags=50%, list=36%, signal=77%
GO_HELICASE_ACTIVITY	GO_HELICASE_ACTIVITY		148	0.290195	1.06758	0.394628	0.639545	1	4297	tags=32%, list=24%, signal=41%
GO_LATE_ENDOSOME_MEMBRANE	GO_LATE_ENDOSOME_MEMBRANE		94	0.278541	1.0672	0.354839	0.639865	1	4909	tags=39%, list=27%, signal=54%
GO_OXIDOREDUCTASE_ACTIVITY_ACTING_ON_THE_CH_OH_GROUP_OF_DONORS_NAD_OR_NADP_AS_ACCEPTOR	GO_OXIDOREDUCTASE_ACTIVITY_ACTING_ON_THE_CH_OH_GROUP_OF_DONORS_NAD_OR_NADP_AS_ACCEPTOR		109	0.254442	1.06595	0.352941	0.642095	1	3692	tags=27%, list=20%, signal=33%
GO_CHRONIC_INFLAMMATORY_RESPONSE	GO_CHRONIC_INFLAMMATORY_RESPONSE		15	0.411918	1.06521	0.37907	0.643235	1	6244	tags=67%, list=34%, signal=102%
GO_NEGATIVE_REGULATION_OF_SEQUENCE_SPECIFIC_DNA_BINDING_TRANSCRIPTION_FACTOR_ACTIVITY	GO_NEGATIVE_REGULATION_OF_SEQUENCE_SPECIFIC_DNA_BINDING_TRANSCRIPTION_FACTOR_ACTIVITY		128	0.2229	1.06483	0.330729	0.643572	1	3680	tags=25%, list=20%, signal=31%
GO_RECEPTOR_REGULATOR_ACTIVITY	GO_RECEPTOR_REGULATOR_ACTIVITY		44	0.272422	1.06435	0.352601	0.644118	1	5087	tags=36%, list=28%, signal=50%
GO_PROTON_TRANSPORTING_V_TYPE_ATPASE_COMPLEX	GO_PROTON_TRANSPORTING_V_TYPE_ATPASE_COMPLEX		23	0.406803	1.06397	0.408994	0.644433	1	5603	tags=65%, list=31%, signal=94%
GO_REGULATION_OF_ACTIN_NUCLEATION	GO_REGULATION_OF_ACTIN_NUCLEATION		26	0.306718	1.06384	0.36853	0.644202	1	3122	tags=38%, list=17%, signal=46%
GO_PROTEOGLYCAN_METABOLIC_PROCESS	GO_PROTEOGLYCAN_METABOLIC_PROCESS		81	0.279339	1.0637	0.365517	0.644004	1	5339	tags=37%, list=29%, signal=52%
GO_CELL_RECOGNITION	GO_CELL_RECOGNITION		115	0.235329	1.06369	0.358491	0.643553	1	5069	tags=34%, list=28%, signal=47%
GO_CHLORIDE_CHANNEL_REGULATOR_ACTIVITY	GO_CHLORIDE_CHANNEL_REGULATOR_ACTIVITY		16	0.343004	1.06294	0.365217	0.644699	1	4963	tags=31%, list=27%, signal=43%
GO_RNA_POLYMERASE_II_CORE_PROMOTER_SEQUENCE_SPECIFIC_DNA_BINDING	GO_RNA_POLYMERASE_II_CORE_PROMOTER_SEQUENCE_SPECIFIC_DNA_BINDING		53	0.25682	1.06233	0.34555	0.645571	1	2972	tags=23%, list=16%, signal=27%
GO_REGULATION_OF_BLOOD_VESSEL_ENDOTHELIAL_CELL_MIGRATION	GO_REGULATION_OF_BLOOD_VESSEL_ENDOTHELIAL_CELL_MIGRATION		49	0.276672	1.06191	0.358974	0.646044	1	2310	tags=24%, list=13%, signal=28%
GO_PURINE_CONTAINING_COMPOUND_CATABOLIC_PROCESS	GO_PURINE_CONTAINING_COMPOUND_CATABOLIC_PROCESS		48	0.272871	1.06181	0.37149	0.645754	1	2054	tags=21%, list=11%, signal=23%
GO_NEGATIVE_REGULATION_OF_CALCIUM_ION_IMPORT	GO_NEGATIVE_REGULATION_OF_CALCIUM_ION_IMPORT		22	0.324452	1.06162	0.34965	0.645654	1	1379	tags=27%, list=8%, signal=29%
GO_LENS_DEVELOPMENT_IN_CAMERA_TYPE_EYE	GO_LENS_DEVELOPMENT_IN_CAMERA_TYPE_EYE		61	0.263964	1.06144	0.387863	0.64556	1	3253	tags=23%, list=18%, signal=28%
GO_ACETYLGLUCOSAMINYLTRANSFERASE_ACTIVITY	GO_ACETYLGLUCOSAMINYLTRANSFERASE_ACTIVITY		44	0.290806	1.06099	0.363239	0.64606	1	3215	tags=25%, list=18%, signal=30%
GO_AMINOGLYCAN_CATABOLIC_PROCESS	GO_AMINOGLYCAN_CATABOLIC_PROCESS		65	0.268799	1.06048	0.346241	0.646747	1	4350	tags=29%, list=24%, signal=38%
GO_REGULATION_OF_ATPASE_ACTIVITY	GO_REGULATION_OF_ATPASE_ACTIVITY		61	0.274795	1.06043	0.346939	0.646352	1	4413	tags=39%, list=24%, signal=52%
GO_METALLOENDOPEPTIDASE_ACTIVITY	GO_METALLOENDOPEPTIDASE_ACTIVITY		103	0.241273	1.05984	0.336788	0.647115	1	5799	tags=42%, list=32%, signal=61%
GO_LEUKOTRIENE_BIOSYNTHETIC_PROCESS	GO_LEUKOTRIENE_BIOSYNTHETIC_PROCESS		17	0.393001	1.05976	0.379381	0.646799	1	4364	tags=41%, list=24%, signal=54%
GO_BETA_CATENIN_DESTRUCTION_COMPLEX_DISASSEMBLY	GO_BETA_CATENIN_DESTRUCTION_COMPLEX_DISASSEMBLY		20	0.332623	1.05944	0.362069	0.647024	1	4153	tags=40%, list=23%, signal=52%
GO_CLATHRIN_COATED_VESICLE_MEMBRANE	GO_CLATHRIN_COATED_VESICLE_MEMBRANE		78	0.275846	1.05933	0.354626	0.646776	1	5955	tags=49%, list=33%, signal=72%
GO_EXTRINSIC_APOPTOTIC_SIGNALING_PATHWAY	GO_EXTRINSIC_APOPTOTIC_SIGNALING_PATHWAY		97	0.242665	1.05888	0.376087	0.647256	1	3363	tags=27%, list=19%, signal=33%
GO_PROTEIN_LOCALIZATION_TO_NUCLEUS	GO_PROTEIN_LOCALIZATION_TO_NUCLEUS		151	0.225994	1.05887	0.338673	0.646798	1	2643	tags=21%, list=15%, signal=24%
GO_IMMUNOLOGICAL_SYNAPSE	GO_IMMUNOLOGICAL_SYNAPSE		31	0.387347	1.05809	0.395745	0.648054	1	6541	tags=68%, list=36%, signal=106%
GO_ZINC_II_ION_TRANSPORT	GO_ZINC_II_ION_TRANSPORT		26	0.333738	1.05777	0.367257	0.648288	1	3568	tags=35%, list=20%, signal=43%
GO_REGULATION_OF_INTERLEUKIN_2_BIOSYNTHETIC_PROCESS	GO_REGULATION_OF_INTERLEUKIN_2_BIOSYNTHETIC_PROCESS		17	0.398485	1.05759	0.385281	0.648209	1	6382	tags=65%, list=35%, signal=100%
GO_RESPONSE_TO_AMPHETAMINE	GO_RESPONSE_TO_AMPHETAMINE		29	0.30274	1.0574	0.36236	0.648147	1	6257	tags=52%, list=34%, signal=79%
GO_REGULATION_OF_PROTEASOMAL_UBIQUITIN_DEPENDENT_PROTEIN_CATABOLIC_PROCESS	GO_REGULATION_OF_PROTEASOMAL_UBIQUITIN_DEPENDENT_PROTEIN_CATABOLIC_PROCESS		141	0.229315	1.05736	0.356108	0.647744	1	3655	tags=27%, list=20%, signal=33%
GO_REGULATION_OF_T_CELL_RECEPTOR_SIGNALING_PATHWAY	GO_REGULATION_OF_T_CELL_RECEPTOR_SIGNALING_PATHWAY		27	0.370899	1.05704	0.404167	0.647935	1	5763	tags=67%, list=32%, signal=98%
GO_CYTOPLASMIC_MICROTUBULE	GO_CYTOPLASMIC_MICROTUBULE		51	0.26608	1.05702	0.373034	0.647478	1	3638	tags=29%, list=20%, signal=37%
GO_NEGATIVE_REGULATION_OF_IMMUNE_EFFECTOR_PROCESS	GO_NEGATIVE_REGULATION_OF_IMMUNE_EFFECTOR_PROCESS		97	0.285465	1.05699	0.384787	0.647046	1	5920	tags=45%, list=33%, signal=67%
GO_POSITIVE_REGULATION_OF_TUMOR_NECROSIS_FACTOR_SUPERFAMILY_CYTOKINE_PRODUCTION	GO_POSITIVE_REGULATION_OF_TUMOR_NECROSIS_FACTOR_SUPERFAMILY_CYTOKINE_PRODUCTION		57	0.330921	1.05535	0.436441	0.650128	1	5038	tags=46%, list=28%, signal=63%
GO_PATTERN_RECOGNITION_RECEPTOR_SIGNALING_PATHWAY	GO_PATTERN_RECOGNITION_RECEPTOR_SIGNALING_PATHWAY		106	0.305763	1.0551	0.39083	0.650198	1	5038	tags=38%, list=28%, signal=52%
GO_TRANSMEMBRANE_RECEPTOR_PROTEIN_TYROSINE_KINASE_SIGNALING_PATHWAY	GO_TRANSMEMBRANE_RECEPTOR_PROTEIN_TYROSINE_KINASE_SIGNALING_PATHWAY		488	0.203085	1.05463	0.34555	0.65072	1	4544	tags=30%, list=25%, signal=38%
GO_TELOMERE_ORGANIZATION	GO_TELOMERE_ORGANIZATION		98	0.297656	1.05411	0.395833	0.651334	1	4020	tags=34%, list=22%, signal=43%
GO_PROTEIN_DNA_COMPLEX	GO_PROTEIN_DNA_COMPLEX		146	0.287015	1.05378	0.39821	0.651607	1	5452	tags=44%, list=30%, signal=62%
GO_REGULATION_OF_PROTEIN_PHOSPHATASE_TYPE_2A_ACTIVITY	GO_REGULATION_OF_PROTEIN_PHOSPHATASE_TYPE_2A_ACTIVITY		23	0.316276	1.05282	0.407173	0.653165	1	1024	tags=17%, list=6%, signal=18%
GO_RESPONSE_TO_PLATELET_DERIVED_GROWTH_FACTOR	GO_RESPONSE_TO_PLATELET_DERIVED_GROWTH_FACTOR		18	0.357744	1.05209	0.383948	0.654344	1	2816	tags=28%, list=16%, signal=33%
GO_COPPER_ION_BINDING	GO_COPPER_ION_BINDING		51	0.28268	1.05192	0.391408	0.654251	1	5750	tags=53%, list=32%, signal=77%
GO_REGULATION_OF_LEUKOCYTE_CHEMOTAXIS	GO_REGULATION_OF_LEUKOCYTE_CHEMOTAXIS		93	0.297345	1.05188	0.396594	0.653866	1	7074	tags=58%, list=39%, signal=95%
GO_SITE_OF_DOUBLE_STRAND_BREAK	GO_SITE_OF_DOUBLE_STRAND_BREAK		28	0.322832	1.05171	0.39916	0.653765	1	4565	tags=39%, list=25%, signal=52%
GO_REGULATION_OF_PROTEIN_INSERTION_INTO_MITOCHONDRIAL_MEMBRANE_INVOLVED_IN_APOPTOTIC_SIGNALING_PATHWAY	GO_REGULATION_OF_PROTEIN_INSERTION_INTO_MITOCHONDRIAL_MEMBRANE_INVOLVED_IN_APOPTOTIC_SIGNALING_PATHWAY		29	0.299131	1.05158	0.372043	0.653576	1	3216	tags=31%, list=18%, signal=38%
GO_LYMPHOCYTE_MEDIATED_IMMUNITY	GO_LYMPHOCYTE_MEDIATED_IMMUNITY		116	0.29676	1.05093	0.390909	0.654594	1	5585	tags=45%, list=31%, signal=64%
GO_AMMONIUM_ION_METABOLIC_PROCESS	GO_AMMONIUM_ION_METABOLIC_PROCESS		162	0.214652	1.05085	0.337017	0.654276	1	3860	tags=28%, list=21%, signal=35%
GO_REPLICATION_FORK	GO_REPLICATION_FORK		62	0.334453	1.05049	0.416667	0.654601	1	3543	tags=32%, list=20%, signal=40%
GO_ZYMOGEN_ACTIVATION	GO_ZYMOGEN_ACTIVATION		108	0.241732	1.0503	0.37355	0.654509	1	4372	tags=28%, list=24%, signal=36%
GO_PHOSPHOPROTEIN_BINDING	GO_PHOSPHOPROTEIN_BINDING		59	0.252112	1.05005	0.359903	0.654568	1	4319	tags=32%, list=24%, signal=42%
GO_BONE_REMODELING	GO_BONE_REMODELING		34	0.290947	1.04992	0.378378	0.654398	1	3091	tags=26%, list=17%, signal=32%
GO_NEGATIVE_REGULATION_OF_MULTI_ORGANISM_PROCESS	GO_NEGATIVE_REGULATION_OF_MULTI_ORGANISM_PROCESS		139	0.260714	1.04986	0.381579	0.654057	1	4576	tags=32%, list=25%, signal=43%
GO_REGULATION_OF_MEMBRANE_LIPID_DISTRIBUTION	GO_REGULATION_OF_MEMBRANE_LIPID_DISTRIBUTION		37	0.277676	1.04895	0.370288	0.655564	1	1507	tags=19%, list=8%, signal=21%
GO_SPINDLE_CHECKPOINT	GO_SPINDLE_CHECKPOINT		23	0.37368	1.04891	0.425358	0.655158	1	2772	tags=30%, list=15%, signal=36%
GO_RESPONSE_TO_FUNGUS	GO_RESPONSE_TO_FUNGUS		44	0.315114	1.04665	0.37561	0.659595	1	4364	tags=34%, list=24%, signal=45%
GO_AUTOPHAGY	GO_AUTOPHAGY		365	0.20259	1.04617	0.366359	0.660175	1	2449	tags=20%, list=13%, signal=23%
GO_HYDROLASE_ACTIVITY_ACTING_ON_CARBON_NITROGEN_BUT_NOT_PEPTIDE_BONDS_IN_LINEAR_AMIDES	GO_HYDROLASE_ACTIVITY_ACTING_ON_CARBON_NITROGEN_BUT_NOT_PEPTIDE_BONDS_IN_LINEAR_AMIDES		83	0.237842	1.0455	0.382489	0.66115	1	1654	tags=17%, list=9%, signal=18%
GO_PYRIMIDINE_NUCLEOSIDE_CATABOLIC_PROCESS	GO_PYRIMIDINE_NUCLEOSIDE_CATABOLIC_PROCESS		19	0.371618	1.04545	0.413943	0.66076	1	4701	tags=53%, list=26%, signal=71%
GO_POSITIVE_REGULATION_OF_SEQUENCE_SPECIFIC_DNA_BINDING_TRANSCRIPTION_FACTOR_ACTIVITY	GO_POSITIVE_REGULATION_OF_SEQUENCE_SPECIFIC_DNA_BINDING_TRANSCRIPTION_FACTOR_ACTIVITY		222	0.209449	1.04541	0.346883	0.660338	1	4299	tags=28%, list=24%, signal=37%
GO_NEGATIVE_REGULATION_OF_IMMUNE_SYSTEM_PROCESS	GO_NEGATIVE_REGULATION_OF_IMMUNE_SYSTEM_PROCESS		350	0.237835	1.04523	0.356807	0.66024	1	6097	tags=44%, list=34%, signal=65%
GO_NEGATIVE_REGULATION_OF_CELL_CYCLE_PHASE_TRANSITION	GO_NEGATIVE_REGULATION_OF_CELL_CYCLE_PHASE_TRANSITION		136	0.234356	1.04495	0.378947	0.660364	1	1705	tags=16%, list=9%, signal=18%
GO_REGULATION_OF_NEUTROPHIL_CHEMOTAXIS	GO_REGULATION_OF_NEUTROPHIL_CHEMOTAXIS		25	0.350962	1.04361	0.405405	0.662807	1	6414	tags=64%, list=35%, signal=99%
GO_EYE_PHOTORECEPTOR_CELL_DEVELOPMENT	GO_EYE_PHOTORECEPTOR_CELL_DEVELOPMENT		29	0.297136	1.04351	0.396226	0.662552	1	2332	tags=21%, list=13%, signal=24%
GO_POSITIVE_REGULATION_OF_OSTEOCLAST_DIFFERENTIATION	GO_POSITIVE_REGULATION_OF_OSTEOCLAST_DIFFERENTIATION		22	0.338633	1.04252	0.401891	0.664235	1	6478	tags=55%, list=36%, signal=85%
GO_NOSE_DEVELOPMENT	GO_NOSE_DEVELOPMENT		15	0.369003	1.04246	0.417808	0.663874	1	4797	tags=33%, list=26%, signal=45%
GO_CELLULAR_IRON_ION_HOMEOSTASIS	GO_CELLULAR_IRON_ION_HOMEOSTASIS		42	0.273625	1.04149	0.376392	0.665596	1	4670	tags=36%, list=26%, signal=48%
GO_MAST_CELL_MEDIATED_IMMUNITY	GO_MAST_CELL_MEDIATED_IMMUNITY		18	0.366189	1.04145	0.386266	0.665207	1	3946	tags=39%, list=22%, signal=50%
GO_REGULATION_OF_RESPONSE_TO_CYTOKINE_STIMULUS	GO_REGULATION_OF_RESPONSE_TO_CYTOKINE_STIMULUS		124	0.254758	1.04139	0.392484	0.664852	1	5206	tags=39%, list=29%, signal=54%
GO_NITRIC_OXIDE_METABOLIC_PROCESS	GO_NITRIC_OXIDE_METABOLIC_PROCESS		15	0.331217	1.04133	0.363636	0.664478	1	1298	tags=13%, list=7%, signal=14%
GO_CYTOLYSIS	GO_CYTOLYSIS		23	0.363517	1.04127	0.393795	0.66413	1	443	tags=13%, list=2%, signal=13%
GO_REGULATION_OF_VASCULAR_PERMEABILITY	GO_REGULATION_OF_VASCULAR_PERMEABILITY		30	0.313216	1.04113	0.396867	0.663949	1	2797	tags=30%, list=15%, signal=35%
GO_SNAP_RECEPTOR_ACTIVITY	GO_SNAP_RECEPTOR_ACTIVITY		38	0.293196	1.04103	0.391949	0.663669	1	4430	tags=42%, list=24%, signal=56%
GO_REGULATION_OF_RUFFLE_ASSEMBLY	GO_REGULATION_OF_RUFFLE_ASSEMBLY		19	0.324016	1.04096	0.407328	0.663345	1	3166	tags=42%, list=17%, signal=51%
GO_ERYTHROCYTE_DEVELOPMENT	GO_ERYTHROCYTE_DEVELOPMENT		20	0.306504	1.04092	0.392252	0.662949	1	2562	tags=25%, list=14%, signal=29%
GO_CLATHRIN_COATED_ENDOCYTIC_VESICLE_MEMBRANE	GO_CLATHRIN_COATED_ENDOCYTIC_VESICLE_MEMBRANE		46	0.314562	1.04044	0.408898	0.663525	1	5955	tags=59%, list=33%, signal=87%
GO_PORE_COMPLEX_ASSEMBLY	GO_PORE_COMPLEX_ASSEMBLY		15	0.363062	1.03996	0.418103	0.664035	1	3150	tags=33%, list=17%, signal=40%
GO_ENDOMEMBRANE_SYSTEM_ORGANIZATION	GO_ENDOMEMBRANE_SYSTEM_ORGANIZATION		445	0.193858	1.03986	0.338636	0.663788	1	3171	tags=22%, list=17%, signal=26%
GO_CLATHRIN_MEDIATED_ENDOCYTOSIS	GO_CLATHRIN_MEDIATED_ENDOCYTOSIS		35	0.28621	1.03937	0.389908	0.664371	1	4080	tags=37%, list=22%, signal=48%
GO_PROTEIN_K48_LINKED_UBIQUITINATION	GO_PROTEIN_K48_LINKED_UBIQUITINATION		45	0.272078	1.03843	0.370297	0.665978	1	2835	tags=27%, list=16%, signal=32%
GO_RIBONUCLEOSIDE_CATABOLIC_PROCESS	GO_RIBONUCLEOSIDE_CATABOLIC_PROCESS		23	0.345548	1.03823	0.408537	0.665947	1	4395	tags=48%, list=24%, signal=63%
GO_REGULATION_OF_ISOTYPE_SWITCHING	GO_REGULATION_OF_ISOTYPE_SWITCHING		22	0.31561	1.03782	0.374194	0.666363	1	7486	tags=64%, list=41%, signal=108%
GO_INTRINSIC_COMPONENT_OF_MITOCHONDRIAL_OUTER_MEMBRANE	GO_INTRINSIC_COMPONENT_OF_MITOCHONDRIAL_OUTER_MEMBRANE		21	0.322446	1.03774	0.391566	0.666042	1	2625	tags=29%, list=14%, signal=33%
GO_POSITIVE_REGULATION_OF_TELOMERASE_ACTIVITY	GO_POSITIVE_REGULATION_OF_TELOMERASE_ACTIVITY		27	0.294171	1.03747	0.410088	0.666156	1	3989	tags=30%, list=22%, signal=38%
GO_OXIDOREDUCTASE_ACTIVITY_ACTING_ON_CH_OH_GROUP_OF_DONORS	GO_OXIDOREDUCTASE_ACTIVITY_ACTING_ON_CH_OH_GROUP_OF_DONORS		130	0.240075	1.03731	0.371859	0.666036	1	2537	tags=20%, list=14%, signal=23%
GO_QUINONE_METABOLIC_PROCESS	GO_QUINONE_METABOLIC_PROCESS		28	0.323417	1.03697	0.399132	0.666284	1	3470	tags=36%, list=19%, signal=44%
GO_POSITIVE_REGULATION_OF_CYTOKINE_SECRETION	GO_POSITIVE_REGULATION_OF_CYTOKINE_SECRETION		91	0.280002	1.03686	0.392202	0.666048	1	7070	tags=55%, list=39%, signal=90%
GO_RESPONSE_TO_MAGNESIUM_ION	GO_RESPONSE_TO_MAGNESIUM_ION		23	0.299617	1.03672	0.402597	0.665863	1	3223	tags=30%, list=18%, signal=37%
GO_POSITIVE_REGULATION_OF_NUCLEAR_DIVISION	GO_POSITIVE_REGULATION_OF_NUCLEAR_DIVISION		57	0.254118	1.03583	0.392765	0.667363	1	4513	tags=33%, list=25%, signal=44%
GO_APOPTOTIC_DNA_FRAGMENTATION	GO_APOPTOTIC_DNA_FRAGMENTATION		15	0.351348	1.03329	0.399123	0.67253	1	1568	tags=20%, list=9%, signal=22%
GO_POSITIVE_REGULATION_OF_PROTEIN_COMPLEX_DISASSEMBLY	GO_POSITIVE_REGULATION_OF_PROTEIN_COMPLEX_DISASSEMBLY		22	0.308953	1.03327	0.405	0.672084	1	2990	tags=32%, list=16%, signal=38%
GO_MITOTIC_CELL_CYCLE_CHECKPOINT	GO_MITOTIC_CELL_CYCLE_CHECKPOINT		129	0.250896	1.033	0.412863	0.672216	1	3867	tags=29%, list=21%, signal=36%
GO_DIOXYGENASE_ACTIVITY	GO_DIOXYGENASE_ACTIVITY		78	0.235674	1.03292	0.386813	0.671917	1	3915	tags=28%, list=22%, signal=36%
GO_ASPARTATE_FAMILY_AMINO_ACID_BIOSYNTHETIC_PROCESS	GO_ASPARTATE_FAMILY_AMINO_ACID_BIOSYNTHETIC_PROCESS		22	0.30676	1.03258	0.411638	0.672171	1	4489	tags=36%, list=25%, signal=48%
GO_CELLULAR_RESPONSE_TO_IONIZING_RADIATION	GO_CELLULAR_RESPONSE_TO_IONIZING_RADIATION		50	0.257899	1.032	0.403292	0.672973	1	2902	tags=28%, list=16%, signal=33%
GO_MODULATION_OF_TRANSCRIPTION_IN_OTHER_ORGANISM_INVOLVED_IN_SYMBIOTIC_INTERACTION	GO_MODULATION_OF_TRANSCRIPTION_IN_OTHER_ORGANISM_INVOLVED_IN_SYMBIOTIC_INTERACTION		22	0.309821	1.03187	0.406897	0.67279	1	6502	tags=59%, list=36%, signal=92%
GO_MEMBRANE_LIPID_METABOLIC_PROCESS	GO_MEMBRANE_LIPID_METABOLIC_PROCESS		171	0.242074	1.03179	0.396437	0.6725	1	4832	tags=35%, list=27%, signal=47%
GO_DOPAMINERGIC_NEURON_DIFFERENTIATION	GO_DOPAMINERGIC_NEURON_DIFFERENTIATION		27	0.316572	1.0317	0.414508	0.672214	1	5987	tags=52%, list=33%, signal=77%
GO_DNA_PACKAGING_COMPLEX	GO_DNA_PACKAGING_COMPLEX		81	0.351923	1.03116	0.419283	0.672931	1	5452	tags=47%, list=30%, signal=67%
GO_NEGATIVE_REGULATION_OF_OXIDATIVE_STRESS_INDUCED_INTRINSIC_APOPTOTIC_SIGNALING_PATHWAY	GO_NEGATIVE_REGULATION_OF_OXIDATIVE_STRESS_INDUCED_INTRINSIC_APOPTOTIC_SIGNALING_PATHWAY		19	0.316583	1.03116	0.406667	0.672457	1	1239	tags=16%, list=7%, signal=17%
GO_PHOSPHATE_TRANSMEMBRANE_TRANSPORTER_ACTIVITY	GO_PHOSPHATE_TRANSMEMBRANE_TRANSPORTER_ACTIVITY		30	0.292358	1.03028	0.3925	0.673963	1	2085	tags=23%, list=11%, signal=26%
GO_LYMPHOCYTE_DIFFERENTIATION	GO_LYMPHOCYTE_DIFFERENTIATION		190	0.26731	1.03026	0.3903	0.67351	1	6084	tags=45%, list=34%, signal=67%
GO_RESPONSE_TO_REACTIVE_OXYGEN_SPECIES	GO_RESPONSE_TO_REACTIVE_OXYGEN_SPECIES		186	0.212845	1.02974	0.37018	0.674242	1	4331	tags=29%, list=24%, signal=38%
GO_MITOTIC_DNA_INTEGRITY_CHECKPOINT	GO_MITOTIC_DNA_INTEGRITY_CHECKPOINT		93	0.248164	1.02916	0.384774	0.675022	1	1705	tags=17%, list=9%, signal=19%
GO_TISSUE_REMODELING	GO_TISSUE_REMODELING		85	0.240134	1.02895	0.390501	0.675025	1	3502	tags=26%, list=19%, signal=32%
GO_RECEPTOR_ACTIVATOR_ACTIVITY	GO_RECEPTOR_ACTIVATOR_ACTIVITY		31	0.282857	1.0284	0.408602	0.675674	1	4102	tags=32%, list=23%, signal=42%
GO_SMOOTH_ENDOPLASMIC_RETICULUM	GO_SMOOTH_ENDOPLASMIC_RETICULUM		32	0.282771	1.02781	0.398721	0.676479	1	3865	tags=38%, list=21%, signal=48%
GO_MYELOID_CELL_ACTIVATION_INVOLVED_IN_IMMUNE_RESPONSE	GO_MYELOID_CELL_ACTIVATION_INVOLVED_IN_IMMUNE_RESPONSE		41	0.339675	1.02763	0.426667	0.676356	1	4546	tags=41%, list=25%, signal=55%
GO_PROTEIN_LIPID_COMPLEX_ASSEMBLY	GO_PROTEIN_LIPID_COMPLEX_ASSEMBLY		21	0.344286	1.02762	0.449315	0.675899	1	5127	tags=38%, list=28%, signal=53%
GO_NEGATIVE_REGULATION_OF_CELLULAR_AMIDE_METABOLIC_PROCESS	GO_NEGATIVE_REGULATION_OF_CELLULAR_AMIDE_METABOLIC_PROCESS		119	0.236746	1.02741	0.399103	0.6759	1	1472	tags=16%, list=8%, signal=17%
GO_CHEMOREPELLENT_ACTIVITY	GO_CHEMOREPELLENT_ACTIVITY		27	0.314947	1.02733	0.430657	0.675588	1	3874	tags=26%, list=21%, signal=33%
GO_CYTOKINE_SECRETION	GO_CYTOKINE_SECRETION		38	0.329508	1.0273	0.421053	0.675181	1	2157	tags=24%, list=12%, signal=27%
GO_LYTIC_VACUOLE	GO_LYTIC_VACUOLE		493	0.244322	1.02721	0.416309	0.674882	1	3950	tags=30%, list=22%, signal=37%
GO_PROTEIN_DEPHOSPHORYLATION	GO_PROTEIN_DEPHOSPHORYLATION		181	0.21158	1.02684	0.399527	0.675272	1	3968	tags=31%, list=22%, signal=39%
GO_REGULATION_OF_SEQUENCE_SPECIFIC_DNA_BINDING_TRANSCRIPTION_FACTOR_ACTIVITY	GO_REGULATION_OF_SEQUENCE_SPECIFIC_DNA_BINDING_TRANSCRIPTION_FACTOR_ACTIVITY		351	0.19268	1.0265	0.398907	0.675534	1	4364	tags=27%, list=24%, signal=35%
GO_ORGANIC_ACID_BINDING	GO_ORGANIC_ACID_BINDING		192	0.207481	1.02588	0.365248	0.676444	1	4082	tags=26%, list=22%, signal=33%
GO_PHOSPHATIDYLSERINE_METABOLIC_PROCESS	GO_PHOSPHATIDYLSERINE_METABOLIC_PROCESS		27	0.299073	1.02569	0.421053	0.67639	1	4011	tags=41%, list=22%, signal=52%
GO_FATTY_ACYL_COA_METABOLIC_PROCESS	GO_FATTY_ACYL_COA_METABOLIC_PROCESS		48	0.267637	1.02535	0.403651	0.676603	1	3420	tags=25%, list=19%, signal=31%
GO_ERROR_FREE_TRANSLESION_SYNTHESIS	GO_ERROR_FREE_TRANSLESION_SYNTHESIS		17	0.385796	1.0252	0.441176	0.676433	1	3418	tags=35%, list=19%, signal=43%
GO_ATP_DEPENDENT_DNA_HELICASE_ACTIVITY	GO_ATP_DEPENDENT_DNA_HELICASE_ACTIVITY		32	0.34877	1.02466	0.433468	0.677173	1	3983	tags=41%, list=22%, signal=52%
GO_POSITIVE_REGULATION_OF_MICROTUBULE_POLYMERIZATION_OR_DEPOLYMERIZATION	GO_POSITIVE_REGULATION_OF_MICROTUBULE_POLYMERIZATION_OR_DEPOLYMERIZATION		22	0.29214	1.02416	0.423341	0.677766	1	1506	tags=23%, list=8%, signal=25%
GO_EPITHELIAL_CELL_PROLIFERATION	GO_EPITHELIAL_CELL_PROLIFERATION		86	0.240518	1.02384	0.389041	0.677983	1	2756	tags=20%, list=15%, signal=23%
GO_PROTEIN_KINASE_B_SIGNALING	GO_PROTEIN_KINASE_B_SIGNALING		34	0.281969	1.02369	0.421941	0.677827	1	2123	tags=21%, list=12%, signal=23%
GO_CELLULAR_GLUCOSE_HOMEOSTASIS	GO_CELLULAR_GLUCOSE_HOMEOSTASIS		70	0.233443	1.02352	0.401478	0.677753	1	3186	tags=26%, list=18%, signal=31%
GO_REGULATION_OF_PEPTIDASE_ACTIVITY	GO_REGULATION_OF_PEPTIDASE_ACTIVITY		363	0.207507	1.02311	0.398374	0.67816	1	3469	tags=23%, list=19%, signal=28%
GO_MEMBRANE_PROTEIN_PROTEOLYSIS	GO_MEMBRANE_PROTEIN_PROTEOLYSIS		34	0.286283	1.02304	0.415948	0.677825	1	4372	tags=35%, list=24%, signal=46%
GO_REGULATION_OF_INTERLEUKIN_2_PRODUCTION	GO_REGULATION_OF_INTERLEUKIN_2_PRODUCTION		46	0.311784	1.02171	0.417559	0.680317	1	5172	tags=46%, list=29%, signal=64%
GO_RESPONSE_TO_DEXAMETHASONE	GO_RESPONSE_TO_DEXAMETHASONE		33	0.27894	1.0208	0.374684	0.681801	1	1104	tags=15%, list=6%, signal=16%
GO_REGULATION_OF_MITOCHONDRIAL_MEMBRANE_POTENTIAL	GO_REGULATION_OF_MITOCHONDRIAL_MEMBRANE_POTENTIAL		52	0.265992	1.02046	0.405405	0.682093	1	6044	tags=46%, list=33%, signal=69%
GO_POSITIVE_REGULATION_OF_INTERLEUKIN_4_PRODUCTION	GO_POSITIVE_REGULATION_OF_INTERLEUKIN_4_PRODUCTION		22	0.375326	1.0195	0.428571	0.68372	1	5172	tags=55%, list=29%, signal=76%
GO_GRANULOCYTE_ACTIVATION	GO_GRANULOCYTE_ACTIVATION		18	0.407705	1.01943	0.453564	0.683382	1	4364	tags=50%, list=24%, signal=66%
GO_REGULATION_OF_HORMONE_BIOSYNTHETIC_PROCESS	GO_REGULATION_OF_HORMONE_BIOSYNTHETIC_PROCESS		18	0.329051	1.01823	0.423559	0.685639	1	3406	tags=28%, list=19%, signal=34%
GO_COLLAGEN_BINDING	GO_COLLAGEN_BINDING		59	0.283579	1.01817	0.458234	0.685309	1	4291	tags=34%, list=24%, signal=44%
GO_GPI_ANCHOR_METABOLIC_PROCESS	GO_GPI_ANCHOR_METABOLIC_PROCESS		32	0.286487	1.0178	0.425703	0.685651	1	528	tags=13%, list=3%, signal=13%
GO_PYRIMIDINE_CONTAINING_COMPOUND_CATABOLIC_PROCESS	GO_PYRIMIDINE_CONTAINING_COMPOUND_CATABOLIC_PROCESS		30	0.303932	1.01726	0.425439	0.686372	1	4701	tags=43%, list=26%, signal=58%
GO_DNA_REPAIR	GO_DNA_REPAIR		432	0.238338	1.0169	0.426829	0.686653	1	4020	tags=29%, list=22%, signal=36%
GO_POSITIVE_REGULATION_OF_PROTEIN_DEACETYLATION	GO_POSITIVE_REGULATION_OF_PROTEIN_DEACETYLATION		18	0.324912	1.01616	0.423077	0.687745	1	2554	tags=39%, list=14%, signal=45%
GO_NEGATIVE_REGULATION_OF_INTERLEUKIN_6_PRODUCTION	GO_NEGATIVE_REGULATION_OF_INTERLEUKIN_6_PRODUCTION		32	0.327513	1.01608	0.43722	0.687431	1	6177	tags=44%, list=34%, signal=66%
GO_PHOSPHATIDYLINOSITOL_3_KINASE_SIGNALING	GO_PHOSPHATIDYLINOSITOL_3_KINASE_SIGNALING		22	0.313641	1.0156	0.444444	0.687996	1	906	tags=14%, list=5%, signal=14%
GO_CELLULAR_KETONE_METABOLIC_PROCESS	GO_CELLULAR_KETONE_METABOLIC_PROCESS		61	0.274874	1.01541	0.421176	0.687951	1	5521	tags=46%, list=30%, signal=66%
GO_PHOTORECEPTOR_CELL_DEVELOPMENT	GO_PHOTORECEPTOR_CELL_DEVELOPMENT		37	0.266564	1.01502	0.425197	0.688304	1	2564	tags=22%, list=14%, signal=25%
GO_POSITIVE_REGULATION_OF_PEPTIDYL_THREONINE_PHOSPHORYLATION	GO_POSITIVE_REGULATION_OF_PEPTIDYL_THREONINE_PHOSPHORYLATION		24	0.29696	1.01487	0.436526	0.688148	1	3146	tags=33%, list=17%, signal=40%
GO_NEGATIVE_REGULATION_OF_CYSTEINE_TYPE_ENDOPEPTIDASE_ACTIVITY	GO_NEGATIVE_REGULATION_OF_CYSTEINE_TYPE_ENDOPEPTIDASE_ACTIVITY		85	0.237919	1.01478	0.410959	0.687878	1	1977	tags=18%, list=11%, signal=20%
GO_NEGATIVE_REGULATION_OF_HEMATOPOIETIC_PROGENITOR_CELL_DIFFERENTIATION	GO_NEGATIVE_REGULATION_OF_HEMATOPOIETIC_PROGENITOR_CELL_DIFFERENTIATION		21	0.355644	1.01418	0.456018	0.688763	1	4709	tags=43%, list=26%, signal=58%
GO_NEGATIVE_REGULATION_OF_INFLAMMATORY_RESPONSE	GO_NEGATIVE_REGULATION_OF_INFLAMMATORY_RESPONSE		89	0.261638	1.01414	0.440887	0.688372	1	4674	tags=31%, list=26%, signal=42%
GO_HISTONE_METHYLTRANSFERASE_ACTIVITY	GO_HISTONE_METHYLTRANSFERASE_ACTIVITY		47	0.269102	1.01318	0.388626	0.690018	1	2892	tags=26%, list=16%, signal=30%
GO_NEGATIVE_REGULATION_OF_CARDIAC_MUSCLE_TISSUE_DEVELOPMENT	GO_NEGATIVE_REGULATION_OF_CARDIAC_MUSCLE_TISSUE_DEVELOPMENT		17	0.334962	1.01296	0.448687	0.690047	1	5738	tags=47%, list=32%, signal=69%
GO_PROTEIN_AUTOUBIQUITINATION	GO_PROTEIN_AUTOUBIQUITINATION		47	0.256446	1.01285	0.427061	0.689865	1	3781	tags=28%, list=21%, signal=35%
GO_RESPONSE_TO_BACTERIUM	GO_RESPONSE_TO_BACTERIUM		444	0.235842	1.01257	0.440806	0.689941	1	5038	tags=34%, list=28%, signal=45%
GO_BINDING_BRIDGING	GO_BINDING_BRIDGING		172	0.205468	1.01253	0.410891	0.689564	1	3345	tags=26%, list=18%, signal=32%
GO_REGULATION_OF_FIBROBLAST_MIGRATION	GO_REGULATION_OF_FIBROBLAST_MIGRATION		27	0.288916	1.01242	0.427293	0.689333	1	899	tags=15%, list=5%, signal=16%
GO_NEGATIVE_REGULATION_OF_GROWTH	GO_NEGATIVE_REGULATION_OF_GROWTH		229	0.193413	1.01165	0.425076	0.690565	1	3216	tags=22%, list=18%, signal=27%
GO_RESPONSE_TO_THYROID_HORMONE	GO_RESPONSE_TO_THYROID_HORMONE		21	0.316236	1.01129	0.438914	0.690882	1	3291	tags=33%, list=18%, signal=41%
GO_POSITIVE_REGULATION_OF_DNA_TEMPLATED_TRANSCRIPTION_INITIATION	GO_POSITIVE_REGULATION_OF_DNA_TEMPLATED_TRANSCRIPTION_INITIATION		24	0.284978	1.01127	0.420925	0.690453	1	4483	tags=38%, list=25%, signal=50%
GO_NEGATIVE_REGULATION_OF_CELL_DIVISION	GO_NEGATIVE_REGULATION_OF_CELL_DIVISION		55	0.284415	1.011	0.435622	0.690604	1	3035	tags=25%, list=17%, signal=30%
GO_NEGATIVE_REGULATION_OF_NUCLEOSIDE_METABOLIC_PROCESS	GO_NEGATIVE_REGULATION_OF_NUCLEOSIDE_METABOLIC_PROCESS		18	0.327462	1.01082	0.394231	0.690514	1	3145	tags=33%, list=17%, signal=40%
GO_FEMALE_MEIOTIC_DIVISION	GO_FEMALE_MEIOTIC_DIVISION		22	0.3234	1.00973	0.447137	0.692527	1	923	tags=14%, list=5%, signal=14%
GO_REGULATION_OF_INTERLEUKIN_1_BETA_PRODUCTION	GO_REGULATION_OF_INTERLEUKIN_1_BETA_PRODUCTION		45	0.302436	1.00966	0.441704	0.692206	1	5187	tags=42%, list=29%, signal=59%
GO_CELLULAR_DEFENSE_RESPONSE	GO_CELLULAR_DEFENSE_RESPONSE		56	0.323431	1.00941	0.449772	0.692293	1	5303	tags=50%, list=29%, signal=70%
GO_ORGANOPHOSPHATE_CATABOLIC_PROCESS	GO_ORGANOPHOSPHATE_CATABOLIC_PROCESS		111	0.216575	1.00888	0.422604	0.692963	1	3823	tags=26%, list=21%, signal=33%
GO_NUCLEOSIDE_TRANSPORT	GO_NUCLEOSIDE_TRANSPORT		16	0.327559	1.00882	0.437037	0.692624	1	1651	tags=19%, list=9%, signal=21%
GO_PROTEIN_SECRETION	GO_PROTEIN_SECRETION		108	0.236504	1.00738	0.404372	0.695441	1	4239	tags=30%, list=23%, signal=38%
GO_REGULATION_OF_PEPTIDYL_TYROSINE_PHOSPHORYLATION	GO_REGULATION_OF_PEPTIDYL_TYROSINE_PHOSPHORYLATION		203	0.22136	1.00676	0.436364	0.696305	1	5007	tags=33%, list=28%, signal=46%
GO_NEGATIVE_REGULATION_OF_PROTEIN_ACETYLATION	GO_NEGATIVE_REGULATION_OF_PROTEIN_ACETYLATION		19	0.302597	1.00671	0.459677	0.695944	1	740	tags=16%, list=4%, signal=16%
GO_VACUOLAR_LUMEN	GO_VACUOLAR_LUMEN		108	0.271284	1.00668	0.435518	0.695529	1	4832	tags=35%, list=27%, signal=48%
GO_DNA_HELICASE_ACTIVITY	GO_DNA_HELICASE_ACTIVITY		50	0.338642	1.0058	0.479508	0.697044	1	4297	tags=38%, list=24%, signal=50%
GO_ENDODEOXYRIBONUCLEASE_ACTIVITY	GO_ENDODEOXYRIBONUCLEASE_ACTIVITY		48	0.290198	1.00538	0.426804	0.697514	1	1649	tags=19%, list=9%, signal=21%
GO_DNA_DAMAGE_RESPONSE_SIGNAL_TRANSDUCTION_RESULTING_IN_TRANSCRIPTION	GO_DNA_DAMAGE_RESPONSE_SIGNAL_TRANSDUCTION_RESULTING_IN_TRANSCRIPTION		15	0.334641	1.00525	0.42766	0.697316	1	2554	tags=33%, list=14%, signal=39%
GO_NEGATIVE_REGULATION_OF_GTPASE_ACTIVITY	GO_NEGATIVE_REGULATION_OF_GTPASE_ACTIVITY		41	0.26686	1.00512	0.439189	0.697149	1	3345	tags=32%, list=18%, signal=39%
GO_NEGATIVE_REGULATION_OF_ORGANELLE_ORGANIZATION	GO_NEGATIVE_REGULATION_OF_ORGANELLE_ORGANIZATION		361	0.204567	1.00493	0.421162	0.697104	1	3153	tags=22%, list=17%, signal=26%
GO_LAMININ_BINDING	GO_LAMININ_BINDING		29	0.297891	1.00457	0.423256	0.697416	1	4350	tags=38%, list=24%, signal=50%
GO_MIDBODY	GO_MIDBODY		121	0.245556	1.00408	0.438134	0.698019	1	3713	tags=26%, list=20%, signal=32%
GO_HIGH_DENSITY_LIPOPROTEIN_PARTICLE_REMODELING	GO_HIGH_DENSITY_LIPOPROTEIN_PARTICLE_REMODELING		15	0.386052	1.00406	0.447689	0.697581	1	5127	tags=40%, list=28%, signal=56%
GO_GALACTOSYLTRANSFERASE_ACTIVITY	GO_GALACTOSYLTRANSFERASE_ACTIVITY		29	0.29004	1.00385	0.426049	0.697576	1	1228	tags=17%, list=7%, signal=18%
GO_TRANSCRIPTION_FACTOR_COMPLEX	GO_TRANSCRIPTION_FACTOR_COMPLEX		288	0.20677	1.00309	0.438172	0.698841	1	3569	tags=22%, list=20%, signal=27%
GO_AXONAL_GROWTH_CONE	GO_AXONAL_GROWTH_CONE		19	0.330009	1.00269	0.443418	0.699264	1	118	tags=11%, list=1%, signal=11%
GO_DEFENSE_RESPONSE_TO_FUNGUS	GO_DEFENSE_RESPONSE_TO_FUNGUS		31	0.311345	1.0025	0.474801	0.699204	1	4354	tags=35%, list=24%, signal=47%
GO_REGULATION_OF_PROTEIN_HOMODIMERIZATION_ACTIVITY	GO_REGULATION_OF_PROTEIN_HOMODIMERIZATION_ACTIVITY		22	0.287457	1.00247	0.451745	0.698801	1	1248	tags=18%, list=7%, signal=20%
GO_SPHINGOLIPID_METABOLIC_PROCESS	GO_SPHINGOLIPID_METABOLIC_PROCESS		127	0.245063	1.00182	0.443182	0.699821	1	4832	tags=36%, list=27%, signal=49%
GO_REGULATION_OF_INTERLEUKIN_1_SECRETION	GO_REGULATION_OF_INTERLEUKIN_1_SECRETION		31	0.336887	1.00082	0.462069	0.701539	1	7070	tags=65%, list=39%, signal=106%
GO_REGULATION_OF_CHEMOTAXIS	GO_REGULATION_OF_CHEMOTAXIS		176	0.232562	0.999845	0.425258	0.70335	1	5116	tags=35%, list=28%, signal=48%
GO_ADAPTIVE_IMMUNE_RESPONSE_BASED_ON_SOMATIC_RECOMBINATION_OF_IMMUNE_RECEPTORS_BUILT_FROM_IMMUNOGLOBULIN_SUPERFAMILY_DOMAINS	GO_ADAPTIVE_IMMUNE_RESPONSE_BASED_ON_SOMATIC_RECOMBINATION_OF_IMMUNE_RECEPTORS_BUILT_FROM_IMMUNOGLOBULIN_SUPERFAMILY_DOMAINS		123	0.290535	0.999783	0.426339	0.703013	1	6605	tags=54%, list=36%, signal=85%
GO_REGULATION_OF_EXTRACELLULAR_MATRIX_ORGANIZATION	GO_REGULATION_OF_EXTRACELLULAR_MATRIX_ORGANIZATION		26	0.289239	0.999563	0.443678	0.703	1	1881	tags=23%, list=10%, signal=26%
GO_REGULATION_OF_PLASMA_LIPOPROTEIN_PARTICLE_LEVELS	GO_REGULATION_OF_PLASMA_LIPOPROTEIN_PARTICLE_LEVELS		45	0.278358	0.998904	0.419023	0.704024	1	4079	tags=24%, list=22%, signal=31%
GO_SNARE_COMPLEX	GO_SNARE_COMPLEX		52	0.255556	0.99826	0.454545	0.704989	1	4430	tags=38%, list=24%, signal=51%
GO_NUCLEOSIDE_BISPHOSPHATE_METABOLIC_PROCESS	GO_NUCLEOSIDE_BISPHOSPHATE_METABOLIC_PROCESS		37	0.271159	0.998055	0.448052	0.704996	1	4118	tags=27%, list=23%, signal=35%
GO_LYMPHOCYTE_APOPTOTIC_PROCESS	GO_LYMPHOCYTE_APOPTOTIC_PROCESS		18	0.330187	0.997366	0.470339	0.706046	1	3745	tags=33%, list=21%, signal=42%
GO_RESPONSE_TO_MINERALOCORTICOID	GO_RESPONSE_TO_MINERALOCORTICOID		34	0.276421	0.997356	0.465823	0.705596	1	283	tags=12%, list=2%, signal=12%
GO_NUCLEOTIDE_TRANSPORT	GO_NUCLEOTIDE_TRANSPORT		25	0.290413	0.997324	0.461538	0.70519	1	2085	tags=24%, list=11%, signal=27%
GO_SERINE_HYDROLASE_ACTIVITY	GO_SERINE_HYDROLASE_ACTIVITY		199	0.230568	0.996916	0.453216	0.705634	1	5606	tags=38%, list=31%, signal=54%
GO_ENDOCRINE_PROCESS	GO_ENDOCRINE_PROCESS		42	0.283693	0.995456	0.485955	0.708421	1	3633	tags=24%, list=20%, signal=30%
GO_GENE_SILENCING	GO_GENE_SILENCING		181	0.241196	0.995404	0.428899	0.708041	1	5664	tags=40%, list=31%, signal=57%
GO_ER_TO_GOLGI_TRANSPORT_VESICLE_MEMBRANE	GO_ER_TO_GOLGI_TRANSPORT_VESICLE_MEMBRANE		51	0.321771	0.995175	0.463918	0.708074	1	7034	tags=67%, list=39%, signal=109%
GO_DNA_BINDING_BENDING	GO_DNA_BINDING_BENDING		20	0.332037	0.994739	0.465596	0.708606	1	2562	tags=25%, list=14%, signal=29%
GO_NEGATIVE_REGULATION_OF_INTERFERON_GAMMA_PRODUCTION	GO_NEGATIVE_REGULATION_OF_INTERFERON_GAMMA_PRODUCTION		32	0.316381	0.994254	0.437642	0.709175	1	5172	tags=44%, list=29%, signal=61%
GO_HISTONE_EXCHANGE	GO_HISTONE_EXCHANGE		44	0.329593	0.993414	0.486842	0.710571	1	4709	tags=39%, list=26%, signal=52%
GO_PROTEIN_ALKYLATION	GO_PROTEIN_ALKYLATION		96	0.237745	0.99313	0.470588	0.71074	1	3492	tags=27%, list=19%, signal=33%
GO_CYTOKINE_MEDIATED_SIGNALING_PATHWAY	GO_CYTOKINE_MEDIATED_SIGNALING_PATHWAY		419	0.259015	0.993112	0.436123	0.710295	1	5791	tags=42%, list=32%, signal=60%
GO_STRUCTURE_SPECIFIC_DNA_BINDING	GO_STRUCTURE_SPECIFIC_DNA_BINDING		113	0.247687	0.992986	0.452747	0.710106	1	4565	tags=35%, list=25%, signal=47%
GO_PROTEIN_SERINE_THREONINE_KINASE_ACTIVATOR_ACTIVITY	GO_PROTEIN_SERINE_THREONINE_KINASE_ACTIVATOR_ACTIVITY		19	0.301841	0.991962	0.454737	0.711864	1	2448	tags=21%, list=13%, signal=24%
GO_PLACENTA_DEVELOPMENT	GO_PLACENTA_DEVELOPMENT		134	0.21088	0.991043	0.427807	0.713462	1	3719	tags=23%, list=20%, signal=29%
GO_NEGATIVE_REGULATION_OF_MITOTIC_NUCLEAR_DIVISION	GO_NEGATIVE_REGULATION_OF_MITOTIC_NUCLEAR_DIVISION		32	0.3125	0.990604	0.468303	0.713973	1	3035	tags=28%, list=17%, signal=34%
GO_NEUTRAL_AMINO_ACID_TRANSPORT	GO_NEUTRAL_AMINO_ACID_TRANSPORT		32	0.289485	0.990517	0.438597	0.713693	1	3029	tags=28%, list=17%, signal=34%
GO_NUCLEAR_MATRIX	GO_NUCLEAR_MATRIX		95	0.249513	0.990411	0.460888	0.71345	1	1535	tags=17%, list=8%, signal=18%
GO_LYSOSOME_LOCALIZATION	GO_LYSOSOME_LOCALIZATION		23	0.312405	0.99015	0.442353	0.713522	1	3946	tags=39%, list=22%, signal=50%
GO_NEGATIVE_REGULATION_OF_CALCIUM_ION_TRANSPORT_INTO_CYTOSOL	GO_NEGATIVE_REGULATION_OF_CALCIUM_ION_TRANSPORT_INTO_CYTOSOL		19	0.308683	0.989641	0.480769	0.714211	1	2224	tags=32%, list=12%, signal=36%
GO_REGULATION_OF_GENE_EXPRESSION_EPIGENETIC	GO_REGULATION_OF_GENE_EXPRESSION_EPIGENETIC		201	0.232637	0.98933	0.452055	0.714422	1	3540	tags=25%, list=20%, signal=31%
GO_POSITIVE_REGULATION_OF_SEQUESTERING_OF_CALCIUM_ION	GO_POSITIVE_REGULATION_OF_SEQUESTERING_OF_CALCIUM_ION		16	0.333983	0.989242	0.457447	0.714136	1	2224	tags=38%, list=12%, signal=43%
GO_ENDOTHELIAL_CELL_PROLIFERATION	GO_ENDOTHELIAL_CELL_PROLIFERATION		23	0.294346	0.98924	0.458537	0.713664	1	3360	tags=30%, list=19%, signal=37%
GO_POSITIVE_REGULATION_OF_ACTIN_FILAMENT_BUNDLE_ASSEMBLY	GO_POSITIVE_REGULATION_OF_ACTIN_FILAMENT_BUNDLE_ASSEMBLY		45	0.25026	0.988499	0.489412	0.714801	1	4482	tags=33%, list=25%, signal=44%
GO_ORGANELLE_FUSION	GO_ORGANELLE_FUSION		121	0.203263	0.987449	0.462871	0.716653	1	3918	tags=26%, list=22%, signal=34%
GO_POSITIVE_REGULATION_OF_ACTIN_CYTOSKELETON_REORGANIZATION	GO_POSITIVE_REGULATION_OF_ACTIN_CYTOSKELETON_REORGANIZATION		16	0.340819	0.986411	0.463303	0.718501	1	3953	tags=50%, list=22%, signal=64%
GO_ASPARTIC_TYPE_PEPTIDASE_ACTIVITY	GO_ASPARTIC_TYPE_PEPTIDASE_ACTIVITY		22	0.327566	0.985143	0.485507	0.720818	1	3190	tags=27%, list=18%, signal=33%
GO_SEMAPHORIN_RECEPTOR_BINDING	GO_SEMAPHORIN_RECEPTOR_BINDING		22	0.296697	0.984549	0.452273	0.721621	1	3094	tags=23%, list=17%, signal=27%
GO_NEGATIVE_REGULATION_OF_INTERLEUKIN_2_PRODUCTION	GO_NEGATIVE_REGULATION_OF_INTERLEUKIN_2_PRODUCTION		16	0.356894	0.983448	0.464516	0.723608	1	6382	tags=50%, list=35%, signal=77%
GO_REGULATION_OF_ENDOCYTOSIS	GO_REGULATION_OF_ENDOCYTOSIS		197	0.209687	0.983118	0.475949	0.723873	1	5290	tags=38%, list=29%, signal=53%
GO_DEFENSE_RESPONSE_TO_VIRUS	GO_DEFENSE_RESPONSE_TO_VIRUS		140	0.283972	0.982932	0.477642	0.723835	1	5533	tags=39%, list=30%, signal=55%
GO_CELL_VOLUME_HOMEOSTASIS	GO_CELL_VOLUME_HOMEOSTASIS		27	0.290681	0.982657	0.471503	0.723964	1	1658	tags=19%, list=9%, signal=20%
GO_CELL_SEPARATION_AFTER_CYTOKINESIS	GO_CELL_SEPARATION_AFTER_CYTOKINESIS		17	0.340273	0.982273	0.457732	0.724306	1	6320	tags=53%, list=35%, signal=81%
GO_SECRETORY_GRANULE_ORGANIZATION	GO_SECRETORY_GRANULE_ORGANIZATION		21	0.31701	0.982208	0.454741	0.723975	1	5730	tags=43%, list=32%, signal=63%
GO_NEUTRAL_LIPID_BIOSYNTHETIC_PROCESS	GO_NEUTRAL_LIPID_BIOSYNTHETIC_PROCESS		27	0.28528	0.982055	0.483029	0.72387	1	5118	tags=37%, list=28%, signal=52%
GO_T_CELL_PROLIFERATION	GO_T_CELL_PROLIFERATION		34	0.319103	0.981867	0.489362	0.723775	1	4950	tags=41%, list=27%, signal=57%
GO_REGULATION_OF_PROTEIN_KINASE_B_SIGNALING	GO_REGULATION_OF_PROTEIN_KINASE_B_SIGNALING		115	0.215166	0.981734	0.463731	0.723587	1	2239	tags=17%, list=12%, signal=19%
GO_MYELOID_LEUKOCYTE_MEDIATED_IMMUNITY	GO_MYELOID_LEUKOCYTE_MEDIATED_IMMUNITY		42	0.297806	0.981611	0.462754	0.723378	1	3946	tags=33%, list=22%, signal=42%
GO_DNA_DEPENDENT_ATPASE_ACTIVITY	GO_DNA_DEPENDENT_ATPASE_ACTIVITY		76	0.302082	0.981545	0.495935	0.723037	1	4565	tags=33%, list=25%, signal=44%
GO_FATTY_ACID_BIOSYNTHETIC_PROCESS	GO_FATTY_ACID_BIOSYNTHETIC_PROCESS		99	0.231671	0.981125	0.457143	0.723516	1	3723	tags=25%, list=21%, signal=32%
GO_POSITIVE_REGULATION_OF_ATPASE_ACTIVITY	GO_POSITIVE_REGULATION_OF_ATPASE_ACTIVITY		41	0.266221	0.980971	0.47216	0.723356	1	3930	tags=39%, list=22%, signal=50%
GO_FEAR_RESPONSE	GO_FEAR_RESPONSE		29	0.291527	0.980619	0.471605	0.723706	1	4651	tags=31%, list=26%, signal=42%
GO_HOMEOSTASIS_OF_NUMBER_OF_CELLS_WITHIN_A_TISSUE	GO_HOMEOSTASIS_OF_NUMBER_OF_CELLS_WITHIN_A_TISSUE		28	0.289141	0.980325	0.478814	0.72391	1	4759	tags=43%, list=26%, signal=58%
GO_CHONDROITIN_SULFATE_PROTEOGLYCAN_METABOLIC_PROCESS	GO_CHONDROITIN_SULFATE_PROTEOGLYCAN_METABOLIC_PROCESS		42	0.286613	0.979833	0.486607	0.72453	1	4744	tags=38%, list=26%, signal=51%
GO_CORNIFIED_ENVELOPE	GO_CORNIFIED_ENVELOPE		29	0.349466	0.979541	0.473545	0.724734	1	4512	tags=34%, list=25%, signal=46%
GO_CYTOKINE_PRODUCTION	GO_CYTOKINE_PRODUCTION		116	0.267049	0.979539	0.481651	0.724264	1	4950	tags=34%, list=27%, signal=47%
GO_POSITIVE_REGULATION_OF_ADHERENS_JUNCTION_ORGANIZATION	GO_POSITIVE_REGULATION_OF_ADHERENS_JUNCTION_ORGANIZATION		21	0.285097	0.979299	0.474057	0.724339	1	2797	tags=29%, list=15%, signal=34%
GO_DEPHOSPHORYLATION	GO_DEPHOSPHORYLATION		259	0.198471	0.978835	0.477941	0.724858	1	4120	tags=31%, list=23%, signal=39%
GO_RESPONSE_TO_TEMPERATURE_STIMULUS	GO_RESPONSE_TO_TEMPERATURE_STIMULUS		141	0.210676	0.978763	0.501558	0.724545	1	2829	tags=18%, list=16%, signal=22%
GO_GTP_DEPENDENT_PROTEIN_BINDING	GO_GTP_DEPENDENT_PROTEIN_BINDING		17	0.316301	0.977679	0.479208	0.726478	1	3963	tags=41%, list=22%, signal=53%
GO_TRANSCRIPTIONALLY_ACTIVE_CHROMATIN	GO_TRANSCRIPTIONALLY_ACTIVE_CHROMATIN		17	0.313553	0.977414	0.475162	0.72659	1	3310	tags=41%, list=18%, signal=50%
GO_LIPID_DIGESTION	GO_LIPID_DIGESTION		20	0.321187	0.977232	0.471545	0.726515	1	4617	tags=35%, list=25%, signal=47%
GO_REGULATION_OF_TOLL_LIKE_RECEPTOR_4_SIGNALING_PATHWAY	GO_REGULATION_OF_TOLL_LIKE_RECEPTOR_4_SIGNALING_PATHWAY		17	0.313981	0.976875	0.459716	0.726904	1	4342	tags=41%, list=24%, signal=54%
GO_RESPONSE_TO_OXIDATIVE_STRESS	GO_RESPONSE_TO_OXIDATIVE_STRESS		337	0.187662	0.976796	0.530184	0.726609	1	3360	tags=22%, list=19%, signal=27%
GO_RUFFLE_MEMBRANE	GO_RUFFLE_MEMBRANE		78	0.224017	0.976393	0.475113	0.727045	1	3038	tags=21%, list=17%, signal=25%
GO_NEGATIVE_REGULATION_OF_AXON_GUIDANCE	GO_NEGATIVE_REGULATION_OF_AXON_GUIDANCE		27	0.300446	0.976234	0.455399	0.726944	1	5007	tags=33%, list=28%, signal=46%
GO_CARBOXYLIC_ESTER_HYDROLASE_ACTIVITY	GO_CARBOXYLIC_ESTER_HYDROLASE_ACTIVITY		124	0.206089	0.976131	0.494975	0.726699	1	2160	tags=16%, list=12%, signal=18%
GO_CILIARY_TRANSITION_ZONE	GO_CILIARY_TRANSITION_ZONE		23	0.318956	0.9756	0.469602	0.727415	1	1111	tags=17%, list=6%, signal=19%
GO_CYSTEINE_TYPE_ENDOPEPTIDASE_ACTIVITY	GO_CYSTEINE_TYPE_ENDOPEPTIDASE_ACTIVITY		80	0.22006	0.975482	0.49676	0.727201	1	4812	tags=33%, list=27%, signal=44%
GO_LABYRINTHINE_LAYER_DEVELOPMENT	GO_LABYRINTHINE_LAYER_DEVELOPMENT		43	0.258989	0.975268	0.491315	0.727214	1	6084	tags=49%, list=34%, signal=73%
GO_LYMPHOCYTE_MIGRATION	GO_LYMPHOCYTE_MIGRATION		48	0.341153	0.974143	0.497797	0.729262	1	6876	tags=65%, list=38%, signal=104%
GO_INTRINSIC_APOPTOTIC_SIGNALING_PATHWAY_IN_RESPONSE_TO_DNA_DAMAGE	GO_INTRINSIC_APOPTOTIC_SIGNALING_PATHWAY_IN_RESPONSE_TO_DNA_DAMAGE		70	0.230111	0.973864	0.5	0.729403	1	2901	tags=24%, list=16%, signal=29%
GO_NUCLEAR_CHROMOSOME	GO_NUCLEAR_CHROMOSOME		484	0.225278	0.973841	0.448802	0.728972	1	4379	tags=30%, list=24%, signal=38%
GO_SINGLE_FERTILIZATION	GO_SINGLE_FERTILIZATION		92	0.214374	0.973276	0.479109	0.729809	1	3912	tags=26%, list=22%, signal=33%
GO_GLYCOLIPID_BIOSYNTHETIC_PROCESS	GO_GLYCOLIPID_BIOSYNTHETIC_PROCESS		59	0.249633	0.973275	0.48764	0.729339	1	5423	tags=37%, list=30%, signal=53%
GO_CHROMATIN_SILENCING_AT_RDNA	GO_CHROMATIN_SILENCING_AT_RDNA		33	0.346787	0.972703	0.478652	0.730155	1	5404	tags=45%, list=30%, signal=65%
GO_EARLY_ENDOSOME	GO_EARLY_ENDOSOME		277	0.20219	0.972109	0.47216	0.731027	1	4102	tags=27%, list=23%, signal=34%
GO_REGULATION_OF_TRANSCRIPTION_INITIATION_FROM_RNA_POLYMERASE_II_PROMOTER	GO_REGULATION_OF_TRANSCRIPTION_INITIATION_FROM_RNA_POLYMERASE_II_PROMOTER		23	0.275502	0.971994	0.475225	0.730804	1	3021	tags=30%, list=17%, signal=36%
GO_REGULATION_OF_B_CELL_ACTIVATION	GO_REGULATION_OF_B_CELL_ACTIVATION		98	0.27358	0.971586	0.465066	0.731259	1	6084	tags=49%, list=34%, signal=73%
GO_RESPONSE_TO_OXYGEN_LEVELS	GO_RESPONSE_TO_OXYGEN_LEVELS		301	0.187709	0.971341	0.508721	0.731342	1	3396	tags=23%, list=19%, signal=27%
GO_AROMATIC_AMINO_ACID_FAMILY_METABOLIC_PROCESS	GO_AROMATIC_AMINO_ACID_FAMILY_METABOLIC_PROCESS		27	0.28912	0.970988	0.475059	0.731684	1	1517	tags=19%, list=8%, signal=20%
GO_REGULATION_OF_HISTONE_H3_K9_METHYLATION	GO_REGULATION_OF_HISTONE_H3_K9_METHYLATION		16	0.331727	0.970221	0.481482	0.732927	1	4729	tags=44%, list=26%, signal=59%
GO_NAD_BINDING	GO_NAD_BINDING		53	0.265577	0.9697	0.472885	0.733601	1	3501	tags=28%, list=19%, signal=35%
GO_POSITIVE_REGULATION_OF_PROTEASOMAL_PROTEIN_CATABOLIC_PROCESS	GO_POSITIVE_REGULATION_OF_PROTEASOMAL_PROTEIN_CATABOLIC_PROCESS		95	0.21358	0.969598	0.490982	0.733361	1	3655	tags=28%, list=20%, signal=35%
GO_MUSCLE_CELL_MIGRATION	GO_MUSCLE_CELL_MIGRATION		18	0.301329	0.969479	0.505447	0.733182	1	3544	tags=33%, list=20%, signal=41%
GO_DNA_TEMPLATED_TRANSCRIPTION_INITIATION	GO_DNA_TEMPLATED_TRANSCRIPTION_INITIATION		196	0.204469	0.968609	0.484185	0.734567	1	2329	tags=16%, list=13%, signal=19%
GO_RECYCLING_ENDOSOME_MEMBRANE	GO_RECYCLING_ENDOSOME_MEMBRANE		38	0.260195	0.968397	0.474138	0.734569	1	1102	tags=16%, list=6%, signal=17%
GO_ALCOHOL_METABOLIC_PROCESS	GO_ALCOHOL_METABOLIC_PROCESS		336	0.197229	0.967862	0.503836	0.73529	1	3823	tags=24%, list=21%, signal=30%
GO_RESPONSE_TO_UV_B	GO_RESPONSE_TO_UV_B		16	0.313991	0.967471	0.5	0.735703	1	6208	tags=50%, list=34%, signal=76%
GO_GLUCURONOSYLTRANSFERASE_ACTIVITY	GO_GLUCURONOSYLTRANSFERASE_ACTIVITY		22	0.30931	0.96747	0.49863	0.735233	1	2116	tags=23%, list=12%, signal=26%
GO_NEGATIVE_REGULATION_OF_VIRAL_PROCESS	GO_NEGATIVE_REGULATION_OF_VIRAL_PROCESS		85	0.271063	0.967048	0.453933	0.735752	1	4331	tags=27%, list=24%, signal=35%
GO_INTERMEDIATE_FILAMENT_CYTOSKELETON	GO_INTERMEDIATE_FILAMENT_CYTOSKELETON		149	0.222438	0.966959	0.468852	0.735474	1	4419	tags=34%, list=24%, signal=44%
GO_NON_MEMBRANE_SPANNING_PROTEIN_TYROSINE_KINASE_ACTIVITY	GO_NON_MEMBRANE_SPANNING_PROTEIN_TYROSINE_KINASE_ACTIVITY		45	0.272062	0.96687	0.487013	0.735206	1	5698	tags=51%, list=31%, signal=74%
GO_HYDROLASE_ACTIVITY_ACTING_ON_CARBON_NITROGEN_BUT_NOT_PEPTIDE_BONDS_IN_CYCLIC_AMIDINES	GO_HYDROLASE_ACTIVITY_ACTING_ON_CARBON_NITROGEN_BUT_NOT_PEPTIDE_BONDS_IN_CYCLIC_AMIDINES		31	0.305797	0.966819	0.468966	0.734853	1	4395	tags=35%, list=24%, signal=47%
GO_REGULATION_OF_STEM_CELL_POPULATION_MAINTENANCE	GO_REGULATION_OF_STEM_CELL_POPULATION_MAINTENANCE		17	0.329831	0.966768	0.529976	0.734493	1	1633	tags=18%, list=9%, signal=19%
GO_PROTEIN_SUMOYLATION	GO_PROTEIN_SUMOYLATION		112	0.259393	0.966066	0.487805	0.735591	1	3352	tags=29%, list=18%, signal=35%
GO_POSITIVE_REGULATION_OF_PROTEIN_SECRETION	GO_POSITIVE_REGULATION_OF_PROTEIN_SECRETION		200	0.217127	0.965897	0.486005	0.735518	1	5760	tags=37%, list=32%, signal=53%
GO_EUCHROMATIN	GO_EUCHROMATIN		29	0.287203	0.964881	0.507042	0.737274	1	4416	tags=34%, list=24%, signal=46%
GO_B_CELL_MEDIATED_IMMUNITY	GO_B_CELL_MEDIATED_IMMUNITY		68	0.28336	0.964618	0.488636	0.737366	1	7004	tags=59%, list=39%, signal=95%
GO_REGULATION_OF_ANDROGEN_RECEPTOR_SIGNALING_PATHWAY	GO_REGULATION_OF_ANDROGEN_RECEPTOR_SIGNALING_PATHWAY		22	0.279279	0.963315	0.511312	0.739809	1	665	tags=14%, list=4%, signal=14%
GO_CHOLESTEROL_EFFLUX	GO_CHOLESTEROL_EFFLUX		26	0.323908	0.962715	0.522788	0.740644	1	3962	tags=31%, list=22%, signal=39%
GO_LOCALIZATION_WITHIN_MEMBRANE	GO_LOCALIZATION_WITHIN_MEMBRANE		120	0.215147	0.962173	0.5186	0.741403	1	2956	tags=23%, list=16%, signal=28%
GO_RESPONSE_TO_KETONE	GO_RESPONSE_TO_KETONE		179	0.188694	0.961888	0.545732	0.741585	1	3222	tags=21%, list=18%, signal=25%
GO_GLYCOSYL_COMPOUND_CATABOLIC_PROCESS	GO_GLYCOSYL_COMPOUND_CATABOLIC_PROCESS		38	0.288889	0.961713	0.486542	0.741515	1	4701	tags=45%, list=26%, signal=60%
GO_POSITIVE_REGULATION_OF_IMMUNOGLOBULIN_PRODUCTION	GO_POSITIVE_REGULATION_OF_IMMUNOGLOBULIN_PRODUCTION		28	0.302732	0.961605	0.483871	0.741286	1	5472	tags=43%, list=30%, signal=61%
GO_OTIC_VESICLE_DEVELOPMENT	GO_OTIC_VESICLE_DEVELOPMENT		15	0.336861	0.96105	0.532637	0.742067	1	4797	tags=40%, list=26%, signal=54%
GO_MEMBRANE_FUSION	GO_MEMBRANE_FUSION		140	0.19957	0.961	0.551378	0.741714	1	3453	tags=23%, list=19%, signal=28%
GO_POSITIVE_REGULATION_OF_CELL_MORPHOGENESIS_INVOLVED_IN_DIFFERENTIATION	GO_POSITIVE_REGULATION_OF_CELL_MORPHOGENESIS_INVOLVED_IN_DIFFERENTIATION		158	0.205823	0.960973	0.521164	0.741322	1	4236	tags=30%, list=23%, signal=39%
GO_REGULATION_OF_T_HELPER_CELL_DIFFERENTIATION	GO_REGULATION_OF_T_HELPER_CELL_DIFFERENTIATION		26	0.336586	0.960661	0.505543	0.74157	1	6605	tags=58%, list=36%, signal=91%
GO_CELLULAR_RESPONSE_TO_DRUG	GO_CELLULAR_RESPONSE_TO_DRUG		66	0.228895	0.960346	0.518987	0.741787	1	3131	tags=23%, list=17%, signal=27%
GO_MATERNAL_PROCESS_INVOLVED_IN_FEMALE_PREGNANCY	GO_MATERNAL_PROCESS_INVOLVED_IN_FEMALE_PREGNANCY		57	0.241877	0.960221	0.504785	0.741602	1	2240	tags=19%, list=12%, signal=22%
GO_REGULATION_OF_LEUKOCYTE_MIGRATION	GO_REGULATION_OF_LEUKOCYTE_MIGRATION		144	0.252468	0.959026	0.515513	0.743757	1	6925	tags=54%, list=38%, signal=87%
GO_ORGANONITROGEN_COMPOUND_CATABOLIC_PROCESS	GO_ORGANONITROGEN_COMPOUND_CATABOLIC_PROCESS		322	0.196798	0.958649	0.552163	0.74415	1	4395	tags=28%, list=24%, signal=36%
GO_THIOLESTER_HYDROLASE_ACTIVITY	GO_THIOLESTER_HYDROLASE_ACTIVITY		32	0.285824	0.957629	0.512876	0.745971	1	2480	tags=25%, list=14%, signal=29%
GO_REGULATION_OF_OXIDOREDUCTASE_ACTIVITY	GO_REGULATION_OF_OXIDOREDUCTASE_ACTIVITY		86	0.212249	0.95696	0.527859	0.746972	1	4239	tags=28%, list=23%, signal=36%
GO_DNA_ALKYLATION	GO_DNA_ALKYLATION		42	0.26963	0.956234	0.495169	0.748078	1	4518	tags=29%, list=25%, signal=38%
GO_RESPONSE_TO_ISCHEMIA	GO_RESPONSE_TO_ISCHEMIA		28	0.283228	0.955222	0.55	0.749833	1	3619	tags=32%, list=20%, signal=40%
GO_T_CELL_DIFFERENTIATION	GO_T_CELL_DIFFERENTIATION		121	0.264402	0.95437	0.488479	0.751247	1	6640	tags=51%, list=37%, signal=80%
GO_CELL_DIFFERENTIATION_INVOLVED_IN_EMBRYONIC_PLACENTA_DEVELOPMENT	GO_CELL_DIFFERENTIATION_INVOLVED_IN_EMBRYONIC_PLACENTA_DEVELOPMENT		25	0.281996	0.954262	0.506912	0.751014	1	5505	tags=36%, list=30%, signal=52%
GO_VESICLE_DOCKING_INVOLVED_IN_EXOCYTOSIS	GO_VESICLE_DOCKING_INVOLVED_IN_EXOCYTOSIS		34	0.262044	0.954022	0.503371	0.75108	1	3804	tags=32%, list=21%, signal=41%
GO_NEGATIVE_REGULATION_OF_SIGNAL_TRANSDUCTION_IN_ABSENCE_OF_LIGAND	GO_NEGATIVE_REGULATION_OF_SIGNAL_TRANSDUCTION_IN_ABSENCE_OF_LIGAND		32	0.263658	0.953844	0.508197	0.750998	1	3848	tags=38%, list=21%, signal=48%
GO_REGULATION_OF_ODONTOGENESIS	GO_REGULATION_OF_ODONTOGENESIS		23	0.281117	0.953656	0.504373	0.75095	1	5306	tags=39%, list=29%, signal=55%
GO_ANDROGEN_RECEPTOR_BINDING	GO_ANDROGEN_RECEPTOR_BINDING		39	0.249094	0.952724	0.522026	0.752591	1	665	tags=10%, list=4%, signal=11%
GO_POSITIVE_REGULATION_OF_CHONDROCYTE_DIFFERENTIATION	GO_POSITIVE_REGULATION_OF_CHONDROCYTE_DIFFERENTIATION		19	0.305029	0.952355	0.526316	0.752961	1	6919	tags=63%, list=38%, signal=102%
GO_NEGATIVE_REGULATION_OF_DEFENSE_RESPONSE	GO_NEGATIVE_REGULATION_OF_DEFENSE_RESPONSE		131	0.245008	0.952156	0.507009	0.75292	1	6097	tags=41%, list=34%, signal=62%
GO_LEUKOCYTE_DEGRANULATION	GO_LEUKOCYTE_DEGRANULATION		30	0.317438	0.952018	0.498871	0.752703	1	3946	tags=40%, list=22%, signal=51%
GO_NEGATIVE_REGULATION_OF_INNATE_IMMUNE_RESPONSE	GO_NEGATIVE_REGULATION_OF_INNATE_IMMUNE_RESPONSE		36	0.314048	0.951443	0.496907	0.753506	1	6513	tags=53%, list=36%, signal=82%
GO_REGULATION_OF_INTERFERON_BETA_PRODUCTION	GO_REGULATION_OF_INTERFERON_BETA_PRODUCTION		43	0.279262	0.951404	0.506073	0.753123	1	1951	tags=19%, list=11%, signal=21%
GO_NEGATIVE_REGULATION_OF_CELL_CYCLE_PROCESS	GO_NEGATIVE_REGULATION_OF_CELL_CYCLE_PROCESS		198	0.210096	0.951269	0.501066	0.752938	1	3071	tags=22%, list=17%, signal=26%
GO_MEMBRANE_PROTEIN_ECTODOMAIN_PROTEOLYSIS	GO_MEMBRANE_PROTEIN_ECTODOMAIN_PROTEOLYSIS		21	0.301174	0.951051	0.509719	0.752951	1	4133	tags=38%, list=23%, signal=49%
GO_REGENERATION	GO_REGENERATION		154	0.194887	0.950874	0.545706	0.752901	1	5505	tags=33%, list=30%, signal=47%
GO_NEGATIVE_REGULATION_OF_HISTONE_MODIFICATION	GO_NEGATIVE_REGULATION_OF_HISTONE_MODIFICATION		35	0.262172	0.950809	0.498906	0.752573	1	740	tags=11%, list=4%, signal=12%
GO_SULFUR_COMPOUND_CATABOLIC_PROCESS	GO_SULFUR_COMPOUND_CATABOLIC_PROCESS		39	0.271562	0.950711	0.488839	0.75231	1	3215	tags=23%, list=18%, signal=28%
GO_NEGATIVE_REGULATION_OF_LIPID_BIOSYNTHETIC_PROCESS	GO_NEGATIVE_REGULATION_OF_LIPID_BIOSYNTHETIC_PROCESS		42	0.242033	0.950687	0.522892	0.751896	1	5127	tags=38%, list=28%, signal=53%
GO_CELLULAR_RESPONSE_TO_ABIOTIC_STIMULUS	GO_CELLULAR_RESPONSE_TO_ABIOTIC_STIMULUS		251	0.180697	0.950563	0.55774	0.751682	1	3546	tags=23%, list=20%, signal=28%
GO_POSITIVE_REGULATION_OF_B_CELL_PROLIFERATION	GO_POSITIVE_REGULATION_OF_B_CELL_PROLIFERATION		35	0.296493	0.950476	0.473141	0.751389	1	5853	tags=51%, list=32%, signal=76%
GO_VESICLE_ORGANIZATION	GO_VESICLE_ORGANIZATION		263	0.191918	0.950068	0.549398	0.751841	1	3485	tags=23%, list=19%, signal=28%
GO_INORGANIC_ION_IMPORT_INTO_CELL	GO_INORGANIC_ION_IMPORT_INTO_CELL		15	0.334038	0.950042	0.515556	0.751432	1	5392	tags=60%, list=30%, signal=85%
GO_AMINO_SUGAR_METABOLIC_PROCESS	GO_AMINO_SUGAR_METABOLIC_PROCESS		39	0.249967	0.950001	0.503268	0.751048	1	6525	tags=49%, list=36%, signal=76%
GO_AMINO_ACID_TRANSPORT	GO_AMINO_ACID_TRANSPORT		119	0.210501	0.94975	0.526912	0.75116	1	3029	tags=22%, list=17%, signal=26%
GO_COENZYME_BIOSYNTHETIC_PROCESS	GO_COENZYME_BIOSYNTHETIC_PROCESS		114	0.230592	0.94969	0.50641	0.750837	1	3545	tags=24%, list=20%, signal=29%
GO_ENDOSOMAL_PART	GO_ENDOSOMAL_PART		401	0.211077	0.948933	0.511983	0.752023	1	4932	tags=34%, list=27%, signal=45%
GO_RESPONSE_TO_VITAMIN	GO_RESPONSE_TO_VITAMIN		97	0.200319	0.948904	0.585761	0.751622	1	3223	tags=23%, list=18%, signal=27%
GO_PHOSPHATIDYLGLYCEROL_ACYL_CHAIN_REMODELING	GO_PHOSPHATIDYLGLYCEROL_ACYL_CHAIN_REMODELING		16	0.29988	0.948666	0.539568	0.751715	1	3111	tags=38%, list=17%, signal=45%
GO_PALMITOYLTRANSFERASE_ACTIVITY	GO_PALMITOYLTRANSFERASE_ACTIVITY		36	0.257596	0.948436	0.509847	0.75174	1	3451	tags=31%, list=19%, signal=38%
GO_CELLULAR_ALDEHYDE_METABOLIC_PROCESS	GO_CELLULAR_ALDEHYDE_METABOLIC_PROCESS		78	0.234848	0.948176	0.517321	0.751852	1	3593	tags=29%, list=20%, signal=37%
GO_ETHANOLAMINE_CONTAINING_COMPOUND_METABOLIC_PROCESS	GO_ETHANOLAMINE_CONTAINING_COMPOUND_METABOLIC_PROCESS		82	0.219686	0.94781	0.544757	0.752254	1	3823	tags=30%, list=21%, signal=38%
GO_MITOTIC_SPINDLE	GO_MITOTIC_SPINDLE		50	0.290029	0.947535	0.489712	0.752386	1	1172	tags=16%, list=6%, signal=17%
GO_OXIDOREDUCTASE_ACTIVITY_ACTING_ON_PAIRED_DONORS_WITH_INCORPORATION_OR_REDUCTION_OF_MOLECULAR_OXYGEN	GO_OXIDOREDUCTASE_ACTIVITY_ACTING_ON_PAIRED_DONORS_WITH_INCORPORATION_OR_REDUCTION_OF_MOLECULAR_OXYGEN		137	0.205773	0.947272	0.542936	0.752488	1	3908	tags=22%, list=22%, signal=28%
GO_COMPLEMENT_BINDING	GO_COMPLEMENT_BINDING		19	0.329687	0.94683	0.497664	0.752924	1	2207	tags=26%, list=12%, signal=30%
GO_CHROMATIN	GO_CHROMATIN		403	0.216562	0.946645	0.510067	0.75288	1	4181	tags=28%, list=23%, signal=36%
GO_VESICLE_MEMBRANE	GO_VESICLE_MEMBRANE		487	0.188553	0.946424	0.541237	0.752911	1	3944	tags=26%, list=22%, signal=33%
GO_MRNA_3_UTR_BINDING	GO_MRNA_3_UTR_BINDING		47	0.267233	0.945755	0.501031	0.75397	1	2431	tags=21%, list=13%, signal=25%
GO_REGULATION_OF_HISTONE_DEACETYLATION	GO_REGULATION_OF_HISTONE_DEACETYLATION		23	0.284686	0.945632	0.523504	0.753783	1	2554	tags=26%, list=14%, signal=30%
GO_PHOSPHOLIPID_BIOSYNTHETIC_PROCESS	GO_PHOSPHOLIPID_BIOSYNTHETIC_PROCESS		225	0.186949	0.945434	0.553086	0.753728	1	3274	tags=21%, list=18%, signal=25%
GO_T_CELL_HOMEOSTASIS	GO_T_CELL_HOMEOSTASIS		34	0.272075	0.945281	0.512304	0.753603	1	4131	tags=29%, list=23%, signal=38%
GO_STEROID_DEHYDROGENASE_ACTIVITY	GO_STEROID_DEHYDROGENASE_ACTIVITY		26	0.292106	0.944832	0.515815	0.754123	1	3587	tags=31%, list=20%, signal=38%
GO_ENDOCYTIC_VESICLE_MEMBRANE	GO_ENDOCYTIC_VESICLE_MEMBRANE		148	0.233409	0.944832	0.495349	0.75366	1	6023	tags=49%, list=33%, signal=72%
GO_STEROID_METABOLIC_PROCESS	GO_STEROID_METABOLIC_PROCESS		223	0.204332	0.944691	0.571429	0.753509	1	3755	tags=23%, list=21%, signal=28%
GO_MACROPHAGE_DIFFERENTIATION	GO_MACROPHAGE_DIFFERENTIATION		19	0.311398	0.943724	0.529954	0.755203	1	5696	tags=47%, list=31%, signal=69%
GO_CYTOKINE_ACTIVITY	GO_CYTOKINE_ACTIVITY		185	0.232124	0.943444	0.507772	0.755347	1	6919	tags=46%, list=38%, signal=74%
GO_CELLULAR_RESPONSE_TO_ANTIBIOTIC	GO_CELLULAR_RESPONSE_TO_ANTIBIOTIC		16	0.310348	0.942697	0.514541	0.756609	1	3926	tags=44%, list=22%, signal=56%
GO_REGULATION_OF_CHROMATIN_ORGANIZATION	GO_REGULATION_OF_CHROMATIN_ORGANIZATION		143	0.206304	0.942572	0.528169	0.756409	1	3680	tags=27%, list=20%, signal=33%
GO_ATPASE_COMPLEX	GO_ATPASE_COMPLEX		24	0.290689	0.942448	0.525701	0.756192	1	4636	tags=42%, list=26%, signal=56%
GO_POSITIVE_REGULATION_OF_TRANSCRIPTION_FROM_RNA_POLYMERASE_II_PROMOTER_IN_RESPONSE_TO_STRESS	GO_POSITIVE_REGULATION_OF_TRANSCRIPTION_FROM_RNA_POLYMERASE_II_PROMOTER_IN_RESPONSE_TO_STRESS		21	0.282867	0.942242	0.548117	0.756176	1	3092	tags=33%, list=17%, signal=40%
GO_REGULATION_OF_INSULIN_SECRETION_INVOLVED_IN_CELLULAR_RESPONSE_TO_GLUCOSE_STIMULUS	GO_REGULATION_OF_INSULIN_SECRETION_INVOLVED_IN_CELLULAR_RESPONSE_TO_GLUCOSE_STIMULUS		49	0.237674	0.941064	0.567696	0.758409	1	4257	tags=37%, list=23%, signal=48%
GO_POSITIVE_REGULATION_OF_INSULIN_SECRETION	GO_POSITIVE_REGULATION_OF_INSULIN_SECRETION		61	0.233743	0.940425	0.560526	0.759351	1	4447	tags=33%, list=25%, signal=43%
GO_REGULATION_OF_MORPHOGENESIS_OF_A_BRANCHING_STRUCTURE	GO_REGULATION_OF_MORPHOGENESIS_OF_A_BRANCHING_STRUCTURE		53	0.250368	0.940264	0.534759	0.759273	1	4814	tags=36%, list=27%, signal=49%
GO_REGULATION_OF_RECEPTOR_MEDIATED_ENDOCYTOSIS	GO_REGULATION_OF_RECEPTOR_MEDIATED_ENDOCYTOSIS		78	0.215605	0.939835	0.515069	0.759774	1	5392	tags=40%, list=30%, signal=56%
GO_POSITIVE_REGULATION_OF_CHROMATIN_MODIFICATION	GO_POSITIVE_REGULATION_OF_CHROMATIN_MODIFICATION		80	0.215529	0.93956	0.565909	0.759914	1	2808	tags=23%, list=15%, signal=27%
GO_HISTONE_H2A_UBIQUITINATION	GO_HISTONE_H2A_UBIQUITINATION		16	0.302093	0.939505	0.541578	0.759571	1	3532	tags=38%, list=19%, signal=47%
GO_DICARBOXYLIC_ACID_METABOLIC_PROCESS	GO_DICARBOXYLIC_ACID_METABOLIC_PROCESS		98	0.225694	0.939254	0.52968	0.759658	1	2487	tags=20%, list=14%, signal=24%
GO_POSITIVE_REGULATION_OF_EPITHELIAL_CELL_MIGRATION	GO_POSITIVE_REGULATION_OF_EPITHELIAL_CELL_MIGRATION		101	0.219006	0.939009	0.52019	0.759774	1	5115	tags=38%, list=28%, signal=52%
GO_DAMAGED_DNA_BINDING	GO_DAMAGED_DNA_BINDING		62	0.264045	0.938697	0.512671	0.759983	1	2750	tags=29%, list=15%, signal=34%
GO_CYTOCHROME_COMPLEX	GO_CYTOCHROME_COMPLEX		19	0.371615	0.938517	0.54071	0.759931	1	4316	tags=47%, list=24%, signal=62%
GO_REGULATION_OF_TISSUE_REMODELING	GO_REGULATION_OF_TISSUE_REMODELING		56	0.251785	0.93833	0.545455	0.759898	1	3151	tags=27%, list=17%, signal=32%
GO_I_KAPPAB_KINASE_NF_KAPPAB_SIGNALING	GO_I_KAPPAB_KINASE_NF_KAPPAB_SIGNALING		69	0.253843	0.937712	0.524462	0.76081	1	5020	tags=41%, list=28%, signal=56%
GO_CELLULAR_RESPONSE_TO_HYDROGEN_PEROXIDE	GO_CELLULAR_RESPONSE_TO_HYDROGEN_PEROXIDE		60	0.216973	0.936881	0.564948	0.762231	1	1507	tags=13%, list=8%, signal=14%
GO_PROTEIN_ACYLATION	GO_PROTEIN_ACYLATION		142	0.209962	0.936832	0.546911	0.761879	1	2119	tags=16%, list=12%, signal=18%
GO_TOLL_LIKE_RECEPTOR_4_SIGNALING_PATHWAY	GO_TOLL_LIKE_RECEPTOR_4_SIGNALING_PATHWAY		18	0.354282	0.936799	0.512195	0.761483	1	5622	tags=50%, list=31%, signal=72%
GO_REGULATION_OF_NEURON_PROJECTION_REGENERATION	GO_REGULATION_OF_NEURON_PROJECTION_REGENERATION		20	0.277678	0.936254	0.522042	0.762279	1	3479	tags=25%, list=19%, signal=31%
GO_RESPONSE_TO_CORTICOSTERONE	GO_RESPONSE_TO_CORTICOSTERONE		26	0.283201	0.935024	0.530303	0.764567	1	3222	tags=27%, list=18%, signal=33%
GO_REGULATION_OF_IMMUNOGLOBULIN_SECRETION	GO_REGULATION_OF_IMMUNOGLOBULIN_SECRETION		15	0.356038	0.934435	0.534836	0.765415	1	5472	tags=47%, list=30%, signal=67%
GO_ENERGY_DERIVATION_BY_OXIDATION_OF_ORGANIC_COMPOUNDS	GO_ENERGY_DERIVATION_BY_OXIDATION_OF_ORGANIC_COMPOUNDS		208	0.255025	0.934188	0.482	0.765479	1	3653	tags=31%, list=20%, signal=38%
GO_POSITIVE_REGULATION_OF_ERBB_SIGNALING_PATHWAY	GO_POSITIVE_REGULATION_OF_ERBB_SIGNALING_PATHWAY		34	0.252729	0.934155	0.558442	0.765087	1	4673	tags=35%, list=26%, signal=47%
GO_POST_ANAL_TAIL_MORPHOGENESIS	GO_POST_ANAL_TAIL_MORPHOGENESIS		18	0.304796	0.933338	0.544392	0.766363	1	4731	tags=39%, list=26%, signal=53%
GO_INTERMEDIATE_FILAMENT	GO_INTERMEDIATE_FILAMENT		109	0.235996	0.933219	0.559871	0.766136	1	4419	tags=33%, list=24%, signal=43%
GO_DNA_PACKAGING	GO_DNA_PACKAGING		159	0.264239	0.933176	0.50431	0.765765	1	5397	tags=38%, list=30%, signal=54%
GO_STEROL_TRANSPORT	GO_STEROL_TRANSPORT		49	0.256282	0.932765	0.556122	0.766233	1	5127	tags=35%, list=28%, signal=48%
GO_PHOTORECEPTOR_CONNECTING_CILIUM	GO_PHOTORECEPTOR_CONNECTING_CILIUM		29	0.267025	0.932432	0.515086	0.766494	1	2821	tags=24%, list=16%, signal=29%
GO_NUCLEAR_CHROMATIN	GO_NUCLEAR_CHROMATIN		272	0.213533	0.931748	0.538462	0.767533	1	4416	tags=29%, list=24%, signal=38%
GO_POLYPEPTIDE_N_ACETYLGALACTOSAMINYLTRANSFERASE_ACTIVITY	GO_POLYPEPTIDE_N_ACETYLGALACTOSAMINYLTRANSFERASE_ACTIVITY		16	0.328263	0.931088	0.534676	0.768555	1	4302	tags=31%, list=24%, signal=41%
GO_NEGATIVE_REGULATION_OF_CELL_PROJECTION_ORGANIZATION	GO_NEGATIVE_REGULATION_OF_CELL_PROJECTION_ORGANIZATION		140	0.194386	0.930962	0.576087	0.768374	1	4385	tags=27%, list=24%, signal=36%
GO_CIS_GOLGI_NETWORK	GO_CIS_GOLGI_NETWORK		38	0.278708	0.930894	0.541922	0.768069	1	2405	tags=24%, list=13%, signal=27%
GO_NEGATIVE_REGULATION_OF_CHROMATIN_MODIFICATION	GO_NEGATIVE_REGULATION_OF_CHROMATIN_MODIFICATION		43	0.254698	0.930038	0.550439	0.769531	1	740	tags=12%, list=4%, signal=12%
GO_RESPONSE_TO_X_RAY	GO_RESPONSE_TO_X_RAY		30	0.278191	0.929102	0.579418	0.77117	1	2902	tags=27%, list=16%, signal=32%
GO_POSITIVE_REGULATION_OF_SIGNAL_TRANSDUCTION_BY_P53_CLASS_MEDIATOR	GO_POSITIVE_REGULATION_OF_SIGNAL_TRANSDUCTION_BY_P53_CLASS_MEDIATOR		17	0.294614	0.928646	0.545657	0.771747	1	4640	tags=35%, list=26%, signal=47%
GO_DNA_REPAIR_COMPLEX	GO_DNA_REPAIR_COMPLEX		37	0.275493	0.928596	0.530693	0.771393	1	5948	tags=49%, list=33%, signal=72%
GO_ORGANIC_ACID_TRANSMEMBRANE_TRANSPORTER_ACTIVITY	GO_ORGANIC_ACID_TRANSMEMBRANE_TRANSPORTER_ACTIVITY		136	0.203062	0.928549	0.603077	0.771031	1	5274	tags=33%, list=29%, signal=46%
GO_STRUCTURAL_CONSTITUENT_OF_EYE_LENS	GO_STRUCTURAL_CONSTITUENT_OF_EYE_LENS		16	0.307578	0.928535	0.577889	0.770611	1	3253	tags=25%, list=18%, signal=30%
GO_SMALL_MOLECULE_CATABOLIC_PROCESS	GO_SMALL_MOLECULE_CATABOLIC_PROCESS		314	0.200605	0.928079	0.569307	0.771146	1	3293	tags=22%, list=18%, signal=26%
GO_ENDOSOME_ORGANIZATION	GO_ENDOSOME_ORGANIZATION		59	0.227782	0.927639	0.586134	0.771666	1	3659	tags=25%, list=20%, signal=32%
GO_REGULATION_OF_VIRAL_GENOME_REPLICATION	GO_REGULATION_OF_VIRAL_GENOME_REPLICATION		71	0.252778	0.926951	0.522199	0.772656	1	4266	tags=28%, list=24%, signal=37%
GO_HETEROCHROMATIN	GO_HETEROCHROMATIN		65	0.24923	0.926313	0.527426	0.773599	1	4285	tags=31%, list=24%, signal=40%
GO_REGULATION_OF_STEM_CELL_PROLIFERATION	GO_REGULATION_OF_STEM_CELL_PROLIFERATION		84	0.227002	0.926022	0.571429	0.773807	1	3675	tags=23%, list=20%, signal=28%
GO_REGULATION_OF_PROTEIN_DEACETYLATION	GO_REGULATION_OF_PROTEIN_DEACETYLATION		32	0.254059	0.926005	0.560976	0.773375	1	2554	tags=28%, list=14%, signal=33%
GO_REGULATION_OF_LYMPHOCYTE_CHEMOTAXIS	GO_REGULATION_OF_LYMPHOCYTE_CHEMOTAXIS		20	0.353137	0.925818	0.516129	0.773323	1	6743	tags=50%, list=37%, signal=79%
GO_EXTRACELLULAR_MATRIX_DISASSEMBLY	GO_EXTRACELLULAR_MATRIX_DISASSEMBLY		71	0.250429	0.92518	0.54386	0.774249	1	3452	tags=31%, list=19%, signal=38%
GO_RNA_POLYMERASE_II_CARBOXY_TERMINAL_DOMAIN_KINASE_ACTIVITY	GO_RNA_POLYMERASE_II_CARBOXY_TERMINAL_DOMAIN_KINASE_ACTIVITY		16	0.31432	0.925041	0.545635	0.774081	1	5425	tags=38%, list=30%, signal=53%
GO_CHEMOATTRACTANT_ACTIVITY	GO_CHEMOATTRACTANT_ACTIVITY		26	0.271472	0.923954	0.536193	0.775997	1	2945	tags=27%, list=16%, signal=32%
GO_SOMATIC_STEM_CELL_POPULATION_MAINTENANCE	GO_SOMATIC_STEM_CELL_POPULATION_MAINTENANCE		65	0.227995	0.923381	0.569014	0.776715	1	4641	tags=31%, list=26%, signal=41%
GO_POSITIVE_REGULATION_OF_NOTCH_SIGNALING_PATHWAY	GO_POSITIVE_REGULATION_OF_NOTCH_SIGNALING_PATHWAY		33	0.266553	0.923119	0.569343	0.776814	1	1332	tags=15%, list=7%, signal=16%
GO_MITOTIC_G2_M_TRANSITION_CHECKPOINT	GO_MITOTIC_G2_M_TRANSITION_CHECKPOINT		17	0.313745	0.922986	0.525562	0.776646	1	3493	tags=41%, list=19%, signal=51%
GO_NEGATIVE_REGULATION_OF_DNA_BINDING	GO_NEGATIVE_REGULATION_OF_DNA_BINDING		46	0.230974	0.922936	0.542254	0.776286	1	2727	tags=22%, list=15%, signal=26%
GO_HISTONE_MONOUBIQUITINATION	GO_HISTONE_MONOUBIQUITINATION		23	0.285598	0.922547	0.548319	0.776682	1	3532	tags=35%, list=19%, signal=43%
GO_DENDRITIC_SPINE_DEVELOPMENT	GO_DENDRITIC_SPINE_DEVELOPMENT		19	0.282698	0.921606	0.554084	0.778288	1	4664	tags=42%, list=26%, signal=57%
GO_POSITIVE_REGULATION_OF_LOCOMOTION	GO_POSITIVE_REGULATION_OF_LOCOMOTION		397	0.186117	0.921326	0.601648	0.778454	1	5038	tags=33%, list=28%, signal=44%
GO_UBIQUITIN_LIKE_PROTEIN_BINDING	GO_UBIQUITIN_LIKE_PROTEIN_BINDING		113	0.208837	0.921325	0.567033	0.777995	1	2572	tags=19%, list=14%, signal=23%
GO_POSITIVE_REGULATION_OF_CALCIUM_MEDIATED_SIGNALING	GO_POSITIVE_REGULATION_OF_CALCIUM_MEDIATED_SIGNALING		38	0.274136	0.920691	0.551876	0.778974	1	6021	tags=55%, list=33%, signal=83%
GO_REACTIVE_NITROGEN_SPECIES_METABOLIC_PROCESS	GO_REACTIVE_NITROGEN_SPECIES_METABOLIC_PROCESS		17	0.295962	0.920488	0.564815	0.778988	1	1298	tags=12%, list=7%, signal=13%
GO_LIPOPROTEIN_METABOLIC_PROCESS	GO_LIPOPROTEIN_METABOLIC_PROCESS		120	0.207353	0.920202	0.595294	0.779139	1	1374	tags=13%, list=8%, signal=14%
GO_HYALURONIC_ACID_BINDING	GO_HYALURONIC_ACID_BINDING		20	0.27443	0.920157	0.6	0.778771	1	3932	tags=25%, list=22%, signal=32%
GO_CHONDROITIN_SULFATE_BIOSYNTHETIC_PROCESS	GO_CHONDROITIN_SULFATE_BIOSYNTHETIC_PROCESS		25	0.2974	0.920105	0.530271	0.778419	1	1210	tags=16%, list=7%, signal=17%
GO_LYTIC_VACUOLE_MEMBRANE	GO_LYTIC_VACUOLE_MEMBRANE		255	0.226004	0.919786	0.541152	0.778639	1	5976	tags=44%, list=33%, signal=65%
GO_NEGATIVE_REGULATION_OF_HEMOPOIESIS	GO_NEGATIVE_REGULATION_OF_HEMOPOIESIS		121	0.204741	0.919191	0.579082	0.779421	1	5821	tags=39%, list=32%, signal=57%
GO_PROTEOGLYCAN_BIOSYNTHETIC_PROCESS	GO_PROTEOGLYCAN_BIOSYNTHETIC_PROCESS		57	0.253518	0.918662	0.555556	0.78015	1	6583	tags=44%, list=36%, signal=69%
GO_LATE_ENDOSOME	GO_LATE_ENDOSOME		198	0.208662	0.918394	0.554566	0.780284	1	3974	tags=27%, list=22%, signal=35%
GO_NEGATIVE_REGULATION_OF_T_CELL_PROLIFERATION	GO_NEGATIVE_REGULATION_OF_T_CELL_PROLIFERATION		48	0.26711	0.918386	0.545872	0.779843	1	6663	tags=54%, list=37%, signal=85%
GO_IRON_ION_BINDING	GO_IRON_ION_BINDING		141	0.200261	0.917427	0.631579	0.781509	1	3915	tags=24%, list=22%, signal=31%
GO_ALCOHOL_CATABOLIC_PROCESS	GO_ALCOHOL_CATABOLIC_PROCESS		57	0.223114	0.917367	0.613301	0.781171	1	3593	tags=23%, list=20%, signal=28%
GO_RESPONSE_TO_HYDROGEN_PEROXIDE	GO_RESPONSE_TO_HYDROGEN_PEROXIDE		107	0.201095	0.917352	0.616592	0.780747	1	4434	tags=29%, list=24%, signal=38%
GO_CD4_POSITIVE_ALPHA_BETA_T_CELL_ACTIVATION	GO_CD4_POSITIVE_ALPHA_BETA_T_CELL_ACTIVATION		34	0.290996	0.916658	0.523282	0.781787	1	5978	tags=47%, list=33%, signal=70%
GO_HYDROGEN_TRANSPORT	GO_HYDROGEN_TRANSPORT		129	0.249794	0.916294	0.516484	0.782143	1	5383	tags=43%, list=30%, signal=61%
GO_REPLISOME	GO_REPLISOME		29	0.317257	0.916228	0.576613	0.781817	1	3543	tags=34%, list=20%, signal=43%
GO_NEGATIVE_REGULATION_OF_TYPE_I_INTERFERON_PRODUCTION	GO_NEGATIVE_REGULATION_OF_TYPE_I_INTERFERON_PRODUCTION		38	0.298773	0.915743	0.553279	0.782383	1	3550	tags=29%, list=20%, signal=36%
GO_IMPORT_INTO_CELL	GO_IMPORT_INTO_CELL		36	0.256389	0.91472	0.537915	0.784195	1	5392	tags=50%, list=30%, signal=71%
GO_TRANSCRIPTION_FACTOR_BINDING	GO_TRANSCRIPTION_FACTOR_BINDING		497	0.175426	0.914696	0.647059	0.783783	1	3569	tags=22%, list=20%, signal=26%
GO_RNA_POLYMERASE_II_CORE_BINDING	GO_RNA_POLYMERASE_II_CORE_BINDING		15	0.320559	0.914469	0.557377	0.783802	1	1146	tags=20%, list=6%, signal=21%
GO_POSITIVE_REGULATION_OF_CELL_JUNCTION_ASSEMBLY	GO_POSITIVE_REGULATION_OF_CELL_JUNCTION_ASSEMBLY		24	0.256267	0.913891	0.5875	0.784618	1	3166	tags=29%, list=17%, signal=35%
GO_CELLULAR_RESPONSE_TO_BIOTIC_STIMULUS	GO_CELLULAR_RESPONSE_TO_BIOTIC_STIMULUS		158	0.235368	0.913854	0.560538	0.784244	1	4978	tags=35%, list=27%, signal=48%
GO_REGULATION_OF_INTERLEUKIN_13_PRODUCTION	GO_REGULATION_OF_INTERLEUKIN_13_PRODUCTION		16	0.317699	0.913685	0.571429	0.784158	1	6605	tags=69%, list=36%, signal=108%
GO_REGULATION_OF_INTERLEUKIN_1_PRODUCTION	GO_REGULATION_OF_INTERLEUKIN_1_PRODUCTION		55	0.266339	0.913361	0.542141	0.784374	1	5187	tags=40%, list=29%, signal=56%
GO_REGULATION_OF_PROTEIN_TYROSINE_KINASE_ACTIVITY	GO_REGULATION_OF_PROTEIN_TYROSINE_KINASE_ACTIVITY		59	0.232434	0.913317	0.604534	0.784027	1	4996	tags=34%, list=28%, signal=47%
GO_REGULATION_OF_SYNAPTIC_TRANSMISSION_DOPAMINERGIC	GO_REGULATION_OF_SYNAPTIC_TRANSMISSION_DOPAMINERGIC		16	0.305654	0.912987	0.544365	0.784287	1	6004	tags=50%, list=33%, signal=75%
GO_PROTEIN_HETEROTETRAMERIZATION	GO_PROTEIN_HETEROTETRAMERIZATION		33	0.318005	0.912918	0.54102	0.783967	1	5397	tags=48%, list=30%, signal=69%
GO_RESPONSE_TO_VITAMIN_D	GO_RESPONSE_TO_VITAMIN_D		32	0.256923	0.912624	0.589041	0.784163	1	2857	tags=25%, list=16%, signal=30%
GO_CYTOSKELETAL_ADAPTOR_ACTIVITY	GO_CYTOSKELETAL_ADAPTOR_ACTIVITY		16	0.304777	0.912421	0.577253	0.78419	1	3322	tags=38%, list=18%, signal=46%
GO_MITOGEN_ACTIVATED_PROTEIN_KINASE_BINDING	GO_MITOGEN_ACTIVATED_PROTEIN_KINASE_BINDING		24	0.259564	0.912367	0.59292	0.783844	1	3715	tags=33%, list=20%, signal=42%
GO_SWI_SNF_COMPLEX	GO_SWI_SNF_COMPLEX		15	0.314867	0.91184	0.558696	0.784525	1	6264	tags=47%, list=35%, signal=71%
GO_REGULATION_OF_MRNA_3_END_PROCESSING	GO_REGULATION_OF_MRNA_3_END_PROCESSING		26	0.278952	0.911814	0.557143	0.784132	1	1250	tags=15%, list=7%, signal=16%
GO_REGULATION_OF_CYTOKINE_PRODUCTION_INVOLVED_IN_INFLAMMATORY_RESPONSE	GO_REGULATION_OF_CYTOKINE_PRODUCTION_INVOLVED_IN_INFLAMMATORY_RESPONSE		16	0.32662	0.911662	0.548533	0.784008	1	1927	tags=25%, list=11%, signal=28%
GO_CARBON_CARBON_LYASE_ACTIVITY	GO_CARBON_CARBON_LYASE_ACTIVITY		47	0.239186	0.91099	0.597619	0.784983	1	4160	tags=34%, list=23%, signal=44%
GO_SINGLE_ORGANISM_MEMBRANE_FUSION	GO_SINGLE_ORGANISM_MEMBRANE_FUSION		115	0.190173	0.90996	0.671717	0.786806	1	3918	tags=25%, list=22%, signal=32%
GO_POSITIVE_REGULATION_OF_ERK1_AND_ERK2_CASCADE	GO_POSITIVE_REGULATION_OF_ERK1_AND_ERK2_CASCADE		160	0.209697	0.909913	0.594005	0.786441	1	5791	tags=39%, list=32%, signal=56%
GO_POSITIVE_REGULATION_OF_TOR_SIGNALING	GO_POSITIVE_REGULATION_OF_TOR_SIGNALING		26	0.269645	0.909431	0.577083	0.787017	1	2304	tags=31%, list=13%, signal=35%
GO_CLATHRIN_COATED_VESICLE	GO_CLATHRIN_COATED_VESICLE		154	0.215135	0.909388	0.582339	0.786626	1	5023	tags=36%, list=28%, signal=49%
GO_POSITIVE_REGULATION_OF_LIPID_TRANSPORT	GO_POSITIVE_REGULATION_OF_LIPID_TRANSPORT		50	0.240036	0.909094	0.59601	0.786805	1	5127	tags=32%, list=28%, signal=44%
GO_PROLINE_RICH_REGION_BINDING	GO_PROLINE_RICH_REGION_BINDING		18	0.278122	0.908888	0.583333	0.786806	1	4281	tags=44%, list=24%, signal=58%
GO_REGULATION_OF_CHOLESTEROL_METABOLIC_PROCESS	GO_REGULATION_OF_CHOLESTEROL_METABOLIC_PROCESS		22	0.28172	0.907997	0.577406	0.788272	1	1298	tags=18%, list=7%, signal=20%
GO_LIGAND_DEPENDENT_NUCLEAR_RECEPTOR_TRANSCRIPTION_COACTIVATOR_ACTIVITY	GO_LIGAND_DEPENDENT_NUCLEAR_RECEPTOR_TRANSCRIPTION_COACTIVATOR_ACTIVITY		51	0.237181	0.907925	0.585366	0.787977	1	2308	tags=18%, list=13%, signal=20%
GO_NEGATIVE_REGULATION_OF_INTERLEUKIN_1_PRODUCTION	GO_NEGATIVE_REGULATION_OF_INTERLEUKIN_1_PRODUCTION		16	0.329048	0.906516	0.569196	0.790525	1	5187	tags=44%, list=29%, signal=61%
GO_NEGATIVE_REGULATION_OF_NUCLEAR_DIVISION	GO_NEGATIVE_REGULATION_OF_NUCLEAR_DIVISION		42	0.268838	0.906043	0.555794	0.791037	1	5499	tags=43%, list=30%, signal=61%
GO_REGULATION_OF_ANOIKIS	GO_REGULATION_OF_ANOIKIS		24	0.259117	0.905975	0.588621	0.790728	1	3357	tags=29%, list=19%, signal=36%
GO_ENHANCER_BINDING	GO_ENHANCER_BINDING		88	0.21823	0.905787	0.571084	0.790659	1	5068	tags=32%, list=28%, signal=44%
GO_BENZENE_CONTAINING_COMPOUND_METABOLIC_PROCESS	GO_BENZENE_CONTAINING_COMPOUND_METABOLIC_PROCESS		21	0.29352	0.904655	0.589806	0.792709	1	6377	tags=48%, list=35%, signal=73%
GO_OLFACTORY_BULB_INTERNEURON_DIFFERENTIATION	GO_OLFACTORY_BULB_INTERNEURON_DIFFERENTIATION		15	0.336006	0.904359	0.583333	0.792869	1	4945	tags=40%, list=27%, signal=55%
GO_REGULATION_OF_ALTERNATIVE_MRNA_SPLICING_VIA_SPLICEOSOME	GO_REGULATION_OF_ALTERNATIVE_MRNA_SPLICING_VIA_SPLICEOSOME		34	0.278874	0.90376	0.578495	0.793735	1	1593	tags=21%, list=9%, signal=23%
GO_HYPOTHALAMUS_DEVELOPMENT	GO_HYPOTHALAMUS_DEVELOPMENT		23	0.2836	0.903508	0.589443	0.793816	1	5333	tags=43%, list=29%, signal=62%
GO_DNA_BIOSYNTHETIC_PROCESS	GO_DNA_BIOSYNTHETIC_PROCESS		109	0.242576	0.903312	0.55668	0.793767	1	3071	tags=26%, list=17%, signal=31%
GO_LIGASE_ACTIVITY_FORMING_CARBON_NITROGEN_BONDS	GO_LIGASE_ACTIVITY_FORMING_CARBON_NITROGEN_BONDS		51	0.233369	0.903033	0.581545	0.793897	1	2736	tags=24%, list=15%, signal=28%
GO_PHOSPHATIDYLCHOLINE_METABOLIC_PROCESS	GO_PHOSPHATIDYLCHOLINE_METABOLIC_PROCESS		61	0.218672	0.902951	0.597964	0.79363	1	3414	tags=28%, list=19%, signal=34%
GO_ANCHORED_COMPONENT_OF_MEMBRANE	GO_ANCHORED_COMPONENT_OF_MEMBRANE		133	0.203588	0.902613	0.669492	0.793893	1	5686	tags=29%, list=31%, signal=42%
GO_RESPONSE_TO_AXON_INJURY	GO_RESPONSE_TO_AXON_INJURY		46	0.227497	0.902003	0.620865	0.794795	1	938	tags=11%, list=5%, signal=11%
GO_PEPTIDASE_ACTIVATOR_ACTIVITY_INVOLVED_IN_APOPTOTIC_PROCESS	GO_PEPTIDASE_ACTIVATOR_ACTIVITY_INVOLVED_IN_APOPTOTIC_PROCESS		19	0.289262	0.901684	0.572632	0.795011	1	2901	tags=32%, list=16%, signal=38%
GO_RESPONSE_TO_DRUG	GO_RESPONSE_TO_DRUG		418	0.164192	0.901203	0.81685	0.795595	1	4700	tags=28%, list=26%, signal=38%
GO_GLIAL_CELL_DEVELOPMENT	GO_GLIAL_CELL_DEVELOPMENT		73	0.222731	0.901164	0.605911	0.795219	1	1399	tags=12%, list=8%, signal=13%
GO_CHROMATIN_DNA_BINDING	GO_CHROMATIN_DNA_BINDING		75	0.225603	0.900557	0.600467	0.796133	1	4518	tags=33%, list=25%, signal=44%
GO_HYALURONAN_METABOLIC_PROCESS	GO_HYALURONAN_METABOLIC_PROCESS		29	0.265986	0.899224	0.61	0.79856	1	1413	tags=17%, list=8%, signal=19%
GO_RESPONSE_TO_INTERLEUKIN_1	GO_RESPONSE_TO_INTERLEUKIN_1		109	0.219269	0.898804	0.607656	0.799052	1	4290	tags=29%, list=24%, signal=38%
GO_RESPONSE_TO_RADIATION	GO_RESPONSE_TO_RADIATION		385	0.167959	0.89848	0.727273	0.799339	1	4351	tags=25%, list=24%, signal=32%
GO_HORMONE_BIOSYNTHETIC_PROCESS	GO_HORMONE_BIOSYNTHETIC_PROCESS		44	0.246841	0.897802	0.589109	0.800366	1	5128	tags=39%, list=28%, signal=54%
GO_ORGANELLE_ASSEMBLY	GO_ORGANELLE_ASSEMBLY		452	0.173829	0.897385	0.67426	0.800827	1	2757	tags=17%, list=15%, signal=20%
GO_POSITIVE_REGULATION_OF_PEPTIDYL_TYROSINE_PHOSPHORYLATION	GO_POSITIVE_REGULATION_OF_PEPTIDYL_TYROSINE_PHOSPHORYLATION		154	0.198218	0.897286	0.641221	0.800564	1	5187	tags=35%, list=29%, signal=49%
GO_B_CELL_RECEPTOR_SIGNALING_PATHWAY	GO_B_CELL_RECEPTOR_SIGNALING_PATHWAY		35	0.348299	0.896893	0.550562	0.801005	1	5444	tags=57%, list=30%, signal=81%
GO_EPITHELIAL_TO_MESENCHYMAL_TRANSITION	GO_EPITHELIAL_TO_MESENCHYMAL_TRANSITION		54	0.234445	0.896474	0.620779	0.801412	1	2668	tags=20%, list=15%, signal=24%
GO_GANGLIOSIDE_METABOLIC_PROCESS	GO_GANGLIOSIDE_METABOLIC_PROCESS		24	0.289848	0.896023	0.564103	0.801948	1	5808	tags=42%, list=32%, signal=61%
GO_CHROMOSOME_LOCALIZATION	GO_CHROMOSOME_LOCALIZATION		56	0.255125	0.895845	0.551935	0.801875	1	6320	tags=48%, list=35%, signal=74%
GO_ATPASE_ACTIVATOR_ACTIVITY	GO_ATPASE_ACTIVATOR_ACTIVITY		17	0.300601	0.895544	0.593478	0.802068	1	2861	tags=29%, list=16%, signal=35%
GO_REGULATION_OF_ACTIN_FILAMENT_LENGTH	GO_REGULATION_OF_ACTIN_FILAMENT_LENGTH		145	0.194906	0.895418	0.638116	0.801894	1	4197	tags=31%, list=23%, signal=40%
GO_RAN_GTPASE_BINDING	GO_RAN_GTPASE_BINDING		31	0.302553	0.895232	0.582441	0.801831	1	5154	tags=48%, list=28%, signal=67%
GO_NAD_DEPENDENT_PROTEIN_DEACETYLASE_ACTIVITY	GO_NAD_DEPENDENT_PROTEIN_DEACETYLASE_ACTIVITY		17	0.308936	0.894564	0.586354	0.802802	1	4165	tags=35%, list=23%, signal=46%
GO_CHONDROITIN_SULFATE_PROTEOGLYCAN_BIOSYNTHETIC_PROCESS	GO_CHONDROITIN_SULFATE_PROTEOGLYCAN_BIOSYNTHETIC_PROCESS		29	0.276099	0.894214	0.570194	0.803089	1	1528	tags=17%, list=8%, signal=19%
GO_REGULATION_OF_INCLUSION_BODY_ASSEMBLY	GO_REGULATION_OF_INCLUSION_BODY_ASSEMBLY		15	0.316023	0.894177	0.593617	0.802713	1	2861	tags=33%, list=16%, signal=40%
GO_REGULATION_OF_SYSTEMIC_ARTERIAL_BLOOD_PRESSURE_BY_HORMONE	GO_REGULATION_OF_SYSTEMIC_ARTERIAL_BLOOD_PRESSURE_BY_HORMONE		33	0.272545	0.892506	0.604712	0.805877	1	3633	tags=24%, list=20%, signal=30%
GO_POSITIVE_REGULATION_OF_BLOOD_VESSEL_ENDOTHELIAL_CELL_MIGRATION	GO_POSITIVE_REGULATION_OF_BLOOD_VESSEL_ENDOTHELIAL_CELL_MIGRATION		25	0.268887	0.892327	0.593333	0.805798	1	2310	tags=24%, list=13%, signal=27%
GO_HUMORAL_IMMUNE_RESPONSE	GO_HUMORAL_IMMUNE_RESPONSE		128	0.237067	0.891686	0.569378	0.806764	1	5311	tags=37%, list=29%, signal=52%
GO_REGULATION_OF_TYPE_2_IMMUNE_RESPONSE	GO_REGULATION_OF_TYPE_2_IMMUNE_RESPONSE		24	0.313931	0.891323	0.572985	0.807087	1	4239	tags=33%, list=23%, signal=43%
GO_COCHLEA_MORPHOGENESIS	GO_COCHLEA_MORPHOGENESIS		21	0.315537	0.891269	0.564732	0.806754	1	3848	tags=33%, list=21%, signal=42%
GO_POSITIVE_REGULATION_OF_LEUKOCYTE_APOPTOTIC_PROCESS	GO_POSITIVE_REGULATION_OF_LEUKOCYTE_APOPTOTIC_PROCESS		25	0.280686	0.890613	0.575281	0.80774	1	3216	tags=32%, list=18%, signal=39%
GO_CARBOHYDRATE_TRANSPORT	GO_CARBOHYDRATE_TRANSPORT		92	0.202859	0.890448	0.662687	0.807633	1	3302	tags=24%, list=18%, signal=29%
GO_ORGANIC_HYDROXY_COMPOUND_BIOSYNTHETIC_PROCESS	GO_ORGANIC_HYDROXY_COMPOUND_BIOSYNTHETIC_PROCESS		169	0.190495	0.890313	0.703704	0.807454	1	3502	tags=24%, list=19%, signal=29%
GO_PROTEIN_LIPID_COMPLEX_SUBUNIT_ORGANIZATION	GO_PROTEIN_LIPID_COMPLEX_SUBUNIT_ORGANIZATION		36	0.256996	0.890101	0.569588	0.807483	1	5127	tags=31%, list=28%, signal=43%
GO_ESTROGEN_METABOLIC_PROCESS	GO_ESTROGEN_METABOLIC_PROCESS		21	0.278982	0.889606	0.608586	0.808043	1	3926	tags=29%, list=22%, signal=36%
GO_MITOCHONDRIAL_ELECTRON_TRANSPORT_CYTOCHROME_C_TO_OXYGEN	GO_MITOCHONDRIAL_ELECTRON_TRANSPORT_CYTOCHROME_C_TO_OXYGEN		16	0.392935	0.889516	0.590535	0.807759	1	5818	tags=69%, list=32%, signal=101%
GO_RESPONSE_TO_PROTOZOAN	GO_RESPONSE_TO_PROTOZOAN		20	0.334165	0.889466	0.56383	0.807417	1	6605	tags=70%, list=36%, signal=110%
GO_REGULATION_OF_UBIQUITIN_PROTEIN_LIGASE_ACTIVITY	GO_REGULATION_OF_UBIQUITIN_PROTEIN_LIGASE_ACTIVITY		17	0.295074	0.889329	0.562363	0.80726	1	4433	tags=35%, list=24%, signal=47%
GO_SWI_SNF_SUPERFAMILY_TYPE_COMPLEX	GO_SWI_SNF_SUPERFAMILY_TYPE_COMPLEX		71	0.231811	0.889235	0.594883	0.806995	1	4148	tags=25%, list=23%, signal=33%
GO_PEPTIDE_CROSS_LINKING	GO_PEPTIDE_CROSS_LINKING		40	0.272001	0.887936	0.580175	0.809317	1	4681	tags=33%, list=26%, signal=44%
GO_WATER_SOLUBLE_VITAMIN_METABOLIC_PROCESS	GO_WATER_SOLUBLE_VITAMIN_METABOLIC_PROCESS		83	0.212345	0.887686	0.654028	0.809416	1	2909	tags=20%, list=16%, signal=24%
GO_ORGANELLE_TRANSPORT_ALONG_MICROTUBULE	GO_ORGANELLE_TRANSPORT_ALONG_MICROTUBULE		54	0.227904	0.887648	0.605263	0.80904	1	2990	tags=24%, list=16%, signal=29%
GO_RECEPTOR_AGONIST_ACTIVITY	GO_RECEPTOR_AGONIST_ACTIVITY		15	0.294517	0.887003	0.606383	0.80996	1	4756	tags=40%, list=26%, signal=54%
GO_POSITIVE_REGULATION_OF_STEM_CELL_PROLIFERATION	GO_POSITIVE_REGULATION_OF_STEM_CELL_PROLIFERATION		59	0.229567	0.886913	0.654794	0.809694	1	2668	tags=17%, list=15%, signal=20%
GO_PHOSPHATIDYLCHOLINE_ACYL_CHAIN_REMODELING	GO_PHOSPHATIDYLCHOLINE_ACYL_CHAIN_REMODELING		25	0.252638	0.886607	0.642523	0.809901	1	3111	tags=32%, list=17%, signal=39%
GO_REGULATION_OF_ORGAN_GROWTH	GO_REGULATION_OF_ORGAN_GROWTH		71	0.201221	0.886253	0.713137	0.810188	1	4797	tags=32%, list=26%, signal=44%
GO_REGULATION_OF_TRANSCRIPTION_FROM_RNA_POLYMERASE_II_PROMOTER_IN_RESPONSE_TO_HYPOXIA	GO_REGULATION_OF_TRANSCRIPTION_FROM_RNA_POLYMERASE_II_PROMOTER_IN_RESPONSE_TO_HYPOXIA		30	0.248654	0.886147	0.591398	0.809909	1	2379	tags=23%, list=13%, signal=27%
GO_NEGATIVE_REGULATION_OF_ALPHA_BETA_T_CELL_ACTIVATION	GO_NEGATIVE_REGULATION_OF_ALPHA_BETA_T_CELL_ACTIVATION		22	0.289943	0.885763	0.602222	0.810273	1	5565	tags=55%, list=31%, signal=79%
GO_CHONDROCYTE_DEVELOPMENT	GO_CHONDROCYTE_DEVELOPMENT		21	0.300982	0.885072	0.58465	0.811285	1	5179	tags=38%, list=29%, signal=53%
GO_RESPONSE_TO_CORTICOSTEROID	GO_RESPONSE_TO_CORTICOSTEROID		171	0.181354	0.884547	0.756173	0.811986	1	2829	tags=16%, list=16%, signal=19%
GO_MRNA_SPLICE_SITE_SELECTION	GO_MRNA_SPLICE_SITE_SELECTION		26	0.293425	0.883913	0.578616	0.812876	1	4451	tags=42%, list=25%, signal=56%
GO_RESPONSE_TO_INTERFERON_GAMMA	GO_RESPONSE_TO_INTERFERON_GAMMA		139	0.273552	0.883377	0.547917	0.813544	1	5955	tags=47%, list=33%, signal=69%
GO_REGULATION_OF_ERK1_AND_ERK2_CASCADE	GO_REGULATION_OF_ERK1_AND_ERK2_CASCADE		226	0.190294	0.882704	0.644737	0.814587	1	5791	tags=38%, list=32%, signal=55%
GO_POSITIVE_REGULATION_OF_INTERLEUKIN_1_PRODUCTION	GO_POSITIVE_REGULATION_OF_INTERLEUKIN_1_PRODUCTION		36	0.275343	0.882645	0.586047	0.814253	1	7070	tags=58%, list=39%, signal=95%
GO_POSITIVE_REGULATION_OF_INTERLEUKIN_2_PRODUCTION	GO_POSITIVE_REGULATION_OF_INTERLEUKIN_2_PRODUCTION		30	0.278346	0.882371	0.580508	0.814393	1	5150	tags=47%, list=28%, signal=65%
GO_P53_BINDING	GO_P53_BINDING		66	0.217856	0.882289	0.62556	0.814103	1	2902	tags=21%, list=16%, signal=25%
GO_MONOCARBOXYLIC_ACID_METABOLIC_PROCESS	GO_MONOCARBOXYLIC_ACID_METABOLIC_PROCESS		464	0.175088	0.88219	0.675192	0.813851	1	3433	tags=20%, list=19%, signal=24%
GO_NEGATIVE_REGULATION_OF_LEUKOCYTE_DIFFERENTIATION	GO_NEGATIVE_REGULATION_OF_LEUKOCYTE_DIFFERENTIATION		78	0.219088	0.881179	0.633094	0.815586	1	5821	tags=40%, list=32%, signal=58%
GO_PYRIMIDINE_NUCLEOBASE_METABOLIC_PROCESS	GO_PYRIMIDINE_NUCLEOBASE_METABOLIC_PROCESS		19	0.289355	0.880984	0.604124	0.81555	1	2438	tags=26%, list=13%, signal=30%
GO_MIDBRAIN_DEVELOPMENT	GO_MIDBRAIN_DEVELOPMENT		87	0.200358	0.880501	0.667546	0.816148	1	6436	tags=41%, list=35%, signal=64%
GO_CELLULAR_RESPONSE_TO_INTERLEUKIN_1	GO_CELLULAR_RESPONSE_TO_INTERLEUKIN_1		83	0.229018	0.880255	0.596698	0.816237	1	4290	tags=30%, list=24%, signal=39%
GO_RESPONSE_TO_INORGANIC_SUBSTANCE	GO_RESPONSE_TO_INORGANIC_SUBSTANCE		461	0.161431	0.880192	0.816393	0.81591	1	4284	tags=24%, list=24%, signal=31%
GO_NEUTRAL_LIPID_METABOLIC_PROCESS	GO_NEUTRAL_LIPID_METABOLIC_PROCESS		79	0.213247	0.880085	0.676136	0.815694	1	5203	tags=35%, list=29%, signal=49%
GO_STRESS_ACTIVATED_PROTEIN_KINASE_SIGNALING_CASCADE	GO_STRESS_ACTIVATED_PROTEIN_KINASE_SIGNALING_CASCADE		100	0.193646	0.878983	0.700665	0.817682	1	5207	tags=37%, list=29%, signal=52%
GO_NEGATIVE_REGULATION_OF_RESPONSE_TO_EXTERNAL_STIMULUS	GO_NEGATIVE_REGULATION_OF_RESPONSE_TO_EXTERNAL_STIMULUS		254	0.186324	0.878084	0.710306	0.819159	1	4110	tags=24%, list=23%, signal=31%
GO_REGULATION_OF_MAST_CELL_ACTIVATION_INVOLVED_IN_IMMUNE_RESPONSE	GO_REGULATION_OF_MAST_CELL_ACTIVATION_INVOLVED_IN_IMMUNE_RESPONSE		31	0.293317	0.877566	0.573805	0.819821	1	5357	tags=48%, list=30%, signal=69%
GO_EXTRACELLULAR_MATRIX_BINDING	GO_EXTRACELLULAR_MATRIX_BINDING		48	0.238549	0.876626	0.616162	0.821361	1	4945	tags=35%, list=27%, signal=49%
GO_DNA_POLYMERASE_ACTIVITY	GO_DNA_POLYMERASE_ACTIVITY		33	0.251407	0.875819	0.638158	0.822506	1	3030	tags=30%, list=17%, signal=36%
GO_ALPHA_BETA_T_CELL_ACTIVATION	GO_ALPHA_BETA_T_CELL_ACTIVATION		53	0.277316	0.875617	0.566372	0.822452	1	5357	tags=42%, list=30%, signal=59%
GO_REGULATION_OF_CYTOKINE_SECRETION	GO_REGULATION_OF_CYTOKINE_SECRETION		137	0.230982	0.875545	0.589165	0.822149	1	5975	tags=40%, list=33%, signal=59%
GO_CYTOSOLIC_TRANSPORT	GO_CYTOSOLIC_TRANSPORT		198	0.177138	0.874616	0.709524	0.823635	1	4624	tags=30%, list=25%, signal=40%
GO_INTRINSIC_APOPTOTIC_SIGNALING_PATHWAY_IN_RESPONSE_TO_ENDOPLASMIC_RETICULUM_STRESS	GO_INTRINSIC_APOPTOTIC_SIGNALING_PATHWAY_IN_RESPONSE_TO_ENDOPLASMIC_RETICULUM_STRESS		28	0.254483	0.873722	0.632258	0.82503	1	4167	tags=36%, list=23%, signal=46%
GO_ENDOCYTIC_VESICLE	GO_ENDOCYTIC_VESICLE		250	0.203339	0.873669	0.604369	0.824703	1	6023	tags=43%, list=33%, signal=64%
GO_CLUSTER_OF_ACTIN_BASED_CELL_PROJECTIONS	GO_CLUSTER_OF_ACTIN_BASED_CELL_PROJECTIONS		131	0.196567	0.873569	0.691803	0.824455	1	3433	tags=21%, list=19%, signal=25%
GO_POSITIVE_REGULATION_OF_NF_KAPPAB_IMPORT_INTO_NUCLEUS	GO_POSITIVE_REGULATION_OF_NF_KAPPAB_IMPORT_INTO_NUCLEUS		27	0.293155	0.873448	0.62963	0.824252	1	5978	tags=44%, list=33%, signal=66%
GO_GLIAL_CELL_MIGRATION	GO_GLIAL_CELL_MIGRATION		35	0.241027	0.873176	0.678082	0.824367	1	4066	tags=31%, list=22%, signal=40%
GO_LEUKOCYTE_MIGRATION	GO_LEUKOCYTE_MIGRATION		253	0.222044	0.873123	0.603325	0.824043	1	4576	tags=32%, list=25%, signal=42%
GO_NEGATIVE_REGULATION_OF_CATION_CHANNEL_ACTIVITY	GO_NEGATIVE_REGULATION_OF_CATION_CHANNEL_ACTIVITY		33	0.232229	0.873053	0.671533	0.823724	1	4330	tags=36%, list=24%, signal=48%
GO_NOTOCHORD_DEVELOPMENT	GO_NOTOCHORD_DEVELOPMENT		18	0.296688	0.872865	0.638404	0.823685	1	4198	tags=39%, list=23%, signal=51%
GO_LENS_MORPHOGENESIS_IN_CAMERA_TYPE_EYE	GO_LENS_MORPHOGENESIS_IN_CAMERA_TYPE_EYE		16	0.3006	0.872757	0.624413	0.823448	1	536	tags=13%, list=3%, signal=13%
GO_VESICLE_DOCKING	GO_VESICLE_DOCKING		54	0.219642	0.872624	0.651515	0.823265	1	3804	tags=30%, list=21%, signal=37%
GO_GDP_BINDING	GO_GDP_BINDING		48	0.242191	0.872349	0.606491	0.823386	1	3659	tags=29%, list=20%, signal=36%
GO_SINGLE_ORGANISM_CELL_ADHESION	GO_SINGLE_ORGANISM_CELL_ADHESION		431	0.189359	0.872202	0.597619	0.823252	1	4770	tags=31%, list=26%, signal=41%
GO_NEGATIVE_REGULATION_OF_VIRAL_GENOME_REPLICATION	GO_NEGATIVE_REGULATION_OF_VIRAL_GENOME_REPLICATION		47	0.277691	0.871501	0.562241	0.824279	1	5516	tags=34%, list=30%, signal=49%
GO_NUCLEOSIDE_BISPHOSPHATE_BIOSYNTHETIC_PROCESS	GO_NUCLEOSIDE_BISPHOSPHATE_BIOSYNTHETIC_PROCESS		17	0.27642	0.871168	0.642857	0.82454	1	828	tags=12%, list=5%, signal=12%
GO_PROTEOGLYCAN_BINDING	GO_PROTEOGLYCAN_BINDING		28	0.250141	0.870926	0.682266	0.824599	1	5867	tags=36%, list=32%, signal=53%
GO_ACTIN_FILAMENT_POLYMERIZATION	GO_ACTIN_FILAMENT_POLYMERIZATION		21	0.284588	0.870831	0.613779	0.82435	1	4482	tags=48%, list=25%, signal=63%
GO_RESPONSE_TO_GROWTH_FACTOR	GO_RESPONSE_TO_GROWTH_FACTOR		460	0.168684	0.870764	0.743094	0.824048	1	3944	tags=23%, list=22%, signal=29%
GO_TRANSLESION_SYNTHESIS	GO_TRANSLESION_SYNTHESIS		36	0.265133	0.870036	0.614314	0.825119	1	3418	tags=33%, list=19%, signal=41%
GO_VESICLE_LOCALIZATION	GO_VESICLE_LOCALIZATION		215	0.178041	0.86961	0.723881	0.825545	1	3934	tags=24%, list=22%, signal=31%
GO_REGULATION_OF_NITRIC_OXIDE_SYNTHASE_ACTIVITY	GO_REGULATION_OF_NITRIC_OXIDE_SYNTHASE_ACTIVITY		48	0.215864	0.868849	0.673352	0.826768	1	3545	tags=23%, list=20%, signal=28%
GO_POSITIVE_REGULATION_OF_CELL_CYCLE_PROCESS	GO_POSITIVE_REGULATION_OF_CELL_CYCLE_PROCESS		227	0.187164	0.868583	0.653396	0.826889	1	4797	tags=31%, list=26%, signal=42%
GO_RECYCLING_ENDOSOME	GO_RECYCLING_ENDOSOME		116	0.193388	0.86852	0.683973	0.826568	1	5191	tags=33%, list=29%, signal=46%
GO_POSITIVE_REGULATION_OF_INSULIN_SECRETION_INVOLVED_IN_CELLULAR_RESPONSE_TO_GLUCOSE_STIMULUS	GO_POSITIVE_REGULATION_OF_INSULIN_SECRETION_INVOLVED_IN_CELLULAR_RESPONSE_TO_GLUCOSE_STIMULUS		25	0.250308	0.867992	0.649203	0.827217	1	4257	tags=44%, list=23%, signal=57%
GO_STEROL_TRANSPORTER_ACTIVITY	GO_STEROL_TRANSPORTER_ACTIVITY		17	0.310014	0.867878	0.605	0.827011	1	5127	tags=35%, list=28%, signal=49%
GO_GLYCEROLIPID_BIOSYNTHETIC_PROCESS	GO_GLYCEROLIPID_BIOSYNTHETIC_PROCESS		202	0.171541	0.867616	0.75505	0.827104	1	3249	tags=19%, list=18%, signal=23%
GO_POSITIVE_REGULATION_OF_TRANSCRIPTION_FACTOR_IMPORT_INTO_NUCLEUS	GO_POSITIVE_REGULATION_OF_TRANSCRIPTION_FACTOR_IMPORT_INTO_NUCLEUS		49	0.23611	0.86755	0.662896	0.826783	1	5978	tags=45%, list=33%, signal=67%
GO_CERAMIDE_BIOSYNTHETIC_PROCESS	GO_CERAMIDE_BIOSYNTHETIC_PROCESS		42	0.237153	0.867003	0.599553	0.82745	1	4832	tags=33%, list=27%, signal=45%
GO_SCAVENGER_RECEPTOR_ACTIVITY	GO_SCAVENGER_RECEPTOR_ACTIVITY		39	0.249071	0.866928	0.637566	0.827165	1	5426	tags=41%, list=30%, signal=58%
GO_RESPONSE_TO_METAL_ION	GO_RESPONSE_TO_METAL_ION		318	0.165503	0.866326	0.816053	0.827976	1	4196	tags=24%, list=23%, signal=31%
GO_LYSOPHOSPHOLIPASE_ACTIVITY	GO_LYSOPHOSPHOLIPASE_ACTIVITY		19	0.264666	0.865791	0.646154	0.828588	1	3823	tags=37%, list=21%, signal=47%
GO_REGULATION_OF_DOUBLE_STRAND_BREAK_REPAIR	GO_REGULATION_OF_DOUBLE_STRAND_BREAK_REPAIR		33	0.253658	0.865761	0.625806	0.828218	1	3783	tags=27%, list=21%, signal=34%
GO_GLUCOSAMINE_CONTAINING_COMPOUND_METABOLIC_PROCESS	GO_GLUCOSAMINE_CONTAINING_COMPOUND_METABOLIC_PROCESS		25	0.247376	0.865291	0.67382	0.828737	1	6437	tags=44%, list=35%, signal=68%
GO_LEUKOCYTE_CHEMOTAXIS	GO_LEUKOCYTE_CHEMOTAXIS		113	0.247332	0.864978	0.590047	0.828937	1	6250	tags=49%, list=34%, signal=74%
GO_ORGANELLE_LOCALIZATION	GO_ORGANELLE_LOCALIZATION		393	0.165996	0.864631	0.753425	0.829206	1	3038	tags=19%, list=17%, signal=23%
GO_NEGATIVE_REGULATION_OF_PROTEIN_TYROSINE_KINASE_ACTIVITY	GO_NEGATIVE_REGULATION_OF_PROTEIN_TYROSINE_KINASE_ACTIVITY		19	0.268095	0.864594	0.655773	0.828843	1	4303	tags=26%, list=24%, signal=34%
GO_ISOPRENOID_METABOLIC_PROCESS	GO_ISOPRENOID_METABOLIC_PROCESS		117	0.201419	0.864044	0.723032	0.829543	1	6377	tags=44%, list=35%, signal=67%
GO_MONOCARBOXYLIC_ACID_TRANSMEMBRANE_TRANSPORTER_ACTIVITY	GO_MONOCARBOXYLIC_ACID_TRANSMEMBRANE_TRANSPORTER_ACTIVITY		43	0.224619	0.863765	0.688022	0.829677	1	4748	tags=30%, list=26%, signal=41%
GO_SERINE_FAMILY_AMINO_ACID_METABOLIC_PROCESS	GO_SERINE_FAMILY_AMINO_ACID_METABOLIC_PROCESS		39	0.227325	0.863238	0.664384	0.83033	1	3504	tags=23%, list=19%, signal=29%
GO_NEUROPEPTIDE_RECEPTOR_BINDING	GO_NEUROPEPTIDE_RECEPTOR_BINDING		25	0.271131	0.863088	0.68595	0.830203	1	3935	tags=40%, list=22%, signal=51%
GO_RESPONSE_TO_MOLECULE_OF_BACTERIAL_ORIGIN	GO_RESPONSE_TO_MOLECULE_OF_BACTERIAL_ORIGIN		311	0.204352	0.862718	0.64891	0.830513	1	4600	tags=28%, list=25%, signal=37%
GO_JNK_CASCADE	GO_JNK_CASCADE		79	0.1978	0.862554	0.693182	0.830412	1	4996	tags=34%, list=28%, signal=47%
GO_SULFUR_AMINO_ACID_BIOSYNTHETIC_PROCESS	GO_SULFUR_AMINO_ACID_BIOSYNTHETIC_PROCESS		19	0.268316	0.8624	0.673961	0.830255	1	1399	tags=16%, list=8%, signal=17%
GO_OXIDOREDUCTASE_ACTIVITY_OXIDIZING_METAL_IONS	GO_OXIDOREDUCTASE_ACTIVITY_OXIDIZING_METAL_IONS		17	0.296769	0.861964	0.632353	0.830727	1	3527	tags=41%, list=19%, signal=51%
GO_MYELOID_CELL_DEVELOPMENT	GO_MYELOID_CELL_DEVELOPMENT		39	0.220454	0.861776	0.703016	0.830695	1	1846	tags=15%, list=10%, signal=17%
GO_GLYCINE_METABOLIC_PROCESS	GO_GLYCINE_METABOLIC_PROCESS		15	0.291343	0.861286	0.662269	0.831217	1	1258	tags=20%, list=7%, signal=21%
GO_RAC_GTPASE_BINDING	GO_RAC_GTPASE_BINDING		38	0.233258	0.860894	0.659138	0.831601	1	4231	tags=34%, list=23%, signal=45%
GO_POSITIVE_REGULATION_OF_ENDOTHELIAL_CELL_MIGRATION	GO_POSITIVE_REGULATION_OF_ENDOTHELIAL_CELL_MIGRATION		65	0.211291	0.860799	0.659817	0.831363	1	2756	tags=22%, list=15%, signal=25%
GO_VACUOLAR_ACIDIFICATION	GO_VACUOLAR_ACIDIFICATION		15	0.344351	0.859437	0.590062	0.833664	1	4895	tags=60%, list=27%, signal=82%
GO_REGULATION_OF_ANION_TRANSMEMBRANE_TRANSPORT	GO_REGULATION_OF_ANION_TRANSMEMBRANE_TRANSPORT		28	0.240156	0.859037	0.67696	0.834015	1	1676	tags=14%, list=9%, signal=16%
GO_REPRESSING_TRANSCRIPTION_FACTOR_BINDING	GO_REPRESSING_TRANSCRIPTION_FACTOR_BINDING		55	0.21574	0.856763	0.638478	0.838248	1	2879	tags=20%, list=16%, signal=24%
GO_CELL_CHEMOTAXIS	GO_CELL_CHEMOTAXIS		157	0.229423	0.855891	0.618582	0.839548	1	6103	tags=44%, list=34%, signal=66%
GO_POSITIVE_REGULATION_OF_LIPID_KINASE_ACTIVITY	GO_POSITIVE_REGULATION_OF_LIPID_KINASE_ACTIVITY		32	0.240952	0.855789	0.660194	0.839291	1	4239	tags=34%, list=23%, signal=45%
GO_RESPONSE_TO_EXTRACELLULAR_STIMULUS	GO_RESPONSE_TO_EXTRACELLULAR_STIMULUS		421	0.158277	0.855702	0.901754	0.83902	1	4702	tags=29%, list=26%, signal=39%
GO_BLASTODERM_SEGMENTATION	GO_BLASTODERM_SEGMENTATION		15	0.298847	0.855633	0.617511	0.838711	1	4370	tags=27%, list=24%, signal=35%
GO_FERROUS_IRON_BINDING	GO_FERROUS_IRON_BINDING		22	0.251724	0.855624	0.681499	0.838284	1	1993	tags=23%, list=11%, signal=26%
GO_ESTABLISHMENT_OF_LOCALIZATION_BY_MOVEMENT_ALONG_MICROTUBULE	GO_ESTABLISHMENT_OF_LOCALIZATION_BY_MOVEMENT_ALONG_MICROTUBULE		90	0.197008	0.854272	0.680585	0.840629	1	3521	tags=24%, list=19%, signal=30%
GO_RESPONSE_TO_ANTIBIOTIC	GO_RESPONSE_TO_ANTIBIOTIC		45	0.219602	0.854183	0.716814	0.840348	1	5121	tags=38%, list=28%, signal=53%
GO_CELLULAR_RESPONSE_TO_INTERFERON_GAMMA	GO_CELLULAR_RESPONSE_TO_INTERFERON_GAMMA		117	0.270856	0.853603	0.562762	0.841018	1	5955	tags=47%, list=33%, signal=70%
GO_POSITIVE_REGULATION_OF_CYTOKINESIS	GO_POSITIVE_REGULATION_OF_CYTOKINESIS		27	0.276601	0.853505	0.59785	0.840756	1	4699	tags=33%, list=26%, signal=45%
GO_ALPHA_BETA_T_CELL_DIFFERENTIATION	GO_ALPHA_BETA_T_CELL_DIFFERENTIATION		45	0.274139	0.852718	0.594714	0.841942	1	5357	tags=42%, list=30%, signal=60%
GO_POSITIVE_REGULATION_OF_INTERLEUKIN_1_BETA_PRODUCTION	GO_POSITIVE_REGULATION_OF_INTERLEUKIN_1_BETA_PRODUCTION		30	0.274252	0.852087	0.598684	0.842792	1	7070	tags=60%, list=39%, signal=98%
GO_NUCLEAR_HETEROCHROMATIN	GO_NUCLEAR_HETEROCHROMATIN		31	0.269853	0.851741	0.620253	0.84301	1	3697	tags=29%, list=20%, signal=36%
GO_REGULATION_OF_PROTEIN_TARGETING_TO_MEMBRANE	GO_REGULATION_OF_PROTEIN_TARGETING_TO_MEMBRANE		20	0.281539	0.851459	0.640257	0.843123	1	3918	tags=35%, list=22%, signal=45%
GO_SERINE_TYPE_EXOPEPTIDASE_ACTIVITY	GO_SERINE_TYPE_EXOPEPTIDASE_ACTIVITY		17	0.294419	0.851432	0.642259	0.84273	1	2694	tags=24%, list=15%, signal=28%
GO_POSITIVE_REGULATION_OF_ANTIGEN_PROCESSING_AND_PRESENTATION	GO_POSITIVE_REGULATION_OF_ANTIGEN_PROCESSING_AND_PRESENTATION		16	0.326132	0.850253	0.61987	0.844604	1	4239	tags=44%, list=23%, signal=57%
GO_POSITIVE_REGULATION_OF_NATURAL_KILLER_CELL_ACTIVATION	GO_POSITIVE_REGULATION_OF_NATURAL_KILLER_CELL_ACTIVATION		17	0.306418	0.849934	0.639456	0.844825	1	3427	tags=29%, list=19%, signal=36%
GO_REGULATION_OF_INTERLEUKIN_8_PRODUCTION	GO_REGULATION_OF_INTERLEUKIN_8_PRODUCTION		56	0.243113	0.849847	0.64486	0.844549	1	5038	tags=36%, list=28%, signal=49%
GO_NEGATIVE_REGULATION_OF_RESPONSE_TO_CYTOKINE_STIMULUS	GO_NEGATIVE_REGULATION_OF_RESPONSE_TO_CYTOKINE_STIMULUS		41	0.219724	0.8496	0.703125	0.84458	1	5145	tags=32%, list=28%, signal=44%
GO_TRIGLYCERIDE_RICH_LIPOPROTEIN_PARTICLE	GO_TRIGLYCERIDE_RICH_LIPOPROTEIN_PARTICLE		18	0.307423	0.849334	0.633588	0.84465	1	5127	tags=33%, list=28%, signal=46%
GO_PROTEIN_SELF_ASSOCIATION	GO_PROTEIN_SELF_ASSOCIATION		42	0.21551	0.848895	0.716346	0.845081	1	2917	tags=21%, list=16%, signal=25%
GO_TRANSPORT_VESICLE_MEMBRANE	GO_TRANSPORT_VESICLE_MEMBRANE		144	0.187002	0.848636	0.753149	0.845196	1	5851	tags=38%, list=32%, signal=55%
GO_T_CELL_DIFFERENTIATION_INVOLVED_IN_IMMUNE_RESPONSE	GO_T_CELL_DIFFERENTIATION_INVOLVED_IN_IMMUNE_RESPONSE		29	0.283056	0.848532	0.603896	0.844968	1	5334	tags=45%, list=29%, signal=63%
GO_POSITIVE_REGULATION_OF_PROTEIN_AUTOPHOSPHORYLATION	GO_POSITIVE_REGULATION_OF_PROTEIN_AUTOPHOSPHORYLATION		21	0.253219	0.848139	0.685057	0.845304	1	1977	tags=19%, list=11%, signal=21%
GO_PHOTORECEPTOR_CELL_DIFFERENTIATION	GO_PHOTORECEPTOR_CELL_DIFFERENTIATION		48	0.215978	0.847269	0.725641	0.846608	1	2564	tags=19%, list=14%, signal=22%
GO_NEGATIVE_REGULATION_OF_PROTEIN_SECRETION	GO_NEGATIVE_REGULATION_OF_PROTEIN_SECRETION		97	0.190967	0.847103	0.748092	0.846488	1	6084	tags=41%, list=34%, signal=62%
GO_POLYOL_TRANSPORT	GO_POLYOL_TRANSPORT		17	0.277332	0.846967	0.665746	0.846305	1	3253	tags=24%, list=18%, signal=29%
GO_NEGATIVE_REGULATION_OF_CHEMOKINE_PRODUCTION	GO_NEGATIVE_REGULATION_OF_CHEMOKINE_PRODUCTION		15	0.30192	0.846764	0.618391	0.84627	1	1186	tags=13%, list=7%, signal=14%
GO_REGULATION_OF_HEMATOPOIETIC_PROGENITOR_CELL_DIFFERENTIATION	GO_REGULATION_OF_HEMATOPOIETIC_PROGENITOR_CELL_DIFFERENTIATION		38	0.231446	0.845215	0.70283	0.848896	1	4020	tags=32%, list=22%, signal=40%
GO_CELLULAR_RESPONSE_TO_HEAT	GO_CELLULAR_RESPONSE_TO_HEAT		33	0.242763	0.845199	0.703371	0.848475	1	3160	tags=27%, list=17%, signal=33%
GO_DNA_REPLICATION_DEPENDENT_NUCLEOSOME_ORGANIZATION	GO_DNA_REPLICATION_DEPENDENT_NUCLEOSOME_ORGANIZATION		29	0.326198	0.845186	0.601751	0.848046	1	5397	tags=41%, list=30%, signal=59%
GO_NUCLEAR_EUCHROMATIN	GO_NUCLEAR_EUCHROMATIN		22	0.257889	0.84463	0.66895	0.84876	1	1020	tags=14%, list=6%, signal=14%
GO_NEGATIVE_REGULATION_OF_CELL_ACTIVATION	GO_NEGATIVE_REGULATION_OF_CELL_ACTIVATION		148	0.21123	0.844166	0.614512	0.849247	1	6740	tags=51%, list=37%, signal=80%
GO_SIGNALING_PATTERN_RECOGNITION_RECEPTOR_ACTIVITY	GO_SIGNALING_PATTERN_RECOGNITION_RECEPTOR_ACTIVITY		16	0.314108	0.843773	0.645833	0.849577	1	6473	tags=56%, list=36%, signal=87%
GO_NEGATIVE_REGULATION_OF_HISTONE_ACETYLATION	GO_NEGATIVE_REGULATION_OF_HISTONE_ACETYLATION		15	0.270204	0.843719	0.672199	0.849244	1	740	tags=13%, list=4%, signal=14%
GO_POSITIVE_REGULATION_OF_GLYCOPROTEIN_METABOLIC_PROCESS	GO_POSITIVE_REGULATION_OF_GLYCOPROTEIN_METABOLIC_PROCESS		17	0.273979	0.842873	0.654628	0.850435	1	4377	tags=47%, list=24%, signal=62%
GO_REGULATION_OF_PROTEIN_SECRETION	GO_REGULATION_OF_PROTEIN_SECRETION		363	0.169726	0.841506	0.803191	0.852772	1	6051	tags=37%, list=33%, signal=55%
GO_REGULATION_OF_POSITIVE_CHEMOTAXIS	GO_REGULATION_OF_POSITIVE_CHEMOTAXIS		22	0.254994	0.840761	0.67734	0.853776	1	2780	tags=27%, list=15%, signal=32%
GO_REGULATION_OF_SYNCYTIUM_FORMATION_BY_PLASMA_MEMBRANE_FUSION	GO_REGULATION_OF_SYNCYTIUM_FORMATION_BY_PLASMA_MEMBRANE_FUSION		23	0.280765	0.840524	0.66586	0.853822	1	4905	tags=35%, list=27%, signal=48%
GO_RESPONSE_TO_HYDROPEROXIDE	GO_RESPONSE_TO_HYDROPEROXIDE		15	0.296268	0.840486	0.628998	0.853442	1	5206	tags=47%, list=29%, signal=65%
GO_POSITIVE_REGULATION_OF_OXIDOREDUCTASE_ACTIVITY	GO_POSITIVE_REGULATION_OF_OXIDOREDUCTASE_ACTIVITY		45	0.212429	0.840258	0.733711	0.853433	1	5127	tags=33%, list=28%, signal=46%
GO_TUMOR_NECROSIS_FACTOR_RECEPTOR_BINDING	GO_TUMOR_NECROSIS_FACTOR_RECEPTOR_BINDING		29	0.28512	0.839973	0.607069	0.853542	1	4745	tags=31%, list=26%, signal=42%
GO_BRUSH_BORDER	GO_BRUSH_BORDER		102	0.204787	0.83973	0.735849	0.853628	1	3433	tags=21%, list=19%, signal=25%
GO_REGULATION_OF_HUMORAL_IMMUNE_RESPONSE	GO_REGULATION_OF_HUMORAL_IMMUNE_RESPONSE		47	0.247426	0.83969	0.658416	0.853258	1	4684	tags=32%, list=26%, signal=43%
GO_POSITIVE_REGULATION_OF_MONOOXYGENASE_ACTIVITY	GO_POSITIVE_REGULATION_OF_MONOOXYGENASE_ACTIVITY		28	0.242056	0.839485	0.697802	0.8532	1	5975	tags=43%, list=33%, signal=64%
GO_REGULATION_OF_REACTIVE_OXYGEN_SPECIES_METABOLIC_PROCESS	GO_REGULATION_OF_REACTIVE_OXYGEN_SPECIES_METABOLIC_PROCESS		145	0.183033	0.838505	0.776081	0.8547	1	3166	tags=20%, list=17%, signal=24%
GO_NEGATIVE_REGULATION_OF_RESPONSE_TO_WOUNDING	GO_NEGATIVE_REGULATION_OF_RESPONSE_TO_WOUNDING		145	0.198406	0.838116	0.715084	0.85498	1	3479	tags=22%, list=19%, signal=27%
GO_AMINO_ACID_TRANSMEMBRANE_TRANSPORT	GO_AMINO_ACID_TRANSMEMBRANE_TRANSPORT		64	0.205718	0.837821	0.775216	0.855112	1	5398	tags=38%, list=30%, signal=53%
GO_CELLULAR_PIGMENTATION	GO_CELLULAR_PIGMENTATION		43	0.220991	0.8378	0.706546	0.854708	1	3664	tags=26%, list=20%, signal=32%
GO_G_PROTEIN_COUPLED_RECEPTOR_BINDING	GO_G_PROTEIN_COUPLED_RECEPTOR_BINDING		236	0.169636	0.837496	0.841584	0.854876	1	4290	tags=26%, list=24%, signal=34%
GO_CANONICAL_WNT_SIGNALING_PATHWAY	GO_CANONICAL_WNT_SIGNALING_PATHWAY		90	0.203246	0.837428	0.71358	0.854572	1	2668	tags=19%, list=15%, signal=22%
GO_CELLULAR_AMINO_ACID_CATABOLIC_PROCESS	GO_CELLULAR_AMINO_ACID_CATABOLIC_PROCESS		107	0.194895	0.836966	0.727506	0.854997	1	1694	tags=14%, list=9%, signal=15%
GO_DENDRITIC_CELL_CHEMOTAXIS	GO_DENDRITIC_CELL_CHEMOTAXIS		16	0.337197	0.836874	0.61573	0.854709	1	6244	tags=50%, list=34%, signal=76%
GO_GROWTH_FACTOR_ACTIVITY	GO_GROWTH_FACTOR_ACTIVITY		149	0.187296	0.836631	0.80625	0.85476	1	5205	tags=33%, list=29%, signal=46%
GO_EXTRACELLULAR_MATRIX_ASSEMBLY	GO_EXTRACELLULAR_MATRIX_ASSEMBLY		16	0.276725	0.836472	0.683962	0.854622	1	890	tags=19%, list=5%, signal=20%
GO_CELLULAR_RESPONSE_TO_TOXIC_SUBSTANCE	GO_CELLULAR_RESPONSE_TO_TOXIC_SUBSTANCE		24	0.246633	0.83635	0.707657	0.854417	1	3926	tags=33%, list=22%, signal=42%
GO_OSTEOCLAST_DIFFERENTIATION	GO_OSTEOCLAST_DIFFERENTIATION		28	0.251965	0.83633	0.687351	0.854012	1	3432	tags=21%, list=19%, signal=26%
GO_EXTERNAL_SIDE_OF_PLASMA_MEMBRANE	GO_EXTERNAL_SIDE_OF_PLASMA_MEMBRANE		203	0.222034	0.83627	0.606557	0.853682	1	5486	tags=38%, list=30%, signal=54%
GO_REPRODUCTIVE_SYSTEM_DEVELOPMENT	GO_REPRODUCTIVE_SYSTEM_DEVELOPMENT		386	0.164654	0.836202	0.860465	0.853375	1	3926	tags=22%, list=22%, signal=28%
GO_KERATINIZATION	GO_KERATINIZATION		36	0.273692	0.836032	0.673352	0.853281	1	5006	tags=28%, list=28%, signal=38%
GO_NEGATIVE_REGULATION_OF_NF_KAPPAB_TRANSCRIPTION_FACTOR_ACTIVITY	GO_NEGATIVE_REGULATION_OF_NF_KAPPAB_TRANSCRIPTION_FACTOR_ACTIVITY		61	0.208838	0.835014	0.693305	0.854821	1	3680	tags=25%, list=20%, signal=31%
GO_CHROMOSOMAL_REGION	GO_CHROMOSOMAL_REGION		293	0.225478	0.834787	0.624481	0.854804	1	5397	tags=38%, list=30%, signal=53%
GO_REGULATION_OF_PROTEIN_LOCALIZATION_TO_CELL_SURFACE	GO_REGULATION_OF_PROTEIN_LOCALIZATION_TO_CELL_SURFACE		27	0.234026	0.834446	0.727273	0.855022	1	3830	tags=33%, list=21%, signal=42%
GO_PEPTIDYL_LYSINE_TRIMETHYLATION	GO_PEPTIDYL_LYSINE_TRIMETHYLATION		18	0.287867	0.834037	0.653846	0.855402	1	5400	tags=44%, list=30%, signal=63%
GO_DENDRITIC_SPINE_ORGANIZATION	GO_DENDRITIC_SPINE_ORGANIZATION		17	0.272382	0.834029	0.674725	0.854966	1	3137	tags=29%, list=17%, signal=36%
GO_POSITIVE_REGULATION_OF_RECEPTOR_ACTIVITY	GO_POSITIVE_REGULATION_OF_RECEPTOR_ACTIVITY		44	0.211618	0.832534	0.780488	0.85745	1	1274	tags=14%, list=7%, signal=15%
GO_EPIBOLY	GO_EPIBOLY		20	0.26264	0.832084	0.67756	0.857845	1	6951	tags=50%, list=38%, signal=81%
GO_AMIDE_TRANSPORT	GO_AMIDE_TRANSPORT		89	0.190748	0.832051	0.822006	0.857468	1	3239	tags=20%, list=18%, signal=24%
GO_REGULATION_OF_VIRAL_ENTRY_INTO_HOST_CELL	GO_REGULATION_OF_VIRAL_ENTRY_INTO_HOST_CELL		25	0.277555	0.831951	0.663657	0.857211	1	2209	tags=20%, list=12%, signal=23%
GO_SKELETAL_MUSCLE_TISSUE_REGENERATION	GO_SKELETAL_MUSCLE_TISSUE_REGENERATION		24	0.242665	0.831924	0.719251	0.856817	1	3322	tags=25%, list=18%, signal=31%
GO_DEFENSE_RESPONSE_TO_GRAM_NEGATIVE_BACTERIUM	GO_DEFENSE_RESPONSE_TO_GRAM_NEGATIVE_BACTERIUM		41	0.227744	0.831397	0.697733	0.857393	1	4896	tags=29%, list=27%, signal=40%
GO_MALE_SEX_DIFFERENTIATION	GO_MALE_SEX_DIFFERENTIATION		141	0.183954	0.831152	0.794798	0.857422	1	4370	tags=28%, list=24%, signal=36%
GO_RESPONSE_TO_LEAD_ION	GO_RESPONSE_TO_LEAD_ION		19	0.249083	0.830852	0.770732	0.857564	1	7626	tags=63%, list=42%, signal=109%
GO_OXIDOREDUCTASE_ACTIVITY_ACTING_ON_SINGLE_DONORS_WITH_INCORPORATION_OF_MOLECULAR_OXYGEN	GO_OXIDOREDUCTASE_ACTIVITY_ACTING_ON_SINGLE_DONORS_WITH_INCORPORATION_OF_MOLECULAR_OXYGEN		26	0.233259	0.830459	0.7287	0.857894	1	3915	tags=27%, list=22%, signal=34%
[truncated: 449 more rows]

## Sheet: Table S8
Table S8. GSEA results of c2 reference gene sets for overexpression PVT1 groups.
[truncated: 2,252 more rows]
